# Supplementary material for: Benchmarking hybrid assemblies of Giardia and prediction of widespread intra-isolate structural variation
Source: Parasit Vectors. 2020 Feb 28;13:108. doi: 10.1186/s13071-020-3968-8 (PMC7048089; doi:10.1186/s13071-020-3968-8)
Supplement: Supplementary file 2 — Additional file 2: Draft annotation (gff format) of AWB hybrid genome. [file 13071_2020_3968_MOESM2_ESM.gff]

utg118_pilon	exonerate:protein2genome:local	gene	748362	748472	202	-	.	gene_id 0 ; sequence GL50803_10008-t26_1-p1 ; gene_orientation .
utg118_pilon	exonerate:protein2genome:local	cds	748362	748472	.	-	.
utg118_pilon	exonerate:protein2genome:local	exon	748362	748472	.	-	.	insertions 0 ; deletions 0
utg118_pilon	exonerate:protein2genome:local	similarity	748362	748472	202	-	.	alignment_id 0 ; Query GL50803_10008-t26_1-p1 ; Align 748473 1 111
utg118_pilon	exonerate:protein2genome:local	gene	745795	745986	325	+	.	gene_id 0 ; sequence GL50803_10010-t26_1-p1 ; gene_orientation .
utg118_pilon	exonerate:protein2genome:local	cds	745795	745986	.	+	.
utg118_pilon	exonerate:protein2genome:local	exon	745795	745986	.	+	.	insertions 0 ; deletions 0
utg118_pilon	exonerate:protein2genome:local	similarity	745795	745986	325	+	.	alignment_id 0 ; Query GL50803_10010-t26_1-p1 ; Align 745795 1 192
utg118_pilon	exonerate:protein2genome:local	gene	744656	745315	1092	-	.	gene_id 0 ; sequence GL50803_10013-t26_1-p1 ; gene_orientation .
utg118_pilon	exonerate:protein2genome:local	cds	744656	745315	.	-	.
utg118_pilon	exonerate:protein2genome:local	exon	744656	745315	.	-	.	insertions 0 ; deletions 0
utg118_pilon	exonerate:protein2genome:local	similarity	744656	745315	1092	-	.	alignment_id 0 ; Query GL50803_10013-t26_1-p1 ; Align 745316 1 660
utg118_pilon	exonerate:protein2genome:local	gene	743481	744680	2024	-	.	gene_id 0 ; sequence GL50803_10014-t26_1-p1 ; gene_orientation .
utg118_pilon	exonerate:protein2genome:local	cds	743481	744680	.	-	.
utg118_pilon	exonerate:protein2genome:local	exon	743481	744680	.	-	.	insertions 0 ; deletions 0
utg118_pilon	exonerate:protein2genome:local	similarity	743481	744680	2024	-	.	alignment_id 0 ; Query GL50803_10014-t26_1-p1 ; Align 744681 1 1200
utg118_pilon	exonerate:protein2genome:local	gene	741723	742673	1611	+	.	gene_id 0 ; sequence GL50803_10016-t26_1-p1 ; gene_orientation .
utg118_pilon	exonerate:protein2genome:local	cds	741723	742673	.	+	.
utg118_pilon	exonerate:protein2genome:local	exon	741723	742673	.	+	.	insertions 0 ; deletions 0
utg118_pilon	exonerate:protein2genome:local	similarity	741723	742673	1611	+	.	alignment_id 0 ; Query GL50803_10016-t26_1-p1 ; Align 741723 1 951
utg118_pilon	exonerate:protein2genome:local	gene	734435	739114	8038	+	.	gene_id 0 ; sequence GL50803_10019-t26_1-p1 ; gene_orientation .
utg118_pilon	exonerate:protein2genome:local	cds	734435	739114	.	+	.
utg118_pilon	exonerate:protein2genome:local	exon	734435	739114	.	+	.	insertions 0 ; deletions 0
utg118_pilon	exonerate:protein2genome:local	similarity	734435	739114	8038	+	.	alignment_id 0 ; Query GL50803_10019-t26_1-p1 ; Align 734435 1 4680
utg493_pilon	exonerate:protein2genome:local	gene	64895	65617	1230	-	.	gene_id 0 ; sequence GL50803_10025-t26_1-p1 ; gene_orientation .
utg493_pilon	exonerate:protein2genome:local	cds	64895	65617	.	-	.
utg493_pilon	exonerate:protein2genome:local	exon	64895	65617	.	-	.	insertions 0 ; deletions 0
utg493_pilon	exonerate:protein2genome:local	similarity	64895	65617	1230	-	.	alignment_id 0 ; Query GL50803_10025-t26_1-p1 ; Align 65618 1 723
utg814_pilon	exonerate:protein2genome:local	gene	54221	54973	1213	+	.	gene_id 0 ; sequence GL50803_10027-t26_1-p1 ; gene_orientation .
utg814_pilon	exonerate:protein2genome:local	cds	54221	54973	.	+	.
utg814_pilon	exonerate:protein2genome:local	exon	54221	54973	.	+	.	insertions 0 ; deletions 0
utg814_pilon	exonerate:protein2genome:local	similarity	54221	54973	1213	+	.	alignment_id 0 ; Query GL50803_10027-t26_1-p1 ; Align 54221 1 753
utg53_pilon	exonerate:protein2genome:local	gene	279636	279863	372	-	.	gene_id 0 ; sequence GL50803_100283-t26_1-p1 ; gene_orientation .
utg53_pilon	exonerate:protein2genome:local	cds	279636	279863	.	-	.
utg53_pilon	exonerate:protein2genome:local	exon	279636	279863	.	-	.	insertions 0 ; deletions 0
utg53_pilon	exonerate:protein2genome:local	similarity	279636	279863	372	-	.	alignment_id 0 ; Query GL50803_100283-t26_1-p1 ; Align 279864 1 228
utg110_pilon	exonerate:protein2genome:local	gene	33057	33260	360	+	.	gene_id 0 ; sequence GL50803_100327-t26_1-p1 ; gene_orientation .
utg110_pilon	exonerate:protein2genome:local	cds	33057	33260	.	+	.
utg110_pilon	exonerate:protein2genome:local	exon	33057	33260	.	+	.	insertions 0 ; deletions 0
utg110_pilon	exonerate:protein2genome:local	similarity	33057	33260	360	+	.	alignment_id 0 ; Query GL50803_100327-t26_1-p1 ; Align 33057 1 204
utg814_pilon	exonerate:protein2genome:local	gene	50614	51534	1646	-	.	gene_id 0 ; sequence GL50803_10033-t26_1-p1 ; gene_orientation .
utg814_pilon	exonerate:protein2genome:local	cds	50614	51534	.	-	.
utg814_pilon	exonerate:protein2genome:local	exon	50614	51534	.	-	.	insertions 0 ; deletions 0
utg814_pilon	exonerate:protein2genome:local	similarity	50614	51534	1646	-	.	alignment_id 0 ; Query GL50803_10033-t26_1-p1 ; Align 51535 1 921
utg814_pilon	exonerate:protein2genome:local	gene	44399	50596	10625	+	.	gene_id 0 ; sequence GL50803_10034-t26_1-p1 ; gene_orientation .
utg814_pilon	exonerate:protein2genome:local	cds	44399	50596	.	+	.
utg814_pilon	exonerate:protein2genome:local	exon	44399	50596	.	+	.	insertions 0 ; deletions 0
utg814_pilon	exonerate:protein2genome:local	similarity	44399	50596	10625	+	.	alignment_id 0 ; Query GL50803_10034-t26_1-p1 ; Align 44399 1 6198
utg814_pilon	exonerate:protein2genome:local	gene	43054	44148	1912	+	.	gene_id 0 ; sequence GL50803_10036-t26_1-p1 ; gene_orientation .
utg814_pilon	exonerate:protein2genome:local	cds	43054	44148	.	+	.
utg814_pilon	exonerate:protein2genome:local	exon	43054	44148	.	+	.	insertions 0 ; deletions 0
utg814_pilon	exonerate:protein2genome:local	similarity	43054	44148	1912	+	.	alignment_id 0 ; Query GL50803_10036-t26_1-p1 ; Align 43054 1 1095
utg814_pilon	exonerate:protein2genome:local	gene	41179	42036	1492	+	.	gene_id 0 ; sequence GL50803_10038-t26_1-p1 ; gene_orientation .
utg814_pilon	exonerate:protein2genome:local	cds	41179	42036	.	+	.
utg814_pilon	exonerate:protein2genome:local	exon	41179	42036	.	+	.	insertions 0 ; deletions 0
utg814_pilon	exonerate:protein2genome:local	similarity	41179	42036	1492	+	.	alignment_id 0 ; Query GL50803_10038-t26_1-p1 ; Align 41179 1 858
utg93_pilon	exonerate:protein2genome:local	gene	96095	96385	524	+	.	gene_id 0 ; sequence GL50803_100411-t26_1-p1 ; gene_orientation .
utg93_pilon	exonerate:protein2genome:local	cds	96095	96385	.	+	.
utg93_pilon	exonerate:protein2genome:local	exon	96095	96385	.	+	.	insertions 0 ; deletions 0
utg93_pilon	exonerate:protein2genome:local	similarity	96095	96385	524	+	.	alignment_id 0 ; Query GL50803_100411-t26_1-p1 ; Align 96095 1 291
utg93_pilon	exonerate:protein2genome:local	gene	36371	36661	524	-	.	gene_id 0 ; sequence GL50803_100411-t26_1-p1 ; gene_orientation .
utg93_pilon	exonerate:protein2genome:local	cds	36371	36661	.	-	.
utg93_pilon	exonerate:protein2genome:local	exon	36371	36661	.	-	.	insertions 0 ; deletions 0
utg93_pilon	exonerate:protein2genome:local	similarity	36371	36661	524	-	.	alignment_id 0 ; Query GL50803_100411-t26_1-p1 ; Align 36662 1 291
utg93_pilon	exonerate:protein2genome:local	gene	96276	96473	365	+	.	gene_id 0 ; sequence GL50803_100413-t26_1-p1 ; gene_orientation .
utg93_pilon	exonerate:protein2genome:local	cds	96276	96473	.	+	.
utg93_pilon	exonerate:protein2genome:local	exon	96276	96473	.	+	.	insertions 0 ; deletions 0
utg93_pilon	exonerate:protein2genome:local	similarity	96276	96473	365	+	.	alignment_id 0 ; Query GL50803_100413-t26_1-p1 ; Align 96276 1 198
utg93_pilon	exonerate:protein2genome:local	gene	36283	36480	365	-	.	gene_id 0 ; sequence GL50803_100413-t26_1-p1 ; gene_orientation .
utg93_pilon	exonerate:protein2genome:local	cds	36283	36480	.	-	.
utg93_pilon	exonerate:protein2genome:local	exon	36283	36480	.	-	.	insertions 0 ; deletions 0
utg93_pilon	exonerate:protein2genome:local	similarity	36283	36480	365	-	.	alignment_id 0 ; Query GL50803_100413-t26_1-p1 ; Align 36481 1 198
utg814_pilon	exonerate:protein2genome:local	gene	39749	39979	424	-	.	gene_id 0 ; sequence GL50803_10042-t26_1-p1 ; gene_orientation .
utg814_pilon	exonerate:protein2genome:local	cds	39749	39979	.	-	.
utg814_pilon	exonerate:protein2genome:local	exon	39749	39979	.	-	.	insertions 0 ; deletions 0
utg814_pilon	exonerate:protein2genome:local	similarity	39749	39979	424	-	.	alignment_id 0 ; Query GL50803_10042-t26_1-p1 ; Align 39980 1 231
utg584_pilon	exonerate:protein2genome:local	gene	141650	141880	410	+	.	gene_id 0 ; sequence GL50803_100464-t26_1-p1 ; gene_orientation .
utg584_pilon	exonerate:protein2genome:local	cds	141650	141880	.	+	.
utg584_pilon	exonerate:protein2genome:local	exon	141650	141880	.	+	.	insertions 0 ; deletions 0
utg584_pilon	exonerate:protein2genome:local	similarity	141650	141880	410	+	.	alignment_id 0 ; Query GL50803_100464-t26_1-p1 ; Align 141650 1 231
utg126_pilon	exonerate:protein2genome:local	gene	714498	715118	1056	+	.	gene_id 0 ; sequence GL50803_100472-t26_1-p1 ; gene_orientation .
utg126_pilon	exonerate:protein2genome:local	cds	714498	715118	.	+	.
utg126_pilon	exonerate:protein2genome:local	exon	714498	715118	.	+	.	insertions 0 ; deletions 0
utg126_pilon	exonerate:protein2genome:local	similarity	714498	715118	1056	+	.	alignment_id 0 ; Query GL50803_100472-t26_1-p1 ; Align 714498 1 621
utg493_pilon	exonerate:protein2genome:local	gene	235062	235289	391	-	.	gene_id 0 ; sequence GL50803_100507-t26_1-p1 ; gene_orientation .
utg493_pilon	exonerate:protein2genome:local	cds	235062	235289	.	-	.
utg493_pilon	exonerate:protein2genome:local	exon	235062	235289	.	-	.	insertions 0 ; deletions 0
utg493_pilon	exonerate:protein2genome:local	similarity	235062	235289	391	-	.	alignment_id 0 ; Query GL50803_100507-t26_1-p1 ; Align 235290 1 228
utg126_pilon	exonerate:protein2genome:local	gene	51613	53496	3244	+	.	gene_id 0 ; sequence GL50803_10051-t26_1-p1 ; gene_orientation .
utg126_pilon	exonerate:protein2genome:local	cds	51613	53496	.	+	.
utg126_pilon	exonerate:protein2genome:local	exon	51613	53496	.	+	.	insertions 0 ; deletions 0
utg126_pilon	exonerate:protein2genome:local	similarity	51613	53496	3244	+	.	alignment_id 0 ; Query GL50803_10051-t26_1-p1 ; Align 51613 1 1884
utg126_pilon	exonerate:protein2genome:local	gene	76325	76552	414	-	.	gene_id 0 ; sequence GL50803_100530-t26_1-p1 ; gene_orientation .
utg126_pilon	exonerate:protein2genome:local	cds	76325	76552	.	-	.
utg126_pilon	exonerate:protein2genome:local	exon	76325	76552	.	-	.	insertions 0 ; deletions 0
utg126_pilon	exonerate:protein2genome:local	similarity	76325	76552	414	-	.	alignment_id 0 ; Query GL50803_100530-t26_1-p1 ; Align 76553 1 228
utg493_pilon	exonerate:protein2genome:local	gene	232472	232687	354	+	.	gene_id 0 ; sequence GL50803_100536-t26_1-p1 ; gene_orientation .
utg493_pilon	exonerate:protein2genome:local	cds	232472	232687	.	+	.
utg493_pilon	exonerate:protein2genome:local	exon	232472	232687	.	+	.	insertions 0 ; deletions 0
utg493_pilon	exonerate:protein2genome:local	similarity	232472	232687	354	+	.	alignment_id 0 ; Query GL50803_100536-t26_1-p1 ; Align 232472 1 216
utg126_pilon	exonerate:protein2genome:local	gene	47385	48434	1839	-	.	gene_id 0 ; sequence GL50803_10055-t26_1-p1 ; gene_orientation .
utg126_pilon	exonerate:protein2genome:local	cds	47385	48434	.	-	.
utg126_pilon	exonerate:protein2genome:local	exon	47385	48434	.	-	.	insertions 0 ; deletions 0
utg126_pilon	exonerate:protein2genome:local	similarity	47385	48434	1839	-	.	alignment_id 0 ; Query GL50803_10055-t26_1-p1 ; Align 48435 1 1050
utg126_pilon	exonerate:protein2genome:local	gene	46776	47369	1036	-	.	gene_id 0 ; sequence GL50803_10056-t26_1-p1 ; gene_orientation .
utg126_pilon	exonerate:protein2genome:local	cds	46776	47369	.	-	.
utg126_pilon	exonerate:protein2genome:local	exon	46776	47369	.	-	.	insertions 0 ; deletions 0
utg126_pilon	exonerate:protein2genome:local	similarity	46776	47369	1036	-	.	alignment_id 0 ; Query GL50803_10056-t26_1-p1 ; Align 47370 1 594
utg118_pilon	exonerate:protein2genome:local	gene	325508	325804	549	+	.	gene_id 0 ; sequence GL50803_100580-t26_1-p1 ; gene_orientation .
utg118_pilon	exonerate:protein2genome:local	cds	325508	325804	.	+	.
utg118_pilon	exonerate:protein2genome:local	exon	325508	325804	.	+	.	insertions 0 ; deletions 0
utg118_pilon	exonerate:protein2genome:local	similarity	325508	325804	549	+	.	alignment_id 0 ; Query GL50803_100580-t26_1-p1 ; Align 325508 1 297
utg126_pilon	exonerate:protein2genome:local	gene	42014	42682	1162	+	.	gene_id 0 ; sequence GL50803_10062-t26_1-p1 ; gene_orientation .
utg126_pilon	exonerate:protein2genome:local	cds	42014	42682	.	+	.
utg126_pilon	exonerate:protein2genome:local	exon	42014	42682	.	+	.	insertions 0 ; deletions 0
utg126_pilon	exonerate:protein2genome:local	similarity	42014	42682	1162	+	.	alignment_id 0 ; Query GL50803_10062-t26_1-p1 ; Align 42014 1 669
utg126_pilon	exonerate:protein2genome:local	gene	40769	42022	2199	-	.	gene_id 0 ; sequence GL50803_10063-t26_1-p1 ; gene_orientation .
utg126_pilon	exonerate:protein2genome:local	cds	40769	42022	.	-	.
utg126_pilon	exonerate:protein2genome:local	exon	40769	42022	.	-	.	insertions 0 ; deletions 0
utg126_pilon	exonerate:protein2genome:local	similarity	40769	42022	2199	-	.	alignment_id 0 ; Query GL50803_10063-t26_1-p1 ; Align 42023 1 1254
utg126_pilon	exonerate:protein2genome:local	gene	848760	849005	432	-	.	gene_id 0 ; sequence GL50803_100635-t26_1-p1 ; gene_orientation .
utg126_pilon	exonerate:protein2genome:local	cds	848760	849005	.	-	.
utg126_pilon	exonerate:protein2genome:local	exon	848760	849005	.	-	.	insertions 0 ; deletions 0
utg126_pilon	exonerate:protein2genome:local	similarity	848760	849005	432	-	.	alignment_id 0 ; Query GL50803_100635-t26_1-p1 ; Align 849006 1 246
utg493_pilon	exonerate:protein2genome:local	gene	236575	236820	447	+	.	gene_id 0 ; sequence GL50803_100637-t26_1-p1 ; gene_orientation .
utg493_pilon	exonerate:protein2genome:local	cds	236575	236820	.	+	.
utg493_pilon	exonerate:protein2genome:local	exon	236575	236820	.	+	.	insertions 0 ; deletions 0
utg493_pilon	exonerate:protein2genome:local	similarity	236575	236820	447	+	.	alignment_id 0 ; Query GL50803_100637-t26_1-p1 ; Align 236575 1 246
utg126_pilon	exonerate:protein2genome:local	gene	36980	37222	443	+	.	gene_id 0 ; sequence GL50803_10066-t26_1-p1 ; gene_orientation .
utg126_pilon	exonerate:protein2genome:local	cds	36980	37222	.	+	.
utg126_pilon	exonerate:protein2genome:local	exon	36980	37222	.	+	.	insertions 0 ; deletions 0
utg126_pilon	exonerate:protein2genome:local	similarity	36980	37222	443	+	.	alignment_id 0 ; Query GL50803_10066-t26_1-p1 ; Align 36980 1 243
utg126_pilon	exonerate:protein2genome:local	gene	36613	36774	292	-	.	gene_id 0 ; sequence GL50803_10069-t26_1-p1 ; gene_orientation .
utg126_pilon	exonerate:protein2genome:local	cds	36613	36774	.	-	.
utg126_pilon	exonerate:protein2genome:local	exon	36613	36774	.	-	.	insertions 0 ; deletions 0
utg126_pilon	exonerate:protein2genome:local	similarity	36613	36774	292	-	.	alignment_id 0 ; Query GL50803_10069-t26_1-p1 ; Align 36775 1 162
utg93_pilon	exonerate:protein2genome:local	gene	133111	133314	385	-	.	gene_id 0 ; sequence GL50803_100703-t26_1-p1 ; gene_orientation .
utg93_pilon	exonerate:protein2genome:local	cds	133111	133314	.	-	.
utg93_pilon	exonerate:protein2genome:local	exon	133111	133314	.	-	.	insertions 0 ; deletions 0
utg93_pilon	exonerate:protein2genome:local	similarity	133111	133314	385	-	.	alignment_id 0 ; Query GL50803_100703-t26_1-p1 ; Align 133315 1 204
utg126_pilon	exonerate:protein2genome:local	gene	34533	35501	1688	-	.	gene_id 0 ; sequence GL50803_10073-t26_1-p1 ; gene_orientation .
utg126_pilon	exonerate:protein2genome:local	cds	34533	35501	.	-	.
utg126_pilon	exonerate:protein2genome:local	exon	34533	35501	.	-	.	insertions 0 ; deletions 0
utg126_pilon	exonerate:protein2genome:local	similarity	34533	35501	1688	-	.	alignment_id 0 ; Query GL50803_10073-t26_1-p1 ; Align 35502 1 969
utg118_pilon	exonerate:protein2genome:local	gene	313093	313389	540	+	.	gene_id 0 ; sequence GL50803_100733-t26_1-p1 ; gene_orientation .
utg118_pilon	exonerate:protein2genome:local	cds	313093	313389	.	+	.
utg118_pilon	exonerate:protein2genome:local	exon	313093	313389	.	+	.	insertions 0 ; deletions 0
utg118_pilon	exonerate:protein2genome:local	similarity	313093	313389	540	+	.	alignment_id 0 ; Query GL50803_100733-t26_1-p1 ; Align 313093 1 297
utg118_pilon	exonerate:protein2genome:local	gene	328206	328502	540	-	.	gene_id 0 ; sequence GL50803_100733-t26_1-p1 ; gene_orientation .
utg118_pilon	exonerate:protein2genome:local	cds	328206	328502	.	-	.
utg118_pilon	exonerate:protein2genome:local	exon	328206	328502	.	-	.	insertions 0 ; deletions 0
utg118_pilon	exonerate:protein2genome:local	similarity	328206	328502	540	-	.	alignment_id 0 ; Query GL50803_100733-t26_1-p1 ; Align 328503 1 297
utg176_pilon	exonerate:protein2genome:local	gene	60631	60837	370	+	.	gene_id 0 ; sequence GL50803_100745-t26_1-p1 ; gene_orientation .
utg176_pilon	exonerate:protein2genome:local	cds	60631	60837	.	+	.
utg176_pilon	exonerate:protein2genome:local	exon	60631	60837	.	+	.	insertions 0 ; deletions 0
utg176_pilon	exonerate:protein2genome:local	similarity	60631	60837	370	+	.	alignment_id 0 ; Query GL50803_100745-t26_1-p1 ; Align 60631 1 207
utg1611_pilon	exonerate:protein2genome:local	gene	64662	66893	3756	-	.	gene_id 0 ; sequence GL50803_10079-t26_1-p1 ; gene_orientation .
utg1611_pilon	exonerate:protein2genome:local	cds	64662	66893	.	-	.
utg1611_pilon	exonerate:protein2genome:local	exon	64662	66893	.	-	.	insertions 0 ; deletions 0
utg1611_pilon	exonerate:protein2genome:local	similarity	64662	66893	3756	-	.	alignment_id 0 ; Query GL50803_10079-t26_1-p1 ; Align 66894 1 2232
utg126_pilon	exonerate:protein2genome:local	gene	376419	376730	567	-	.	gene_id 0 ; sequence GL50803_100827-t26_1-p1 ; gene_orientation .
utg126_pilon	exonerate:protein2genome:local	cds	376419	376730	.	-	.
utg126_pilon	exonerate:protein2genome:local	exon	376419	376730	.	-	.	insertions 0 ; deletions 0
utg126_pilon	exonerate:protein2genome:local	similarity	376419	376730	567	-	.	alignment_id 0 ; Query GL50803_100827-t26_1-p1 ; Align 376731 1 312
utg126_pilon	exonerate:protein2genome:local	gene	484387	485670	2231	+	.	gene_id 0 ; sequence GL50803_100845-t26_1-p1 ; gene_orientation .
utg126_pilon	exonerate:protein2genome:local	cds	484387	485670	.	+	.
utg126_pilon	exonerate:protein2genome:local	exon	484387	485670	.	+	.	insertions 0 ; deletions 0
utg126_pilon	exonerate:protein2genome:local	similarity	484387	485670	2231	+	.	alignment_id 0 ; Query GL50803_100845-t26_1-p1 ; Align 484387 1 1284
utg484_pilon	exonerate:protein2genome:local	gene	505650	505928	477	-	.	gene_id 0 ; sequence GL50803_100851-t26_1-p1 ; gene_orientation .
utg484_pilon	exonerate:protein2genome:local	cds	505650	505928	.	-	.
utg484_pilon	exonerate:protein2genome:local	exon	505650	505928	.	-	.	insertions 0 ; deletions 0
utg484_pilon	exonerate:protein2genome:local	similarity	505650	505928	477	-	.	alignment_id 0 ; Query GL50803_100851-t26_1-p1 ; Align 505929 1 279
utg1611_pilon	exonerate:protein2genome:local	gene	218531	220124	2745	+	.	gene_id 0 ; sequence GL50803_100864-t26_1-p1 ; gene_orientation .
utg1611_pilon	exonerate:protein2genome:local	cds	218531	220124	.	+	.
utg1611_pilon	exonerate:protein2genome:local	exon	218531	220124	.	+	.	insertions 0 ; deletions 0 ; frameshifts 1
utg1611_pilon	exonerate:protein2genome:local	similarity	218531	220124	2745	+	.	alignment_id 0 ; Query GL50803_100864-t26_1-p1 ; Align 218531 1 1443 ; Align 219975 482 150
utg1611_pilon	exonerate:protein2genome:local	gene	192934	193590	1259	+	.	gene_id 0 ; sequence GL50803_100877-t26_1-p1 ; gene_orientation .
utg1611_pilon	exonerate:protein2genome:local	cds	192934	193590	.	+	.
utg1611_pilon	exonerate:protein2genome:local	exon	192934	193590	.	+	.	insertions 0 ; deletions 0
utg1611_pilon	exonerate:protein2genome:local	similarity	192934	193590	1259	+	.	alignment_id 0 ; Query GL50803_100877-t26_1-p1 ; Align 192934 1 657
utg1611_pilon	exonerate:protein2genome:local	gene	74014	74301	458	+	.	gene_id 0 ; sequence GL50803_10088-t26_1-p1 ; gene_orientation .
utg1611_pilon	exonerate:protein2genome:local	cds	74014	74301	.	+	.
utg1611_pilon	exonerate:protein2genome:local	exon	74014	74301	.	+	.	insertions 0 ; deletions 0
utg1611_pilon	exonerate:protein2genome:local	similarity	74014	74301	458	+	.	alignment_id 0 ; Query GL50803_10088-t26_1-p1 ; Align 74014 1 288
utg810_pilon	exonerate:protein2genome:local	gene	16963	18210	2144	+	.	gene_id 0 ; sequence GL50803_100887-t26_1-p1 ; gene_orientation .
utg810_pilon	exonerate:protein2genome:local	cds	16963	18210	.	+	.
utg810_pilon	exonerate:protein2genome:local	exon	16963	18210	.	+	.	insertions 0 ; deletions 0
utg810_pilon	exonerate:protein2genome:local	similarity	16963	18210	2144	+	.	alignment_id 0 ; Query GL50803_100887-t26_1-p1 ; Align 16963 1 1248
utg3267_pilon	exonerate:protein2genome:local	gene	10113	10736	1110	-	.	gene_id 0 ; sequence GL50803_100888-t26_1-p1 ; gene_orientation .
utg3267_pilon	exonerate:protein2genome:local	cds	10113	10736	.	-	.
utg3267_pilon	exonerate:protein2genome:local	exon	10113	10736	.	-	.	insertions 0 ; deletions 0
utg3267_pilon	exonerate:protein2genome:local	similarity	10113	10736	1110	-	.	alignment_id 0 ; Query GL50803_100888-t26_1-p1 ; Align 10737 29 624
utg118_pilon	exonerate:protein2genome:local	gene	54818	55039	426	-	.	gene_id 0 ; sequence GL50803_100900-t26_1-p1 ; gene_orientation .
utg118_pilon	exonerate:protein2genome:local	cds	54818	55039	.	-	.
utg118_pilon	exonerate:protein2genome:local	exon	54818	55039	.	-	.	insertions 0 ; deletions 0
utg118_pilon	exonerate:protein2genome:local	similarity	54818	55039	426	-	.	alignment_id 0 ; Query GL50803_100900-t26_1-p1 ; Align 55040 1 222
utg118_pilon	exonerate:protein2genome:local	gene	25805	42456	28306	-	.	gene_id 0 ; sequence GL50803_100906-t26_1-p1 ; gene_orientation .
utg118_pilon	exonerate:protein2genome:local	cds	25805	42456	.	-	.
utg118_pilon	exonerate:protein2genome:local	exon	25805	42456	.	-	.	insertions 0 ; deletions 0 ; frameshifts 2
utg118_pilon	exonerate:protein2genome:local	similarity	25805	42456	28306	-	.	alignment_id 0 ; Query GL50803_100906-t26_1-p1 ; Align 42457 1 4299 ; Align 38156 1434 12351
utg1611_pilon	exonerate:protein2genome:local	gene	75764	76189	749	-	.	gene_id 0 ; sequence GL50803_10091-t26_1-p1 ; gene_orientation .
utg1611_pilon	exonerate:protein2genome:local	cds	75764	76189	.	-	.
utg1611_pilon	exonerate:protein2genome:local	exon	75764	76189	.	-	.	insertions 0 ; deletions 0
utg1611_pilon	exonerate:protein2genome:local	similarity	75764	76189	749	-	.	alignment_id 0 ; Query GL50803_10091-t26_1-p1 ; Align 76190 1 426
utg1611_pilon	exonerate:protein2genome:local	gene	77813	77926	193	-	.	gene_id 0 ; sequence GL50803_10095-t26_1-p1 ; gene_orientation .
utg1611_pilon	exonerate:protein2genome:local	cds	77813	77926	.	-	.
utg1611_pilon	exonerate:protein2genome:local	exon	77813	77926	.	-	.	insertions 0 ; deletions 0
utg1611_pilon	exonerate:protein2genome:local	similarity	77813	77926	193	-	.	alignment_id 0 ; Query GL50803_10095-t26_1-p1 ; Align 77927 1 114
utg138_pilon	exonerate:protein2genome:local	gene	345321	345929	1034	+	.	gene_id 0 ; sequence GL50803_100955-t26_1-p1 ; gene_orientation .
utg138_pilon	exonerate:protein2genome:local	cds	345321	345929	.	+	.
utg138_pilon	exonerate:protein2genome:local	exon	345321	345929	.	+	.	insertions 0 ; deletions 0
utg138_pilon	exonerate:protein2genome:local	similarity	345321	345929	1034	+	.	alignment_id 0 ; Query GL50803_100955-t26_1-p1 ; Align 345321 1 609
utg138_pilon	exonerate:protein2genome:local	gene	337233	338201	1714	-	.	gene_id 0 ; sequence GL50803_100959-t26_1-p1 ; gene_orientation .
utg138_pilon	exonerate:protein2genome:local	cds	337233	338201	.	-	.
utg138_pilon	exonerate:protein2genome:local	exon	337233	338201	.	-	.	insertions 0 ; deletions 0
utg138_pilon	exonerate:protein2genome:local	similarity	337233	338201	1714	-	.	alignment_id 0 ; Query GL50803_100959-t26_1-p1 ; Align 338202 1 969
utg138_pilon	exonerate:protein2genome:local	gene	50713	51237	917	-	.	gene_id 0 ; sequence GL50803_100969-t26_1-p1 ; gene_orientation .
utg138_pilon	exonerate:protein2genome:local	cds	50713	51237	.	-	.
utg138_pilon	exonerate:protein2genome:local	exon	50713	51237	.	-	.	insertions 0 ; deletions 0
utg138_pilon	exonerate:protein2genome:local	similarity	50713	51237	917	-	.	alignment_id 0 ; Query GL50803_100969-t26_1-p1 ; Align 51238 1 525
utg138_pilon	exonerate:protein2genome:local	gene	95990	100561	7799	-	.	gene_id 0 ; sequence GL50803_100987-t26_1-p1 ; gene_orientation .
utg138_pilon	exonerate:protein2genome:local	cds	95990	100561	.	-	.
utg138_pilon	exonerate:protein2genome:local	exon	95990	100561	.	-	.	insertions 0 ; deletions 0
utg138_pilon	exonerate:protein2genome:local	similarity	95990	100561	7799	-	.	alignment_id 0 ; Query GL50803_100987-t26_1-p1 ; Align 100562 1 4572
utg176_pilon	exonerate:protein2genome:local	gene	543324	544580	2378	-	.	gene_id 0 ; sequence GL50803_101010-t26_1-p1 ; gene_orientation .
utg176_pilon	exonerate:protein2genome:local	cds	543324	544580	.	-	.
utg176_pilon	exonerate:protein2genome:local	exon	543324	544580	.	-	.	insertions 0 ; deletions 0
utg176_pilon	exonerate:protein2genome:local	similarity	543324	544580	2378	-	.	alignment_id 0 ; Query GL50803_101010-t26_1-p1 ; Align 544581 1 1257
utg176_pilon	exonerate:protein2genome:local	gene	414448	415971	2790	-	.	gene_id 0 ; sequence GL50803_101011-t26_1-p1 ; gene_orientation .
utg176_pilon	exonerate:protein2genome:local	cds	414448	415971	.	-	.
utg176_pilon	exonerate:protein2genome:local	exon	414448	415971	.	-	.	insertions 0 ; deletions 0
utg176_pilon	exonerate:protein2genome:local	similarity	414448	415971	2790	-	.	alignment_id 0 ; Query GL50803_101011-t26_1-p1 ; Align 415972 1 1524
utg53_pilon	exonerate:protein2genome:local	gene	77798	80014	4163	+	.	gene_id 0 ; sequence GL50803_101074-t26_1-p1 ; gene_orientation .
utg53_pilon	exonerate:protein2genome:local	cds	77798	80014	.	+	.
utg53_pilon	exonerate:protein2genome:local	exon	77798	80014	.	+	.	insertions 0 ; deletions 0
utg53_pilon	exonerate:protein2genome:local	similarity	77798	80014	4163	+	.	alignment_id 0 ; Query GL50803_101074-t26_1-p1 ; Align 77798 1 2217
utg376_pilon	exonerate:protein2genome:local	gene	196457	196888	731	-	.	gene_id 0 ; sequence GL50803_10112-t26_1-p1 ; gene_orientation .
utg376_pilon	exonerate:protein2genome:local	cds	196457	196888	.	-	.
utg376_pilon	exonerate:protein2genome:local	exon	196457	196888	.	-	.	insertions 0 ; deletions 0
utg376_pilon	exonerate:protein2genome:local	similarity	196457	196888	731	-	.	alignment_id 0 ; Query GL50803_10112-t26_1-p1 ; Align 196889 1 432
utg126_pilon	exonerate:protein2genome:local	gene	311741	314425	4588	-	.	gene_id 0 ; sequence GL50803_101120-t26_1-p1 ; gene_orientation .
utg126_pilon	exonerate:protein2genome:local	cds	311741	314425	.	-	.
utg126_pilon	exonerate:protein2genome:local	exon	311741	314425	.	-	.	insertions 0 ; deletions 0
utg126_pilon	exonerate:protein2genome:local	similarity	311741	314425	4588	-	.	alignment_id 0 ; Query GL50803_101120-t26_1-p1 ; Align 314426 1 2685
utg9401_pilon	exonerate:protein2genome:local	gene	17405	17608	363	-	.	gene_id 0 ; sequence GL50803_101129-t26_1-p1 ; gene_orientation .
utg9401_pilon	exonerate:protein2genome:local	cds	17405	17608	.	-	.
utg9401_pilon	exonerate:protein2genome:local	exon	17405	17608	.	-	.	insertions 0 ; deletions 0
utg9401_pilon	exonerate:protein2genome:local	similarity	17405	17608	363	-	.	alignment_id 0 ; Query GL50803_101129-t26_1-p1 ; Align 17609 1 204
utg9401_pilon	exonerate:protein2genome:local	gene	33991	49479	26286	+	.	gene_id 0 ; sequence GL50803_101138-t26_1-p1 ; gene_orientation .
utg9401_pilon	exonerate:protein2genome:local	cds	33991	49479	.	+	.
utg9401_pilon	exonerate:protein2genome:local	exon	33991	49479	.	+	.	insertions 0 ; deletions 0
utg9401_pilon	exonerate:protein2genome:local	similarity	33991	49479	26286	+	.	alignment_id 0 ; Query GL50803_101138-t26_1-p1 ; Align 33991 1 15489
utg135_pilon	exonerate:protein2genome:local	gene	146318	146548	392	-	.	gene_id 0 ; sequence GL50803_101152-t26_1-p1 ; gene_orientation .
utg135_pilon	exonerate:protein2genome:local	cds	146318	146548	.	-	.
utg135_pilon	exonerate:protein2genome:local	exon	146318	146548	.	-	.	insertions 0 ; deletions 0
utg135_pilon	exonerate:protein2genome:local	similarity	146318	146548	392	-	.	alignment_id 0 ; Query GL50803_101152-t26_1-p1 ; Align 146549 1 231
utg177_pilon	exonerate:protein2genome:local	gene	259482	259622	241	+	.	gene_id 0 ; sequence GL50803_10116-t26_1-p1 ; gene_orientation .
utg177_pilon	exonerate:protein2genome:local	cds	259482	259622	.	+	.
utg177_pilon	exonerate:protein2genome:local	exon	259482	259622	.	+	.	insertions 0 ; deletions 0
utg177_pilon	exonerate:protein2genome:local	similarity	259482	259622	241	+	.	alignment_id 0 ; Query GL50803_10116-t26_1-p1 ; Align 259482 1 141
utg376_pilon	exonerate:protein2genome:local	gene	197421	197561	241	-	.	gene_id 0 ; sequence GL50803_10116-t26_1-p1 ; gene_orientation .
utg376_pilon	exonerate:protein2genome:local	cds	197421	197561	.	-	.
utg376_pilon	exonerate:protein2genome:local	exon	197421	197561	.	-	.	insertions 0 ; deletions 0
utg376_pilon	exonerate:protein2genome:local	similarity	197421	197561	241	-	.	alignment_id 0 ; Query GL50803_10116-t26_1-p1 ; Align 197562 1 141
utg376_pilon	exonerate:protein2genome:local	gene	44544	47906	5670	-	.	gene_id 0 ; sequence GL50803_101168-t26_1-p1 ; gene_orientation .
utg376_pilon	exonerate:protein2genome:local	cds	44544	47906	.	-	.
utg376_pilon	exonerate:protein2genome:local	exon	44544	47906	.	-	.	insertions 0 ; deletions 0
utg376_pilon	exonerate:protein2genome:local	similarity	44544	47906	5670	-	.	alignment_id 0 ; Query GL50803_101168-t26_1-p1 ; Align 47907 1 3363
utg8783_pilon	exonerate:protein2genome:local	gene	28474	29649	2007	+	.	gene_id 0 ; sequence GL50803_101189-t26_1-p1 ; gene_orientation .
utg8783_pilon	exonerate:protein2genome:local	cds	28474	29649	.	+	.
utg8783_pilon	exonerate:protein2genome:local	exon	28474	29649	.	+	.	insertions 0 ; deletions 0
utg8783_pilon	exonerate:protein2genome:local	similarity	28474	29649	2007	+	.	alignment_id 0 ; Query GL50803_101189-t26_1-p1 ; Align 28474 1 1176
utg8783_pilon	exonerate:protein2genome:local	gene	20341	24588	7305	-	.	gene_id 0 ; sequence GL50803_101194-t26_1-p1 ; gene_orientation .
utg8783_pilon	exonerate:protein2genome:local	cds	20341	24588	.	-	.
utg8783_pilon	exonerate:protein2genome:local	exon	20341	24588	.	-	.	insertions 0 ; deletions 0
utg8783_pilon	exonerate:protein2genome:local	similarity	20341	24588	7305	-	.	alignment_id 0 ; Query GL50803_101194-t26_1-p1 ; Align 24589 1 4248
utg2703_pilon	exonerate:protein2genome:local	gene	151139	156297	8715	+	.	gene_id 0 ; sequence GL50803_101212-t26_1-p1 ; gene_orientation .
utg2703_pilon	exonerate:protein2genome:local	cds	151139	156297	.	+	.
utg2703_pilon	exonerate:protein2genome:local	exon	151139	156297	.	+	.	insertions 0 ; deletions 0 ; frameshifts 2
utg2703_pilon	exonerate:protein2genome:local	similarity	151139	156297	8715	+	.	alignment_id 0 ; Query GL50803_101212-t26_1-p1 ; Align 151139 1 4515 ; Align 155655 1506 579 ; Align 156235 1699 63
utg376_pilon	exonerate:protein2genome:local	gene	199546	200104	931	+	.	gene_id 0 ; sequence GL50803_10122-t26_1-p1 ; gene_orientation .
utg376_pilon	exonerate:protein2genome:local	cds	199546	200104	.	+	.
utg376_pilon	exonerate:protein2genome:local	exon	199546	200104	.	+	.	insertions 0 ; deletions 0 ; frameshifts 1
utg376_pilon	exonerate:protein2genome:local	similarity	199546	200104	931	+	.	alignment_id 0 ; Query GL50803_10122-t26_1-p1 ; Align 199546 1 219 ; Align 199766 74 339
utg376_pilon	exonerate:protein2genome:local	gene	200192	200455	477	-	.	gene_id 0 ; sequence GL50803_10124-t26_1-p1 ; gene_orientation .
utg376_pilon	exonerate:protein2genome:local	cds	200192	200455	.	-	.
utg376_pilon	exonerate:protein2genome:local	exon	200192	200455	.	-	.	insertions 0 ; deletions 0
utg376_pilon	exonerate:protein2genome:local	similarity	200192	200455	477	-	.	alignment_id 0 ; Query GL50803_10124-t26_1-p1 ; Align 200456 1 264
utg118_pilon	exonerate:protein2genome:local	gene	380418	380627	354	+	.	gene_id 0 ; sequence GL50803_101249-t26_1-p1 ; gene_orientation .
utg118_pilon	exonerate:protein2genome:local	cds	380418	380627	.	+	.
utg118_pilon	exonerate:protein2genome:local	exon	380418	380627	.	+	.	insertions 0 ; deletions 0
utg118_pilon	exonerate:protein2genome:local	similarity	380418	380627	354	+	.	alignment_id 0 ; Query GL50803_101249-t26_1-p1 ; Align 380418 1 210
utg376_pilon	exonerate:protein2genome:local	gene	200398	200937	958	-	.	gene_id 0 ; sequence GL50803_10125-t26_1-p1 ; gene_orientation .
utg376_pilon	exonerate:protein2genome:local	cds	200398	200937	.	-	.
utg376_pilon	exonerate:protein2genome:local	exon	200398	200937	.	-	.	insertions 0 ; deletions 0
utg376_pilon	exonerate:protein2genome:local	similarity	200398	200937	958	-	.	alignment_id 0 ; Query GL50803_10125-t26_1-p1 ; Align 200938 1 540
utg268_pilon	exonerate:protein2genome:local	gene	78578	78931	653	+	.	gene_id 0 ; sequence GL50803_101254-t26_1-p1 ; gene_orientation .
utg268_pilon	exonerate:protein2genome:local	cds	78578	78931	.	+	.
utg268_pilon	exonerate:protein2genome:local	exon	78578	78931	.	+	.	insertions 0 ; deletions 0
utg268_pilon	exonerate:protein2genome:local	similarity	78578	78931	653	+	.	alignment_id 0 ; Query GL50803_101254-t26_1-p1 ; Align 78578 1 354
utg376_pilon	exonerate:protein2genome:local	gene	201353	201517	270	+	.	gene_id 0 ; sequence GL50803_10126-t26_1-p1 ; gene_orientation .
utg376_pilon	exonerate:protein2genome:local	cds	201353	201517	.	+	.
utg376_pilon	exonerate:protein2genome:local	exon	201353	201517	.	+	.	insertions 0 ; deletions 0
utg376_pilon	exonerate:protein2genome:local	similarity	201353	201517	270	+	.	alignment_id 0 ; Query GL50803_10126-t26_1-p1 ; Align 201353 1 165
utg268_pilon	exonerate:protein2genome:local	gene	95434	97194	3041	-	.	gene_id 0 ; sequence GL50803_101260-t26_1-p1 ; gene_orientation .
utg268_pilon	exonerate:protein2genome:local	cds	95434	97194	.	-	.
utg268_pilon	exonerate:protein2genome:local	exon	95434	97194	.	-	.	insertions 0 ; deletions 0
utg268_pilon	exonerate:protein2genome:local	similarity	95434	97194	3041	-	.	alignment_id 0 ; Query GL50803_101260-t26_1-p1 ; Align 97195 1 1761
utg268_pilon	exonerate:protein2genome:local	gene	107413	107667	422	-	.	gene_id 0 ; sequence GL50803_101264-t26_1-p1 ; gene_orientation .
utg268_pilon	exonerate:protein2genome:local	cds	107413	107667	.	-	.
utg268_pilon	exonerate:protein2genome:local	exon	107413	107667	.	-	.	insertions 0 ; deletions 0
utg268_pilon	exonerate:protein2genome:local	similarity	107413	107667	422	-	.	alignment_id 0 ; Query GL50803_101264-t26_1-p1 ; Align 107668 1 255
utg126_pilon	exonerate:protein2genome:local	gene	887719	891708	7040	-	.	gene_id 0 ; sequence GL50803_101278-t26_1-p1 ; gene_orientation .
utg126_pilon	exonerate:protein2genome:local	cds	887719	891708	.	-	.
utg126_pilon	exonerate:protein2genome:local	exon	887719	891708	.	-	.	insertions 0 ; deletions 0
utg126_pilon	exonerate:protein2genome:local	similarity	887719	891708	7040	-	.	alignment_id 0 ; Query GL50803_101278-t26_1-p1 ; Align 891709 1 3990
utg126_pilon	exonerate:protein2genome:local	gene	828934	830274	2372	+	.	gene_id 0 ; sequence GL50803_101291-t26_1-p1 ; gene_orientation .
utg126_pilon	exonerate:protein2genome:local	cds	828934	830274	.	+	.
utg126_pilon	exonerate:protein2genome:local	exon	828934	830274	.	+	.	insertions 0 ; deletions 0
utg126_pilon	exonerate:protein2genome:local	similarity	828934	830274	2372	+	.	alignment_id 0 ; Query GL50803_101291-t26_1-p1 ; Align 828934 1 1341
utg126_pilon	exonerate:protein2genome:local	gene	850233	851573	2372	+	.	gene_id 0 ; sequence GL50803_101291-t26_1-p1 ; gene_orientation .
utg126_pilon	exonerate:protein2genome:local	cds	850233	851573	.	+	.
utg126_pilon	exonerate:protein2genome:local	exon	850233	851573	.	+	.	insertions 0 ; deletions 0
utg126_pilon	exonerate:protein2genome:local	similarity	850233	851573	2372	+	.	alignment_id 0 ; Query GL50803_101291-t26_1-p1 ; Align 850233 1 1341
utg138_pilon	exonerate:protein2genome:local	gene	132108	133034	1571	-	.	gene_id 0 ; sequence GL50803_101307-t26_1-p1 ; gene_orientation .
utg138_pilon	exonerate:protein2genome:local	cds	132108	133034	.	-	.
utg138_pilon	exonerate:protein2genome:local	exon	132108	133034	.	-	.	insertions 0 ; deletions 0
utg138_pilon	exonerate:protein2genome:local	similarity	132108	133034	1571	-	.	alignment_id 0 ; Query GL50803_101307-t26_1-p1 ; Align 133035 1 927
utg138_pilon	exonerate:protein2genome:local	gene	137313	137828	879	+	.	gene_id 0 ; sequence GL50803_101309-t26_1-p1 ; gene_orientation .
utg138_pilon	exonerate:protein2genome:local	cds	137313	137828	.	+	.
utg138_pilon	exonerate:protein2genome:local	exon	137313	137828	.	+	.	insertions 0 ; deletions 0
utg138_pilon	exonerate:protein2genome:local	similarity	137313	137828	879	+	.	alignment_id 0 ; Query GL50803_101309-t26_1-p1 ; Align 137313 1 516
utg138_pilon	exonerate:protein2genome:local	gene	198881	199840	1674	+	.	gene_id 0 ; sequence GL50803_101326-t26_1-p1 ; gene_orientation .
utg138_pilon	exonerate:protein2genome:local	cds	198881	199840	.	+	.
utg138_pilon	exonerate:protein2genome:local	exon	198881	199840	.	+	.	insertions 0 ; deletions 0
utg138_pilon	exonerate:protein2genome:local	similarity	198881	199840	1674	+	.	alignment_id 0 ; Query GL50803_101326-t26_1-p1 ; Align 198881 1 960
utg138_pilon	exonerate:protein2genome:local	gene	517221	517322	184	+	.	gene_id 0 ; sequence GL50803_10133-t26_1-p1 ; gene_orientation .
utg138_pilon	exonerate:protein2genome:local	cds	517221	517322	.	+	.
utg138_pilon	exonerate:protein2genome:local	exon	517221	517322	.	+	.	insertions 0 ; deletions 0
utg138_pilon	exonerate:protein2genome:local	similarity	517221	517322	184	+	.	alignment_id 0 ; Query GL50803_10133-t26_1-p1 ; Align 517221 1 102
utg138_pilon	exonerate:protein2genome:local	gene	218560	219789	2062	-	.	gene_id 0 ; sequence GL50803_101330-t26_1-p1 ; gene_orientation .
utg138_pilon	exonerate:protein2genome:local	cds	218560	219789	.	-	.
utg138_pilon	exonerate:protein2genome:local	exon	218560	219789	.	-	.	insertions 0 ; deletions 0
utg138_pilon	exonerate:protein2genome:local	similarity	218560	219789	2062	-	.	alignment_id 0 ; Query GL50803_101330-t26_1-p1 ; Align 219790 1 1230
utg53_pilon	exonerate:protein2genome:local	gene	212087	212731	1130	+	.	gene_id 0 ; sequence GL50803_101339-t26_1-p1 ; gene_orientation .
utg53_pilon	exonerate:protein2genome:local	cds	212087	212731	.	+	.
utg53_pilon	exonerate:protein2genome:local	exon	212087	212731	.	+	.	insertions 0 ; deletions 0
utg53_pilon	exonerate:protein2genome:local	similarity	212087	212731	1130	+	.	alignment_id 0 ; Query GL50803_101339-t26_1-p1 ; Align 212087 1 645
utg138_pilon	exonerate:protein2genome:local	gene	515726	516733	1723	-	.	gene_id 0 ; sequence GL50803_10136-t26_1-p1 ; gene_orientation .
utg138_pilon	exonerate:protein2genome:local	cds	515726	516733	.	-	.
utg138_pilon	exonerate:protein2genome:local	exon	515726	516733	.	-	.	insertions 0 ; deletions 0
utg138_pilon	exonerate:protein2genome:local	similarity	515726	516733	1723	-	.	alignment_id 0 ; Query GL50803_10136-t26_1-p1 ; Align 516734 1 1008
utg223_pilon	exonerate:protein2genome:local	gene	145101	145967	1548	+	.	gene_id 0 ; sequence GL50803_101368-t26_1-p1 ; gene_orientation .
utg223_pilon	exonerate:protein2genome:local	cds	145101	145967	.	+	.
utg223_pilon	exonerate:protein2genome:local	exon	145101	145967	.	+	.	insertions 0 ; deletions 0
utg223_pilon	exonerate:protein2genome:local	similarity	145101	145967	1548	+	.	alignment_id 0 ; Query GL50803_101368-t26_1-p1 ; Align 145101 1 867
utg138_pilon	exonerate:protein2genome:local	gene	513444	515711	3842	+	.	gene_id 0 ; sequence GL50803_10137-t26_1-p1 ; gene_orientation .
utg138_pilon	exonerate:protein2genome:local	cds	513444	515711	.	+	.
utg138_pilon	exonerate:protein2genome:local	exon	513444	515711	.	+	.	insertions 0 ; deletions 0
utg138_pilon	exonerate:protein2genome:local	similarity	513444	515711	3842	+	.	alignment_id 0 ; Query GL50803_10137-t26_1-p1 ; Align 513444 1 2268
utg597_pilon	exonerate:protein2genome:local	gene	221843	222427	1091	+	.	gene_id 0 ; sequence GL50803_101380-t26_1-p1 ; gene_orientation .
utg597_pilon	exonerate:protein2genome:local	cds	221843	222427	.	+	.
utg597_pilon	exonerate:protein2genome:local	exon	221843	222427	.	+	.	insertions 0 ; deletions 0
utg597_pilon	exonerate:protein2genome:local	similarity	221843	222427	1091	+	.	alignment_id 0 ; Query GL50803_101380-t26_1-p1 ; Align 221843 1 585
utg138_pilon	exonerate:protein2genome:local	gene	511790	513106	2273	+	.	gene_id 0 ; sequence GL50803_10139-t26_1-p1 ; gene_orientation .
utg138_pilon	exonerate:protein2genome:local	cds	511790	513106	.	+	.
utg138_pilon	exonerate:protein2genome:local	exon	511790	513106	.	+	.	insertions 0 ; deletions 0
utg138_pilon	exonerate:protein2genome:local	similarity	511790	513106	2273	+	.	alignment_id 0 ; Query GL50803_10139-t26_1-p1 ; Align 511790 1 1317
utg493_pilon	exonerate:protein2genome:local	gene	73421	74458	1826	-	.	gene_id 0 ; sequence GL50803_101397-t26_1-p1 ; gene_orientation .
utg493_pilon	exonerate:protein2genome:local	cds	73421	74458	.	-	.
utg493_pilon	exonerate:protein2genome:local	exon	73421	74458	.	-	.	insertions 0 ; deletions 0
utg493_pilon	exonerate:protein2genome:local	similarity	73421	74458	1826	-	.	alignment_id 0 ; Query GL50803_101397-t26_1-p1 ; Align 74459 1 1038
utg138_pilon	exonerate:protein2genome:local	gene	510093	511295	2073	-	.	gene_id 0 ; sequence GL50803_10141-t26_1-p1 ; gene_orientation .
utg138_pilon	exonerate:protein2genome:local	cds	510093	511295	.	-	.
utg138_pilon	exonerate:protein2genome:local	exon	510093	511295	.	-	.	insertions 0 ; deletions 0
utg138_pilon	exonerate:protein2genome:local	similarity	510093	511295	2073	-	.	alignment_id 0 ; Query GL50803_10141-t26_1-p1 ; Align 511296 1 1203
utg93_pilon	exonerate:protein2genome:local	gene	221067	222563	2796	-	.	gene_id 0 ; sequence GL50803_101410-t26_1-p1 ; gene_orientation .
utg93_pilon	exonerate:protein2genome:local	cds	221067	222563	.	-	.
utg93_pilon	exonerate:protein2genome:local	exon	221067	222563	.	-	.	insertions 0 ; deletions 0
utg93_pilon	exonerate:protein2genome:local	similarity	221067	222563	2796	-	.	alignment_id 0 ; Query GL50803_101410-t26_1-p1 ; Align 222564 1 1497
utg118_pilon	exonerate:protein2genome:local	gene	939194	939937	1303	-	.	gene_id 0 ; sequence GL50803_101423-t26_1-p1 ; gene_orientation .
utg118_pilon	exonerate:protein2genome:local	cds	939194	939937	.	-	.
utg118_pilon	exonerate:protein2genome:local	exon	939194	939937	.	-	.	insertions 0 ; deletions 0
utg118_pilon	exonerate:protein2genome:local	similarity	939194	939937	1303	-	.	alignment_id 0 ; Query GL50803_101423-t26_1-p1 ; Align 939938 1 744
utg138_pilon	exonerate:protein2genome:local	gene	499672	503544	6521	-	.	gene_id 0 ; sequence GL50803_10145-t26_1-p1 ; gene_orientation .
utg138_pilon	exonerate:protein2genome:local	cds	499672	503544	.	-	.
utg138_pilon	exonerate:protein2genome:local	exon	499672	503544	.	-	.	insertions 0 ; deletions 0
utg138_pilon	exonerate:protein2genome:local	similarity	499672	503544	6521	-	.	alignment_id 0 ; Query GL50803_10145-t26_1-p1 ; Align 503545 1 3873
utg118_pilon	exonerate:protein2genome:local	gene	864207	865739	2612	-	.	gene_id 0 ; sequence GL50803_101450-t26_1-p1 ; gene_orientation .
utg118_pilon	exonerate:protein2genome:local	cds	864207	865739	.	-	.
utg118_pilon	exonerate:protein2genome:local	exon	864207	865739	.	-	.	insertions 0 ; deletions 0
utg118_pilon	exonerate:protein2genome:local	similarity	864207	865739	2612	-	.	alignment_id 0 ; Query GL50803_101450-t26_1-p1 ; Align 865740 1 1533
utg118_pilon	exonerate:protein2genome:local	gene	861477	862236	1341	+	.	gene_id 0 ; sequence GL50803_101451-t26_1-p1 ; gene_orientation .
utg118_pilon	exonerate:protein2genome:local	cds	861477	862236	.	+	.
utg118_pilon	exonerate:protein2genome:local	exon	861477	862236	.	+	.	insertions 0 ; deletions 0 ; frameshifts 1
utg118_pilon	exonerate:protein2genome:local	similarity	861477	862236	1341	+	.	alignment_id 0 ; Query GL50803_101451-t26_1-p1 ; Align 861477 1 366 ; Align 861844 123 393
utg138_pilon	exonerate:protein2genome:local	gene	496833	497849	1741	-	.	gene_id 0 ; sequence GL50803_10148-t26_1-p1 ; gene_orientation .
utg138_pilon	exonerate:protein2genome:local	cds	496833	497849	.	-	.
utg138_pilon	exonerate:protein2genome:local	exon	496833	497849	.	-	.	insertions 0 ; deletions 0
utg138_pilon	exonerate:protein2genome:local	similarity	496833	497849	1741	-	.	alignment_id 0 ; Query GL50803_10148-t26_1-p1 ; Align 497850 1 1017
utg177_pilon	exonerate:protein2genome:local	gene	656275	656484	368	-	.	gene_id 0 ; sequence GL50803_101484-t26_1-p1 ; gene_orientation .
utg177_pilon	exonerate:protein2genome:local	cds	656275	656484	.	-	.
utg177_pilon	exonerate:protein2genome:local	exon	656275	656484	.	-	.	insertions 0 ; deletions 0
utg177_pilon	exonerate:protein2genome:local	similarity	656275	656484	368	-	.	alignment_id 0 ; Query GL50803_101484-t26_1-p1 ; Align 656485 1 210
utg177_pilon	exonerate:protein2genome:local	gene	692625	694061	2666	+	.	gene_id 0 ; sequence GL50803_101496-t26_1-p1 ; gene_orientation .
utg177_pilon	exonerate:protein2genome:local	cds	692625	694061	.	+	.
utg177_pilon	exonerate:protein2genome:local	exon	692625	694061	.	+	.	insertions 0 ; deletions 0
utg177_pilon	exonerate:protein2genome:local	similarity	692625	694061	2666	+	.	alignment_id 0 ; Query GL50803_101496-t26_1-p1 ; Align 692625 1 1437
utg1611_pilon	exonerate:protein2genome:local	gene	49366	49851	875	+	.	gene_id 0 ; sequence GL50803_101498-t26_1-p1 ; gene_orientation .
utg1611_pilon	exonerate:protein2genome:local	cds	49366	49851	.	+	.
utg1611_pilon	exonerate:protein2genome:local	exon	49366	49851	.	+	.	insertions 0 ; deletions 0
utg1611_pilon	exonerate:protein2genome:local	similarity	49366	49851	875	+	.	alignment_id 0 ; Query GL50803_101498-t26_1-p1 ; Align 49366 1 486
utg138_pilon	exonerate:protein2genome:local	gene	496034	496150	195	-	.	gene_id 0 ; sequence GL50803_10150-t26_1-p1 ; gene_orientation .
utg138_pilon	exonerate:protein2genome:local	cds	496034	496150	.	-	.
utg138_pilon	exonerate:protein2genome:local	exon	496034	496150	.	-	.	insertions 0 ; deletions 0
utg138_pilon	exonerate:protein2genome:local	similarity	496034	496150	195	-	.	alignment_id 0 ; Query GL50803_10150-t26_1-p1 ; Align 496151 1 117
utg118_pilon	exonerate:protein2genome:local	gene	762436	763806	2392	+	.	gene_id 0 ; sequence GL50803_101501-t26_1-p1 ; gene_orientation .
utg118_pilon	exonerate:protein2genome:local	cds	762436	763806	.	+	.
utg118_pilon	exonerate:protein2genome:local	exon	762436	763806	.	+	.	insertions 0 ; deletions 0
utg118_pilon	exonerate:protein2genome:local	similarity	762436	763806	2392	+	.	alignment_id 0 ; Query GL50803_101501-t26_1-p1 ; Align 762436 1 1371
utg118_pilon	exonerate:protein2genome:local	gene	850459	850665	357	-	.	gene_id 0 ; sequence GL50803_101528-t26_1-p1 ; gene_orientation .
utg118_pilon	exonerate:protein2genome:local	cds	850459	850665	.	-	.
utg118_pilon	exonerate:protein2genome:local	exon	850459	850665	.	-	.	insertions 0 ; deletions 0
utg118_pilon	exonerate:protein2genome:local	similarity	850459	850665	357	-	.	alignment_id 0 ; Query GL50803_101528-t26_1-p1 ; Align 850666 1 207
utg493_pilon	exonerate:protein2genome:local	gene	48988	49842	1469	+	.	gene_id 0 ; sequence GL50803_101534-t26_1-p1 ; gene_orientation .
utg493_pilon	exonerate:protein2genome:local	cds	48988	49842	.	+	.
utg493_pilon	exonerate:protein2genome:local	exon	48988	49842	.	+	.	insertions 0 ; deletions 0
utg493_pilon	exonerate:protein2genome:local	similarity	48988	49842	1469	+	.	alignment_id 0 ; Query GL50803_101534-t26_1-p1 ; Align 48988 1 855
utg810_pilon	exonerate:protein2genome:local	gene	14806	15985	2173	+	.	gene_id 0 ; sequence GL50803_101589-t26_1-p1 ; gene_orientation .
utg810_pilon	exonerate:protein2genome:local	cds	14806	15985	.	+	.
utg810_pilon	exonerate:protein2genome:local	exon	14806	15985	.	+	.	insertions 0 ; deletions 0 ; frameshifts 1
utg810_pilon	exonerate:protein2genome:local	similarity	14806	15985	2173	+	.	alignment_id 0 ; Query GL50803_101589-t26_1-p1 ; Align 14806 1 909 ; Align 15716 304 270
utg176_pilon	exonerate:protein2genome:local	gene	386642	389818	5433	+	.	gene_id 0 ; sequence GL50803_101594-t26_1-p1 ; gene_orientation .
utg176_pilon	exonerate:protein2genome:local	cds	386642	389818	.	+	.
utg176_pilon	exonerate:protein2genome:local	exon	386642	389818	.	+	.	insertions 0 ; deletions 0
utg176_pilon	exonerate:protein2genome:local	similarity	386642	389818	5433	+	.	alignment_id 0 ; Query GL50803_101594-t26_1-p1 ; Align 386642 1 3177
utg176_pilon	exonerate:protein2genome:local	gene	402224	402430	368	+	.	gene_id 0 ; sequence GL50803_101599-t26_1-p1 ; gene_orientation .
utg176_pilon	exonerate:protein2genome:local	cds	402224	402430	.	+	.
utg176_pilon	exonerate:protein2genome:local	exon	402224	402430	.	+	.	insertions 0 ; deletions 0
utg176_pilon	exonerate:protein2genome:local	similarity	402224	402430	368	+	.	alignment_id 0 ; Query GL50803_101599-t26_1-p1 ; Align 402224 1 207
utg118_pilon	exonerate:protein2genome:local	gene	395809	396015	368	-	.	gene_id 0 ; sequence GL50803_10160-t26_1-p1 ; gene_orientation .
utg118_pilon	exonerate:protein2genome:local	cds	395809	396015	.	-	.
utg118_pilon	exonerate:protein2genome:local	exon	395809	396015	.	-	.	insertions 0 ; deletions 0
utg118_pilon	exonerate:protein2genome:local	similarity	395809	396015	368	-	.	alignment_id 0 ; Query GL50803_10160-t26_1-p1 ; Align 396016 1 207
utg118_pilon	exonerate:protein2genome:local	gene	395702	398260	4391	+	.	gene_id 0 ; sequence GL50803_10161-t26_1-p1 ; gene_orientation .
utg118_pilon	exonerate:protein2genome:local	cds	395702	398260	.	+	.
utg118_pilon	exonerate:protein2genome:local	exon	395702	398260	.	+	.	insertions 0 ; deletions 0
utg118_pilon	exonerate:protein2genome:local	similarity	395702	398260	4391	+	.	alignment_id 0 ; Query GL50803_10161-t26_1-p1 ; Align 395702 1 2559
utg118_pilon	exonerate:protein2genome:local	gene	398432	400015	2733	+	.	gene_id 0 ; sequence GL50803_10162-t26_1-p1 ; gene_orientation .
utg118_pilon	exonerate:protein2genome:local	cds	398432	400015	.	+	.
utg118_pilon	exonerate:protein2genome:local	exon	398432	400015	.	+	.	insertions 0 ; deletions 0
utg118_pilon	exonerate:protein2genome:local	similarity	398432	400015	2733	+	.	alignment_id 0 ; Query GL50803_10162-t26_1-p1 ; Align 398432 1 1584
utg138_pilon	exonerate:protein2genome:local	gene	591557	591805	422	+	.	gene_id 0 ; sequence GL50803_101652-t26_1-p1 ; gene_orientation .
utg138_pilon	exonerate:protein2genome:local	cds	591557	591805	.	+	.
utg138_pilon	exonerate:protein2genome:local	exon	591557	591805	.	+	.	insertions 0 ; deletions 0
utg138_pilon	exonerate:protein2genome:local	similarity	591557	591805	422	+	.	alignment_id 0 ; Query GL50803_101652-t26_1-p1 ; Align 591557 1 249
utg118_pilon	exonerate:protein2genome:local	gene	411216	411350	223	-	.	gene_id 0 ; sequence GL50803_10166-t26_1-p1 ; gene_orientation .
utg118_pilon	exonerate:protein2genome:local	cds	411216	411350	.	-	.
utg118_pilon	exonerate:protein2genome:local	exon	411216	411350	.	-	.	insertions 0 ; deletions 0
utg118_pilon	exonerate:protein2genome:local	similarity	411216	411350	223	-	.	alignment_id 0 ; Query GL50803_10166-t26_1-p1 ; Align 411351 1 135
utg118_pilon	exonerate:protein2genome:local	gene	411459	415028	5905	-	.	gene_id 0 ; sequence GL50803_10167-t26_1-p1 ; gene_orientation .
utg118_pilon	exonerate:protein2genome:local	cds	411459	415028	.	-	.
utg118_pilon	exonerate:protein2genome:local	exon	411459	415028	.	-	.	insertions 0 ; deletions 0
utg118_pilon	exonerate:protein2genome:local	similarity	411459	415028	5905	-	.	alignment_id 0 ; Query GL50803_10167-t26_1-p1 ; Align 415029 1 3570
utg138_pilon	exonerate:protein2genome:local	gene	17837	18079	420	-	.	gene_id 0 ; sequence GL50803_101683-t26_1-p1 ; gene_orientation .
utg138_pilon	exonerate:protein2genome:local	cds	17837	18079	.	-	.
utg138_pilon	exonerate:protein2genome:local	exon	17837	18079	.	-	.	insertions 0 ; deletions 0
utg138_pilon	exonerate:protein2genome:local	similarity	17837	18079	420	-	.	alignment_id 0 ; Query GL50803_101683-t26_1-p1 ; Align 18080 1 243
utg118_pilon	exonerate:protein2genome:local	gene	415646	415843	340	+	.	gene_id 0 ; sequence GL50803_10169-t26_1-p1 ; gene_orientation .
utg118_pilon	exonerate:protein2genome:local	cds	415646	415843	.	+	.
utg118_pilon	exonerate:protein2genome:local	exon	415646	415843	.	+	.	insertions 0 ; deletions 0
utg118_pilon	exonerate:protein2genome:local	similarity	415646	415843	340	+	.	alignment_id 0 ; Query GL50803_10169-t26_1-p1 ; Align 415646 1 198
utg484_pilon	exonerate:protein2genome:local	gene	572231	575416	5406	+	.	gene_id 0 ; sequence GL50803_101699-t26_1-p1 ; gene_orientation .
utg484_pilon	exonerate:protein2genome:local	cds	572231	575416	.	+	.
utg484_pilon	exonerate:protein2genome:local	exon	572231	575416	.	+	.	insertions 0 ; deletions 0
utg484_pilon	exonerate:protein2genome:local	similarity	572231	575416	5406	+	.	alignment_id 0 ; Query GL50803_101699-t26_1-p1 ; Align 572231 1 3186
utg118_pilon	exonerate:protein2genome:local	gene	415846	416232	656	-	.	gene_id 0 ; sequence GL50803_10171-t26_1-p1 ; gene_orientation .
utg118_pilon	exonerate:protein2genome:local	cds	415846	416232	.	-	.
utg118_pilon	exonerate:protein2genome:local	exon	415846	416232	.	-	.	insertions 0 ; deletions 0
utg118_pilon	exonerate:protein2genome:local	similarity	415846	416232	656	-	.	alignment_id 0 ; Query GL50803_10171-t26_1-p1 ; Align 416233 1 387
utg1611_pilon	exonerate:protein2genome:local	gene	112594	116133	6154	-	.	gene_id 0 ; sequence GL50803_101739-t26_1-p1 ; gene_orientation .
utg1611_pilon	exonerate:protein2genome:local	cds	112594	116133	.	-	.
utg1611_pilon	exonerate:protein2genome:local	exon	112594	116133	.	-	.	insertions 0 ; deletions 0
utg1611_pilon	exonerate:protein2genome:local	similarity	112594	116133	6154	-	.	alignment_id 0 ; Query GL50803_101739-t26_1-p1 ; Align 116134 1 3540
utg223_pilon	exonerate:protein2genome:local	gene	532627	532821	330	-	.	gene_id 0 ; sequence GL50803_10176-t26_1-p1 ; gene_orientation .
utg223_pilon	exonerate:protein2genome:local	cds	532627	532821	.	-	.
utg223_pilon	exonerate:protein2genome:local	exon	532627	532821	.	-	.	insertions 0 ; deletions 0
utg223_pilon	exonerate:protein2genome:local	similarity	532627	532821	330	-	.	alignment_id 0 ; Query GL50803_10176-t26_1-p1 ; Align 532822 1 195
utg118_pilon	exonerate:protein2genome:local	gene	257725	259821	3930	+	.	gene_id 0 ; sequence GL50803_101765-t26_1-p1 ; gene_orientation .
utg118_pilon	exonerate:protein2genome:local	cds	257725	259821	.	+	.
utg118_pilon	exonerate:protein2genome:local	exon	257725	259821	.	+	.	insertions 0 ; deletions 0
utg118_pilon	exonerate:protein2genome:local	similarity	257725	259821	3930	+	.	alignment_id 0 ; Query GL50803_101765-t26_1-p1 ; Align 257725 1 2097
utg493_pilon	exonerate:protein2genome:local	gene	131961	132476	870	-	.	gene_id 0 ; sequence GL50803_101768-t26_1-p1 ; gene_orientation .
utg493_pilon	exonerate:protein2genome:local	cds	131961	132476	.	-	.
utg493_pilon	exonerate:protein2genome:local	exon	131961	132476	.	-	.	insertions 0 ; deletions 0
utg493_pilon	exonerate:protein2genome:local	similarity	131961	132476	870	-	.	alignment_id 0 ; Query GL50803_101768-t26_1-p1 ; Align 132477 1 516
utg297_pilon	exonerate:protein2genome:local	gene	285882	288167	4262	-	.	gene_id 0 ; sequence GL50803_101805-t26_1-p1 ; gene_orientation .
utg297_pilon	exonerate:protein2genome:local	cds	285882	288167	.	-	.
utg297_pilon	exonerate:protein2genome:local	exon	285882	288167	.	-	.	insertions 0 ; deletions 0
utg297_pilon	exonerate:protein2genome:local	similarity	285882	288167	4262	-	.	alignment_id 0 ; Query GL50803_101805-t26_1-p1 ; Align 288168 1 2286
utg223_pilon	exonerate:protein2genome:local	gene	524009	526282	3883	-	.	gene_id 0 ; sequence GL50803_10181-t26_1-p1 ; gene_orientation .
utg223_pilon	exonerate:protein2genome:local	cds	524009	526282	.	-	.
utg223_pilon	exonerate:protein2genome:local	exon	524009	526282	.	-	.	insertions 0 ; deletions 0
utg223_pilon	exonerate:protein2genome:local	similarity	524009	526282	3883	-	.	alignment_id 0 ; Query GL50803_10181-t26_1-p1 ; Align 526283 1 2274
utg297_pilon	exonerate:protein2genome:local	gene	295547	299842	7313	+	.	gene_id 0 ; sequence GL50803_101810-t26_1-p1 ; gene_orientation .
utg297_pilon	exonerate:protein2genome:local	cds	295547	299842	.	+	.
utg297_pilon	exonerate:protein2genome:local	exon	295547	299842	.	+	.	insertions 0 ; deletions 0
utg297_pilon	exonerate:protein2genome:local	similarity	295547	299842	7313	+	.	alignment_id 0 ; Query GL50803_101810-t26_1-p1 ; Align 295547 1 4296
utg297_pilon	exonerate:protein2genome:local	gene	300407	300778	650	+	.	gene_id 0 ; sequence GL50803_101811-t26_1-p1 ; gene_orientation .
utg297_pilon	exonerate:protein2genome:local	cds	300407	300778	.	+	.
utg297_pilon	exonerate:protein2genome:local	exon	300407	300778	.	+	.	insertions 0 ; deletions 0
utg297_pilon	exonerate:protein2genome:local	similarity	300407	300778	650	+	.	alignment_id 0 ; Query GL50803_101811-t26_1-p1 ; Align 300407 1 372
utg223_pilon	exonerate:protein2genome:local	gene	523494	523985	802	-	.	gene_id 0 ; sequence GL50803_10182-t26_1-p1 ; gene_orientation .
utg223_pilon	exonerate:protein2genome:local	cds	523494	523985	.	-	.
utg223_pilon	exonerate:protein2genome:local	exon	523494	523985	.	-	.	insertions 0 ; deletions 0
utg223_pilon	exonerate:protein2genome:local	similarity	523494	523985	802	-	.	alignment_id 0 ; Query GL50803_10182-t26_1-p1 ; Align 523986 1 492
utg93_pilon	exonerate:protein2genome:local	gene	79887	82475	4466	+	.	gene_id 0 ; sequence GL50803_101824-t26_1-p1 ; gene_orientation .
utg93_pilon	exonerate:protein2genome:local	cds	79887	82475	.	+	.
utg93_pilon	exonerate:protein2genome:local	exon	79887	82475	.	+	.	insertions 0 ; deletions 0
utg93_pilon	exonerate:protein2genome:local	similarity	79887	82475	4466	+	.	alignment_id 0 ; Query GL50803_101824-t26_1-p1 ; Align 79887 1 2589
utg176_pilon	exonerate:protein2genome:local	gene	68240	69847	2986	+	.	gene_id 0 ; sequence GL50803_101832-t26_1-p1 ; gene_orientation .
utg176_pilon	exonerate:protein2genome:local	cds	68240	69847	.	+	.
utg176_pilon	exonerate:protein2genome:local	exon	68240	69847	.	+	.	insertions 0 ; deletions 0
utg176_pilon	exonerate:protein2genome:local	similarity	68240	69847	2986	+	.	alignment_id 0 ; Query GL50803_101832-t26_1-p1 ; Align 68240 1 1608
utg810_pilon	exonerate:protein2genome:local	gene	191885	192586	1199	-	.	gene_id 0 ; sequence GL50803_101845-t26_1-p1 ; gene_orientation .
utg810_pilon	exonerate:protein2genome:local	cds	191885	192586	.	-	.
utg810_pilon	exonerate:protein2genome:local	exon	191885	192586	.	-	.	insertions 0 ; deletions 0 ; frameshifts 3
utg810_pilon	exonerate:protein2genome:local	similarity	191885	192586	1199	-	.	alignment_id 0 ; Query GL50803_101845-t26_1-p1 ; Align 192587 1 405 ; Align 192181 136 249 ; Align 191930 219 45
utg223_pilon	exonerate:protein2genome:local	gene	139913	141124	2118	-	.	gene_id 0 ; sequence GL50803_101850-t26_1-p1 ; gene_orientation .
utg223_pilon	exonerate:protein2genome:local	cds	139913	141124	.	-	.
utg223_pilon	exonerate:protein2genome:local	exon	139913	141124	.	-	.	insertions 0 ; deletions 0
utg223_pilon	exonerate:protein2genome:local	similarity	139913	141124	2118	-	.	alignment_id 0 ; Query GL50803_101850-t26_1-p1 ; Align 141125 1 1212
utg268_pilon	exonerate:protein2genome:local	gene	427404	429830	4100	+	.	gene_id 0 ; sequence GL50803_101866-t26_1-p1 ; gene_orientation .
utg268_pilon	exonerate:protein2genome:local	cds	427404	429830	.	+	.
utg268_pilon	exonerate:protein2genome:local	exon	427404	429830	.	+	.	insertions 0 ; deletions 0
utg268_pilon	exonerate:protein2genome:local	similarity	427404	429830	4100	+	.	alignment_id 0 ; Query GL50803_101866-t26_1-p1 ; Align 427404 1 2427
utg126_pilon	exonerate:protein2genome:local	gene	1414328	1416124	3074	-	.	gene_id 0 ; sequence GL50803_101877-t26_1-p1 ; gene_orientation .
utg126_pilon	exonerate:protein2genome:local	cds	1414328	1416124	.	-	.
utg126_pilon	exonerate:protein2genome:local	exon	1414328	1416124	.	-	.	insertions 0 ; deletions 0
utg126_pilon	exonerate:protein2genome:local	similarity	1414328	1416124	3074	-	.	alignment_id 0 ; Query GL50803_101877-t26_1-p1 ; Align 1416125 1 1797
utg223_pilon	exonerate:protein2genome:local	gene	518512	518799	505	-	.	gene_id 0 ; sequence GL50803_10189-t26_1-p1 ; gene_orientation .
utg223_pilon	exonerate:protein2genome:local	cds	518512	518799	.	-	.
utg223_pilon	exonerate:protein2genome:local	exon	518512	518799	.	-	.	insertions 0 ; deletions 0
utg223_pilon	exonerate:protein2genome:local	similarity	518512	518799	505	-	.	alignment_id 0 ; Query GL50803_10189-t26_1-p1 ; Align 518800 1 288
utg223_pilon	exonerate:protein2genome:local	gene	517387	519198	3207	+	.	gene_id 0 ; sequence GL50803_10190-t26_1-p1 ; gene_orientation .
utg223_pilon	exonerate:protein2genome:local	cds	517387	519198	.	+	.
utg223_pilon	exonerate:protein2genome:local	exon	517387	519198	.	+	.	insertions 0 ; deletions 0
utg223_pilon	exonerate:protein2genome:local	similarity	517387	519198	3207	+	.	alignment_id 0 ; Query GL50803_10190-t26_1-p1 ; Align 517387 1 1812
utg126_pilon	exonerate:protein2genome:local	gene	1354443	1356287	3219	-	.	gene_id 0 ; sequence GL50803_101904-t26_1-p1 ; gene_orientation .
utg126_pilon	exonerate:protein2genome:local	cds	1354443	1356287	.	-	.
utg126_pilon	exonerate:protein2genome:local	exon	1354443	1356287	.	-	.	insertions 0 ; deletions 0
utg126_pilon	exonerate:protein2genome:local	similarity	1354443	1356287	3219	-	.	alignment_id 0 ; Query GL50803_101904-t26_1-p1 ; Align 1356288 1 1845
utg126_pilon	exonerate:protein2genome:local	gene	1352004	1353365	2271	-	.	gene_id 0 ; sequence GL50803_101906-t26_1-p1 ; gene_orientation .
utg126_pilon	exonerate:protein2genome:local	cds	1352004	1353365	.	-	.
utg126_pilon	exonerate:protein2genome:local	exon	1352004	1353365	.	-	.	insertions 0 ; deletions 0
utg126_pilon	exonerate:protein2genome:local	similarity	1352004	1353365	2271	-	.	alignment_id 0 ; Query GL50803_101906-t26_1-p1 ; Align 1353366 1 1362
utg223_pilon	exonerate:protein2genome:local	gene	517161	517268	180	+	.	gene_id 0 ; sequence GL50803_10191-t26_1-p1 ; gene_orientation .
utg223_pilon	exonerate:protein2genome:local	cds	517161	517268	.	+	.
utg223_pilon	exonerate:protein2genome:local	exon	517161	517268	.	+	.	insertions 0 ; deletions 0
utg223_pilon	exonerate:protein2genome:local	similarity	517161	517268	180	+	.	alignment_id 0 ; Query GL50803_10191-t26_1-p1 ; Align 517161 1 108
utg176_pilon	exonerate:protein2genome:local	gene	4266	5222	1736	-	.	gene_id 0 ; sequence GL50803_101918-t26_1-p1 ; gene_orientation .
utg176_pilon	exonerate:protein2genome:local	cds	4266	5222	.	-	.
utg176_pilon	exonerate:protein2genome:local	exon	4266	5222	.	-	.	insertions 0 ; deletions 0
utg176_pilon	exonerate:protein2genome:local	similarity	4266	5222	1736	-	.	alignment_id 0 ; Query GL50803_101918-t26_1-p1 ; Align 5223 1 957
utg176_pilon	exonerate:protein2genome:local	gene	6202	6936	1326	+	.	gene_id 0 ; sequence GL50803_101919-t26_1-p1 ; gene_orientation .
utg176_pilon	exonerate:protein2genome:local	cds	6202	6936	.	+	.
utg176_pilon	exonerate:protein2genome:local	exon	6202	6936	.	+	.	insertions 0 ; deletions 0
utg176_pilon	exonerate:protein2genome:local	similarity	6202	6936	1326	+	.	alignment_id 0 ; Query GL50803_101919-t26_1-p1 ; Align 6202 1 735
utg223_pilon	exonerate:protein2genome:local	gene	516601	517050	810	+	.	gene_id 0 ; sequence GL50803_10192-t26_1-p1 ; gene_orientation .
utg223_pilon	exonerate:protein2genome:local	cds	516601	517050	.	+	.
utg223_pilon	exonerate:protein2genome:local	exon	516601	517050	.	+	.	insertions 0 ; deletions 0
utg223_pilon	exonerate:protein2genome:local	similarity	516601	517050	810	+	.	alignment_id 0 ; Query GL50803_10192-t26_1-p1 ; Align 516601 1 450
utg223_pilon	exonerate:protein2genome:local	gene	513543	516422	4900	+	.	gene_id 0 ; sequence GL50803_10193-t26_1-p1 ; gene_orientation .
utg223_pilon	exonerate:protein2genome:local	cds	513543	516422	.	+	.
utg223_pilon	exonerate:protein2genome:local	exon	513543	516422	.	+	.	insertions 0 ; deletions 0
utg223_pilon	exonerate:protein2genome:local	similarity	513543	516422	4900	+	.	alignment_id 0 ; Query GL50803_10193-t26_1-p1 ; Align 513543 1 2880
utg223_pilon	exonerate:protein2genome:local	gene	513191	513514	586	-	.	gene_id 0 ; sequence GL50803_10194-t26_1-p1 ; gene_orientation .
utg223_pilon	exonerate:protein2genome:local	cds	513191	513514	.	-	.
utg223_pilon	exonerate:protein2genome:local	exon	513191	513514	.	-	.	insertions 0 ; deletions 0
utg223_pilon	exonerate:protein2genome:local	similarity	513191	513514	586	-	.	alignment_id 0 ; Query GL50803_10194-t26_1-p1 ; Align 513515 1 324
utg484_pilon	exonerate:protein2genome:local	gene	102299	102901	1034	-	.	gene_id 0 ; sequence GL50803_101943-t26_1-p1 ; gene_orientation .
utg484_pilon	exonerate:protein2genome:local	cds	102299	102901	.	-	.
utg484_pilon	exonerate:protein2genome:local	exon	102299	102901	.	-	.	insertions 0 ; deletions 0
utg484_pilon	exonerate:protein2genome:local	similarity	102299	102901	1034	-	.	alignment_id 0 ; Query GL50803_101943-t26_1-p1 ; Align 102902 1 603
utg126_pilon	exonerate:protein2genome:local	gene	938325	946604	14163	-	.	gene_id 0 ; sequence GL50803_101948-t26_1-p1 ; gene_orientation .
utg126_pilon	exonerate:protein2genome:local	cds	938325	946604	.	-	.
utg126_pilon	exonerate:protein2genome:local	exon	938325	946604	.	-	.	insertions 0 ; deletions 0
utg126_pilon	exonerate:protein2genome:local	similarity	938325	946604	14163	-	.	alignment_id 0 ; Query GL50803_101948-t26_1-p1 ; Align 946605 1 8280
utg126_pilon	exonerate:protein2genome:local	gene	974147	976438	3910	+	.	gene_id 0 ; sequence GL50803_101955-t26_1-p1 ; gene_orientation .
utg126_pilon	exonerate:protein2genome:local	cds	974147	976438	.	+	.
utg126_pilon	exonerate:protein2genome:local	exon	974147	976438	.	+	.	insertions 0 ; deletions 0
utg126_pilon	exonerate:protein2genome:local	similarity	974147	976438	3910	+	.	alignment_id 0 ; Query GL50803_101955-t26_1-p1 ; Align 974147 1 2292
utg223_pilon	exonerate:protein2genome:local	gene	512649	513140	807	-	.	gene_id 0 ; sequence GL50803_10196-t26_1-p1 ; gene_orientation .
utg223_pilon	exonerate:protein2genome:local	cds	512649	513140	.	-	.
utg223_pilon	exonerate:protein2genome:local	exon	512649	513140	.	-	.	insertions 0 ; deletions 0
utg223_pilon	exonerate:protein2genome:local	similarity	512649	513140	807	-	.	alignment_id 0 ; Query GL50803_10196-t26_1-p1 ; Align 513141 1 492
utg126_pilon	exonerate:protein2genome:local	gene	58928	59209	503	-	.	gene_id 0 ; sequence GL50803_101990-t26_1-p1 ; gene_orientation .
utg126_pilon	exonerate:protein2genome:local	cds	58928	59209	.	-	.
utg126_pilon	exonerate:protein2genome:local	exon	58928	59209	.	-	.	insertions 0 ; deletions 0
utg126_pilon	exonerate:protein2genome:local	similarity	58928	59209	503	-	.	alignment_id 0 ; Query GL50803_101990-t26_1-p1 ; Align 59210 1 282
utg126_pilon	exonerate:protein2genome:local	gene	1539434	1541923	4246	+	.	gene_id 0 ; sequence GL50803_101994-t26_1-p1 ; gene_orientation .
utg126_pilon	exonerate:protein2genome:local	cds	1539434	1541923	.	+	.
utg126_pilon	exonerate:protein2genome:local	exon	1539434	1541923	.	+	.	insertions 0 ; deletions 0
utg126_pilon	exonerate:protein2genome:local	similarity	1539434	1541923	4246	+	.	alignment_id 0 ; Query GL50803_101994-t26_1-p1 ; Align 1539434 1 2490
utg126_pilon	exonerate:protein2genome:local	gene	1472534	1472749	361	-	.	gene_id 0 ; sequence GL50803_102012-t26_1-p1 ; gene_orientation .
utg126_pilon	exonerate:protein2genome:local	cds	1472534	1472749	.	-	.
utg126_pilon	exonerate:protein2genome:local	exon	1472534	1472749	.	-	.	insertions 0 ; deletions 0
utg126_pilon	exonerate:protein2genome:local	similarity	1472534	1472749	361	-	.	alignment_id 0 ; Query GL50803_102012-t26_1-p1 ; Align 1472750 1 216
utg126_pilon	exonerate:protein2genome:local	gene	115374	118250	4945	-	.	gene_id 0 ; sequence GL50803_102022-t26_1-p1 ; gene_orientation .
utg126_pilon	exonerate:protein2genome:local	cds	115374	118250	.	-	.
utg126_pilon	exonerate:protein2genome:local	exon	115374	118250	.	-	.	insertions 0 ; deletions 0
utg126_pilon	exonerate:protein2genome:local	similarity	115374	118250	4945	-	.	alignment_id 0 ; Query GL50803_102022-t26_1-p1 ; Align 118251 1 2877
utg126_pilon	exonerate:protein2genome:local	gene	112809	115319	4209	+	.	gene_id 0 ; sequence GL50803_102023-t26_1-p1 ; gene_orientation .
utg126_pilon	exonerate:protein2genome:local	cds	112809	115319	.	+	.
utg126_pilon	exonerate:protein2genome:local	exon	112809	115319	.	+	.	insertions 0 ; deletions 0
utg126_pilon	exonerate:protein2genome:local	similarity	112809	115319	4209	+	.	alignment_id 0 ; Query GL50803_102023-t26_1-p1 ; Align 112809 1 2511
utg562_pilon	exonerate:protein2genome:local	gene	250793	253726	5043	+	.	gene_id 0 ; sequence GL50803_102034-t26_1-p1 ; gene_orientation .
utg562_pilon	exonerate:protein2genome:local	cds	250793	253726	.	+	.
utg562_pilon	exonerate:protein2genome:local	exon	250793	253726	.	+	.	insertions 0 ; deletions 0
utg562_pilon	exonerate:protein2genome:local	similarity	250793	253726	5043	+	.	alignment_id 0 ; Query GL50803_102034-t26_1-p1 ; Align 250793 1 2934
utg562_pilon	exonerate:protein2genome:local	gene	255083	255316	414	-	.	gene_id 0 ; sequence GL50803_102036-t26_1-p1 ; gene_orientation .
utg562_pilon	exonerate:protein2genome:local	cds	255083	255316	.	-	.
utg562_pilon	exonerate:protein2genome:local	exon	255083	255316	.	-	.	insertions 0 ; deletions 0
utg562_pilon	exonerate:protein2genome:local	similarity	255083	255316	414	-	.	alignment_id 0 ; Query GL50803_102036-t26_1-p1 ; Align 255317 1 234
utg562_pilon	exonerate:protein2genome:local	gene	287565	289517	3304	+	.	gene_id 0 ; sequence GL50803_102051-t26_1-p1 ; gene_orientation .
utg562_pilon	exonerate:protein2genome:local	cds	287565	289517	.	+	.
utg562_pilon	exonerate:protein2genome:local	exon	287565	289517	.	+	.	insertions 0 ; deletions 0
utg562_pilon	exonerate:protein2genome:local	similarity	287565	289517	3304	+	.	alignment_id 0 ; Query GL50803_102051-t26_1-p1 ; Align 287565 1 1953
utg562_pilon	exonerate:protein2genome:local	gene	293981	300208	10676	+	.	gene_id 0 ; sequence GL50803_102056-t26_1-p1 ; gene_orientation .
utg562_pilon	exonerate:protein2genome:local	cds	293981	300208	.	+	.
utg562_pilon	exonerate:protein2genome:local	exon	293981	300208	.	+	.	insertions 0 ; deletions 2 ; frameshifts 3
utg562_pilon	exonerate:protein2genome:local	similarity	293981	300208	10676	+	.	alignment_id 0 ; Query GL50803_102056-t26_1-p1 ; Align 293981 1 5604 ; Align 299586 1870 132 ; Align 299719 1914 321 ; Align 300041 2021 3 ; Align 300044 2023 165
utg493_pilon	exonerate:protein2genome:local	gene	257027	257245	383	+	.	gene_id 0 ; sequence GL50803_102061-t26_1-p1 ; gene_orientation .
utg493_pilon	exonerate:protein2genome:local	cds	257027	257245	.	+	.
utg493_pilon	exonerate:protein2genome:local	exon	257027	257245	.	+	.	insertions 0 ; deletions 0
utg493_pilon	exonerate:protein2genome:local	similarity	257027	257245	383	+	.	alignment_id 0 ; Query GL50803_102061-t26_1-p1 ; Align 257027 1 219
utg493_pilon	exonerate:protein2genome:local	gene	288975	289223	437	-	.	gene_id 0 ; sequence GL50803_102070-t26_1-p1 ; gene_orientation .
utg493_pilon	exonerate:protein2genome:local	cds	288975	289223	.	-	.
utg493_pilon	exonerate:protein2genome:local	exon	288975	289223	.	-	.	insertions 0 ; deletions 0
utg493_pilon	exonerate:protein2genome:local	similarity	288975	289223	437	-	.	alignment_id 0 ; Query GL50803_102070-t26_1-p1 ; Align 289224 1 249
utg493_pilon	exonerate:protein2genome:local	gene	288138	291047	4884	+	.	gene_id 0 ; sequence GL50803_102071-t26_1-p1 ; gene_orientation .
utg493_pilon	exonerate:protein2genome:local	cds	288138	291047	.	+	.
utg493_pilon	exonerate:protein2genome:local	exon	288138	291047	.	+	.	insertions 0 ; deletions 0
utg493_pilon	exonerate:protein2genome:local	similarity	288138	291047	4884	+	.	alignment_id 0 ; Query GL50803_102071-t26_1-p1 ; Align 288138 1 2910
utg484_pilon	exonerate:protein2genome:local	gene	379595	379852	456	-	.	gene_id 0 ; sequence GL50803_102096-t26_1-p1 ; gene_orientation .
utg484_pilon	exonerate:protein2genome:local	cds	379595	379852	.	-	.
utg484_pilon	exonerate:protein2genome:local	exon	379595	379852	.	-	.	insertions 0 ; deletions 0
utg484_pilon	exonerate:protein2genome:local	similarity	379595	379852	456	-	.	alignment_id 0 ; Query GL50803_102096-t26_1-p1 ; Align 379853 1 258
utg484_pilon	exonerate:protein2genome:local	gene	368860	371937	5325	-	.	gene_id 0 ; sequence GL50803_102101-t26_1-p1 ; gene_orientation .
utg484_pilon	exonerate:protein2genome:local	cds	368860	371937	.	-	.
utg484_pilon	exonerate:protein2genome:local	exon	368860	371937	.	-	.	insertions 0 ; deletions 0
utg484_pilon	exonerate:protein2genome:local	similarity	368860	371937	5325	-	.	alignment_id 0 ; Query GL50803_102101-t26_1-p1 ; Align 371938 1 3078
utg484_pilon	exonerate:protein2genome:local	gene	342625	348237	9644	-	.	gene_id 0 ; sequence GL50803_102108-t26_1-p1 ; gene_orientation .
utg484_pilon	exonerate:protein2genome:local	cds	342625	348237	.	-	.
utg484_pilon	exonerate:protein2genome:local	exon	342625	348237	.	-	.	insertions 0 ; deletions 0
utg484_pilon	exonerate:protein2genome:local	similarity	342625	348237	9644	-	.	alignment_id 0 ; Query GL50803_102108-t26_1-p1 ; Align 348238 1 5613
utg484_pilon	exonerate:protein2genome:local	gene	333585	336014	3925	-	.	gene_id 0 ; sequence GL50803_102110-t26_1-p1 ; gene_orientation .
utg484_pilon	exonerate:protein2genome:local	cds	333585	336014	.	-	.
utg484_pilon	exonerate:protein2genome:local	exon	333585	336014	.	-	.	insertions 0 ; deletions 0
utg484_pilon	exonerate:protein2genome:local	similarity	333585	336014	3925	-	.	alignment_id 0 ; Query GL50803_102110-t26_1-p1 ; Align 336015 1 2430
utg297_pilon	exonerate:protein2genome:local	gene	157594	157860	477	-	.	gene_id 0 ; sequence GL50803_102132-t26_1-p1 ; gene_orientation .
utg297_pilon	exonerate:protein2genome:local	cds	157594	157860	.	-	.
utg297_pilon	exonerate:protein2genome:local	exon	157594	157860	.	-	.	insertions 0 ; deletions 0
utg297_pilon	exonerate:protein2genome:local	similarity	157594	157860	477	-	.	alignment_id 0 ; Query GL50803_102132-t26_1-p1 ; Align 157861 1 267
utg297_pilon	exonerate:protein2genome:local	gene	177590	177964	663	-	.	gene_id 0 ; sequence GL50803_102141-t26_1-p1 ; gene_orientation .
utg297_pilon	exonerate:protein2genome:local	cds	177590	177964	.	-	.
utg297_pilon	exonerate:protein2genome:local	exon	177590	177964	.	-	.	insertions 0 ; deletions 0
utg297_pilon	exonerate:protein2genome:local	similarity	177590	177964	663	-	.	alignment_id 0 ; Query GL50803_102141-t26_1-p1 ; Align 177965 1 375
utg297_pilon	exonerate:protein2genome:local	gene	178479	178742	444	+	.	gene_id 0 ; sequence GL50803_102142-t26_1-p1 ; gene_orientation .
utg297_pilon	exonerate:protein2genome:local	cds	178479	178742	.	+	.
utg297_pilon	exonerate:protein2genome:local	exon	178479	178742	.	+	.	insertions 0 ; deletions 0
utg297_pilon	exonerate:protein2genome:local	similarity	178479	178742	444	+	.	alignment_id 0 ; Query GL50803_102142-t26_1-p1 ; Align 178479 1 264
utg223_pilon	exonerate:protein2genome:local	gene	330091	330999	1643	+	.	gene_id 0 ; sequence GL50803_10217-t26_1-p1 ; gene_orientation .
utg223_pilon	exonerate:protein2genome:local	cds	330091	330999	.	+	.
utg223_pilon	exonerate:protein2genome:local	exon	330091	330999	.	+	.	insertions 0 ; deletions 0
utg223_pilon	exonerate:protein2genome:local	similarity	330091	330999	1643	+	.	alignment_id 0 ; Query GL50803_10217-t26_1-p1 ; Align 330091 1 909
utg2703_pilon	exonerate:protein2genome:local	gene	92948	93703	1317	+	.	gene_id 0 ; sequence GL50803_102170-t26_1-p1 ; gene_orientation .
utg2703_pilon	exonerate:protein2genome:local	cds	92948	93703	.	+	.
utg2703_pilon	exonerate:protein2genome:local	exon	92948	93703	.	+	.	insertions 0 ; deletions 0
utg2703_pilon	exonerate:protein2genome:local	similarity	92948	93703	1317	+	.	alignment_id 0 ; Query GL50803_102170-t26_1-p1 ; Align 92948 1 756
utg717_pilon	exonerate:protein2genome:local	gene	41169	41552	700	-	.	gene_id 0 ; sequence GL50803_102178-t26_1-p1 ; gene_orientation .
utg717_pilon	exonerate:protein2genome:local	cds	41169	41552	.	-	.
utg717_pilon	exonerate:protein2genome:local	exon	41169	41552	.	-	.	insertions 0 ; deletions 0
utg717_pilon	exonerate:protein2genome:local	similarity	41169	41552	700	-	.	alignment_id 0 ; Query GL50803_102178-t26_1-p1 ; Align 41553 1 384
utg223_pilon	exonerate:protein2genome:local	gene	331076	331669	1071	+	.	gene_id 0 ; sequence GL50803_10218-t26_1-p1 ; gene_orientation .
utg223_pilon	exonerate:protein2genome:local	cds	331076	331669	.	+	.
utg223_pilon	exonerate:protein2genome:local	exon	331076	331669	.	+	.	insertions 0 ; deletions 0
utg223_pilon	exonerate:protein2genome:local	similarity	331076	331669	1071	+	.	alignment_id 0 ; Query GL50803_10218-t26_1-p1 ; Align 331076 1 594
utg126_pilon	exonerate:protein2genome:local	gene	346476	347147	1200	-	.	gene_id 0 ; sequence GL50803_102180-t26_1-p1 ; gene_orientation .
utg126_pilon	exonerate:protein2genome:local	cds	346476	347147	.	-	.
utg126_pilon	exonerate:protein2genome:local	exon	346476	347147	.	-	.	insertions 0 ; deletions 0
utg126_pilon	exonerate:protein2genome:local	similarity	346476	347147	1200	-	.	alignment_id 0 ; Query GL50803_102180-t26_1-p1 ; Align 347148 1 672
utg584_pilon	exonerate:protein2genome:local	gene	48829	56451	12950	+	.	gene_id 0 ; sequence GL50803_102184-t26_1-p1 ; gene_orientation .
utg584_pilon	exonerate:protein2genome:local	cds	48829	56451	.	+	.
utg584_pilon	exonerate:protein2genome:local	exon	48829	56451	.	+	.	insertions 0 ; deletions 0
utg584_pilon	exonerate:protein2genome:local	similarity	48829	56451	12950	+	.	alignment_id 0 ; Query GL50803_102184-t26_1-p1 ; Align 48829 1 7623
utg223_pilon	exonerate:protein2genome:local	gene	331682	335971	7228	+	.	gene_id 0 ; sequence GL50803_10219-t26_1-p1 ; gene_orientation .
utg223_pilon	exonerate:protein2genome:local	cds	331682	335971	.	+	.
utg223_pilon	exonerate:protein2genome:local	exon	331682	335971	.	+	.	insertions 0 ; deletions 0
utg223_pilon	exonerate:protein2genome:local	similarity	331682	335971	7228	+	.	alignment_id 0 ; Query GL50803_10219-t26_1-p1 ; Align 331682 1 4290
utg223_pilon	exonerate:protein2genome:local	gene	336486	337487	1736	+	.	gene_id 0 ; sequence GL50803_10221-t26_1-p1 ; gene_orientation .
utg223_pilon	exonerate:protein2genome:local	cds	336486	337487	.	+	.
utg223_pilon	exonerate:protein2genome:local	exon	336486	337487	.	+	.	insertions 0 ; deletions 0
utg223_pilon	exonerate:protein2genome:local	similarity	336486	337487	1736	+	.	alignment_id 0 ; Query GL50803_10221-t26_1-p1 ; Align 336486 1 1002
utg493_pilon	exonerate:protein2genome:local	gene	296498	297373	1591	-	.	gene_id 0 ; sequence GL50803_102230-t26_1-p1 ; gene_orientation .
utg493_pilon	exonerate:protein2genome:local	cds	296498	297373	.	-	.
utg493_pilon	exonerate:protein2genome:local	exon	296498	297373	.	-	.	insertions 0 ; deletions 0
utg493_pilon	exonerate:protein2genome:local	similarity	296498	297373	1591	-	.	alignment_id 0 ; Query GL50803_102230-t26_1-p1 ; Align 297374 1 876
utg138_pilon	exonerate:protein2genome:local	gene	400099	400305	361	+	.	gene_id 0 ; sequence GL50803_102245-t26_1-p1 ; gene_orientation .
utg138_pilon	exonerate:protein2genome:local	cds	400099	400305	.	+	.
utg138_pilon	exonerate:protein2genome:local	exon	400099	400305	.	+	.	insertions 0 ; deletions 0
utg138_pilon	exonerate:protein2genome:local	similarity	400099	400305	361	+	.	alignment_id 0 ; Query GL50803_102245-t26_1-p1 ; Align 400099 1 207
utg138_pilon	exonerate:protein2genome:local	gene	405205	408270	5011	+	.	gene_id 0 ; sequence GL50803_102248-t26_1-p1 ; gene_orientation .
utg138_pilon	exonerate:protein2genome:local	cds	405205	408270	.	+	.
utg138_pilon	exonerate:protein2genome:local	exon	405205	408270	.	+	.	insertions 0 ; deletions 0
utg138_pilon	exonerate:protein2genome:local	similarity	405205	408270	5011	+	.	alignment_id 0 ; Query GL50803_102248-t26_1-p1 ; Align 405205 1 3066
utg138_pilon	exonerate:protein2genome:local	gene	429491	429703	375	+	.	gene_id 0 ; sequence GL50803_102256-t26_1-p1 ; gene_orientation .
utg138_pilon	exonerate:protein2genome:local	cds	429491	429703	.	+	.
utg138_pilon	exonerate:protein2genome:local	exon	429491	429703	.	+	.	insertions 0 ; deletions 0
utg138_pilon	exonerate:protein2genome:local	similarity	429491	429703	375	+	.	alignment_id 0 ; Query GL50803_102256-t26_1-p1 ; Align 429491 1 213
utg138_pilon	exonerate:protein2genome:local	gene	452686	453675	1722	-	.	gene_id 0 ; sequence GL50803_102263-t26_1-p1 ; gene_orientation .
utg138_pilon	exonerate:protein2genome:local	cds	452686	453675	.	-	.
utg138_pilon	exonerate:protein2genome:local	exon	452686	453675	.	-	.	insertions 0 ; deletions 0
utg138_pilon	exonerate:protein2genome:local	similarity	452686	453675	1722	-	.	alignment_id 0 ; Query GL50803_102263-t26_1-p1 ; Align 453676 1 990
utg118_pilon	exonerate:protein2genome:local	gene	65914	67632	2898	-	.	gene_id 0 ; sequence GL50803_10229-t26_1-p1 ; gene_orientation .
utg118_pilon	exonerate:protein2genome:local	cds	65914	67632	.	-	.
utg118_pilon	exonerate:protein2genome:local	exon	65914	67632	.	-	.	insertions 0 ; deletions 0
utg118_pilon	exonerate:protein2genome:local	similarity	65914	67632	2898	-	.	alignment_id 0 ; Query GL50803_10229-t26_1-p1 ; Align 67633 1 1719
utg584_pilon	exonerate:protein2genome:local	gene	193304	193522	366	-	.	gene_id 0 ; sequence GL50803_102303-t26_1-p1 ; gene_orientation .
utg584_pilon	exonerate:protein2genome:local	cds	193304	193522	.	-	.
utg584_pilon	exonerate:protein2genome:local	exon	193304	193522	.	-	.	insertions 0 ; deletions 0
utg584_pilon	exonerate:protein2genome:local	similarity	193304	193522	366	-	.	alignment_id 0 ; Query GL50803_102303-t26_1-p1 ; Align 193523 1 219
utg118_pilon	exonerate:protein2genome:local	gene	67613	69289	2826	-	.	gene_id 0 ; sequence GL50803_10231-t26_1-p1 ; gene_orientation .
utg118_pilon	exonerate:protein2genome:local	cds	67613	69289	.	-	.
utg118_pilon	exonerate:protein2genome:local	exon	67613	69289	.	-	.	insertions 0 ; deletions 0
utg118_pilon	exonerate:protein2genome:local	similarity	67613	69289	2826	-	.	alignment_id 0 ; Query GL50803_10231-t26_1-p1 ; Align 69290 1 1677
utg118_pilon	exonerate:protein2genome:local	gene	69353	71359	3350	-	.	gene_id 0 ; sequence GL50803_10232-t26_1-p1 ; gene_orientation .
utg118_pilon	exonerate:protein2genome:local	cds	69353	71359	.	-	.
utg118_pilon	exonerate:protein2genome:local	exon	69353	71359	.	-	.	insertions 0 ; deletions 0
utg118_pilon	exonerate:protein2genome:local	similarity	69353	71359	3350	-	.	alignment_id 0 ; Query GL50803_10232-t26_1-p1 ; Align 71360 1 2007
utg297_pilon	exonerate:protein2genome:local	gene	367612	370314	4651	+	.	gene_id 0 ; sequence GL50803_102322-t26_1-p1 ; gene_orientation .
utg297_pilon	exonerate:protein2genome:local	cds	367612	370314	.	+	.
utg297_pilon	exonerate:protein2genome:local	exon	367612	370314	.	+	.	insertions 0 ; deletions 0
utg297_pilon	exonerate:protein2genome:local	similarity	367612	370314	4651	+	.	alignment_id 0 ; Query GL50803_102322-t26_1-p1 ; Align 367612 1 2703
utg484_pilon	exonerate:protein2genome:local	gene	462300	462602	546	+	.	gene_id 0 ; sequence GL50803_102340-t26_1-p1 ; gene_orientation .
utg484_pilon	exonerate:protein2genome:local	cds	462300	462602	.	+	.
utg484_pilon	exonerate:protein2genome:local	exon	462300	462602	.	+	.	insertions 0 ; deletions 0
utg484_pilon	exonerate:protein2genome:local	similarity	462300	462602	546	+	.	alignment_id 0 ; Query GL50803_102340-t26_1-p1 ; Align 462300 1 303
utg118_pilon	exonerate:protein2genome:local	gene	79018	79179	293	-	.	gene_id 0 ; sequence GL50803_10236-t26_1-p1 ; gene_orientation .
utg118_pilon	exonerate:protein2genome:local	cds	79018	79179	.	-	.
utg118_pilon	exonerate:protein2genome:local	exon	79018	79179	.	-	.	insertions 0 ; deletions 0
utg118_pilon	exonerate:protein2genome:local	similarity	79018	79179	293	-	.	alignment_id 0 ; Query GL50803_10236-t26_1-p1 ; Align 79180 1 162
utg118_pilon	exonerate:protein2genome:local	gene	79270	82341	5331	-	.	gene_id 0 ; sequence GL50803_10238-t26_1-p1 ; gene_orientation .
utg118_pilon	exonerate:protein2genome:local	cds	79270	82341	.	-	.
utg118_pilon	exonerate:protein2genome:local	exon	79270	82341	.	-	.	insertions 0 ; deletions 0
utg118_pilon	exonerate:protein2genome:local	similarity	79270	82341	5331	-	.	alignment_id 0 ; Query GL50803_10238-t26_1-p1 ; Align 82342 1 3072
utg118_pilon	exonerate:protein2genome:local	gene	82754	83848	1850	-	.	gene_id 0 ; sequence GL50803_10239-t26_1-p1 ; gene_orientation .
utg118_pilon	exonerate:protein2genome:local	cds	82754	83848	.	-	.
utg118_pilon	exonerate:protein2genome:local	exon	82754	83848	.	-	.	insertions 0 ; deletions 0
utg118_pilon	exonerate:protein2genome:local	similarity	82754	83848	1850	-	.	alignment_id 0 ; Query GL50803_10239-t26_1-p1 ; Align 83849 1 1095
utg118_pilon	exonerate:protein2genome:local	gene	89680	90555	1533	+	.	gene_id 0 ; sequence GL50803_10241-t26_1-p1 ; gene_orientation .
utg118_pilon	exonerate:protein2genome:local	cds	89680	90555	.	+	.
utg118_pilon	exonerate:protein2genome:local	exon	89680	90555	.	+	.	insertions 0 ; deletions 0
utg118_pilon	exonerate:protein2genome:local	similarity	89680	90555	1533	+	.	alignment_id 0 ; Query GL50803_10241-t26_1-p1 ; Align 89680 1 876
utg126_pilon	exonerate:protein2genome:local	gene	162052	162294	431	-	.	gene_id 0 ; sequence GL50803_102423-t26_1-p1 ; gene_orientation .
utg126_pilon	exonerate:protein2genome:local	cds	162052	162294	.	-	.
utg126_pilon	exonerate:protein2genome:local	exon	162052	162294	.	-	.	insertions 0 ; deletions 0
utg126_pilon	exonerate:protein2genome:local	similarity	162052	162294	431	-	.	alignment_id 0 ; Query GL50803_102423-t26_1-p1 ; Align 162295 1 243
utg126_pilon	exonerate:protein2genome:local	gene	236456	238801	3957	-	.	gene_id 0 ; sequence GL50803_102438-t26_1-p1 ; gene_orientation .
utg126_pilon	exonerate:protein2genome:local	cds	236456	238801	.	-	.
utg126_pilon	exonerate:protein2genome:local	exon	236456	238801	.	-	.	insertions 0 ; deletions 0
utg126_pilon	exonerate:protein2genome:local	similarity	236456	238801	3957	-	.	alignment_id 0 ; Query GL50803_102438-t26_1-p1 ; Align 238802 1 2346
utg118_pilon	exonerate:protein2genome:local	gene	91441	91806	660	+	.	gene_id 0 ; sequence GL50803_10244-t26_1-p1 ; gene_orientation .
utg118_pilon	exonerate:protein2genome:local	cds	91441	91806	.	+	.
utg118_pilon	exonerate:protein2genome:local	exon	91441	91806	.	+	.	insertions 0 ; deletions 0
utg118_pilon	exonerate:protein2genome:local	similarity	91441	91806	660	+	.	alignment_id 0 ; Query GL50803_10244-t26_1-p1 ; Align 91441 1 366
utg126_pilon	exonerate:protein2genome:local	gene	254294	254515	400	-	.	gene_id 0 ; sequence GL50803_102442-t26_1-p1 ; gene_orientation .
utg126_pilon	exonerate:protein2genome:local	cds	254294	254515	.	-	.
utg126_pilon	exonerate:protein2genome:local	exon	254294	254515	.	-	.	insertions 0 ; deletions 0
utg126_pilon	exonerate:protein2genome:local	similarity	254294	254515	400	-	.	alignment_id 0 ; Query GL50803_102442-t26_1-p1 ; Align 254516 1 222
utg126_pilon	exonerate:protein2genome:local	gene	256561	257277	1223	+	.	gene_id 0 ; sequence GL50803_102444-t26_1-p1 ; gene_orientation .
utg126_pilon	exonerate:protein2genome:local	cds	256561	257277	.	+	.
utg126_pilon	exonerate:protein2genome:local	exon	256561	257277	.	+	.	insertions 0 ; deletions 0
utg126_pilon	exonerate:protein2genome:local	similarity	256561	257277	1223	+	.	alignment_id 0 ; Query GL50803_102444-t26_1-p1 ; Align 256561 1 717
utg126_pilon	exonerate:protein2genome:local	gene	836985	837242	457	+	.	gene_id 0 ; sequence GL50803_102448-t26_1-p1 ; gene_orientation .
utg126_pilon	exonerate:protein2genome:local	cds	836985	837242	.	+	.
utg126_pilon	exonerate:protein2genome:local	exon	836985	837242	.	+	.	insertions 0 ; deletions 0
utg126_pilon	exonerate:protein2genome:local	similarity	836985	837242	457	+	.	alignment_id 0 ; Query GL50803_102448-t26_1-p1 ; Align 836985 1 258
utg810_pilon	exonerate:protein2genome:local	gene	115140	116021	263	+	.	gene_id 0 ; sequence GL50803_102455-t26_1-p1 ; gene_orientation +
utg810_pilon	exonerate:protein2genome:local	cds	115140	115347	.	+	.
utg810_pilon	exonerate:protein2genome:local	exon	115140	115347	.	+	.	insertions 0 ; deletions 0
utg810_pilon	exonerate:protein2genome:local	splice5	115348	115349	.	+	.	intron_id 1 ; splice_site "GG"
utg810_pilon	exonerate:protein2genome:local	intron	115348	115395	.	+	.	intron_id 1
utg810_pilon	exonerate:protein2genome:local	splice3	115394	115395	.	+	.	intron_id 0 ; splice_site "AG"
utg810_pilon	exonerate:protein2genome:local	cds	115396	115539	.	+	.
utg810_pilon	exonerate:protein2genome:local	exon	115396	115539	.	+	.	insertions 0 ; deletions 0
utg810_pilon	exonerate:protein2genome:local	splice5	115540	115541	.	+	.	intron_id 2 ; splice_site "TT"
utg810_pilon	exonerate:protein2genome:local	intron	115540	115584	.	+	.	intron_id 2
utg810_pilon	exonerate:protein2genome:local	splice3	115583	115584	.	+	.	intron_id 1 ; splice_site "AG"
utg810_pilon	exonerate:protein2genome:local	cds	115585	116021	.	+	.
utg810_pilon	exonerate:protein2genome:local	exon	115585	116021	.	+	.	insertions 3 ; deletions 0
utg810_pilon	exonerate:protein2genome:local	similarity	115140	116021	263	+	.	alignment_id 0 ; Query GL50803_102455-t26_1-p1 ; Align 115140 67 207 ; Align 115398 137 141 ; Align 115587 185 294 ; Align 115884 283 138
utg566_pilon	exonerate:protein2genome:local	gene	42841	49632	11436	+	.	gene_id 0 ; sequence GL50803_102461-t26_1-p1 ; gene_orientation .
utg566_pilon	exonerate:protein2genome:local	cds	42841	49632	.	+	.
utg566_pilon	exonerate:protein2genome:local	exon	42841	49632	.	+	.	insertions 0 ; deletions 0
utg566_pilon	exonerate:protein2genome:local	similarity	42841	49632	11436	+	.	alignment_id 0 ; Query GL50803_102461-t26_1-p1 ; Align 42841 1 6792
utg223_pilon	exonerate:protein2genome:local	gene	263181	263477	548	-	.	gene_id 0 ; sequence GL50803_102476-t26_1-p1 ; gene_orientation .
utg223_pilon	exonerate:protein2genome:local	cds	263181	263477	.	-	.
utg223_pilon	exonerate:protein2genome:local	exon	263181	263477	.	-	.	insertions 0 ; deletions 0
utg223_pilon	exonerate:protein2genome:local	similarity	263181	263477	548	-	.	alignment_id 0 ; Query GL50803_102476-t26_1-p1 ; Align 263478 1 297
utg223_pilon	exonerate:protein2genome:local	gene	261163	261417	438	-	.	gene_id 0 ; sequence GL50803_102477-t26_1-p1 ; gene_orientation .
utg223_pilon	exonerate:protein2genome:local	cds	261163	261417	.	-	.
utg223_pilon	exonerate:protein2genome:local	exon	261163	261417	.	-	.	insertions 0 ; deletions 0
utg223_pilon	exonerate:protein2genome:local	similarity	261163	261417	438	-	.	alignment_id 0 ; Query GL50803_102477-t26_1-p1 ; Align 261418 1 255
utg118_pilon	exonerate:protein2genome:local	gene	405390	411392	10308	+	.	gene_id 0 ; sequence GL50803_102515-t26_1-p1 ; gene_orientation .
utg118_pilon	exonerate:protein2genome:local	cds	405390	411392	.	+	.
utg118_pilon	exonerate:protein2genome:local	exon	405390	411392	.	+	.	insertions 0 ; deletions 0
utg118_pilon	exonerate:protein2genome:local	similarity	405390	411392	10308	+	.	alignment_id 0 ; Query GL50803_102515-t26_1-p1 ; Align 405390 1 6003
utg584_pilon	exonerate:protein2genome:local	gene	166190	168601	4134	+	.	gene_id 0 ; sequence GL50803_10254-t26_1-p1 ; gene_orientation .
utg584_pilon	exonerate:protein2genome:local	cds	166190	168601	.	+	.
utg584_pilon	exonerate:protein2genome:local	exon	166190	168601	.	+	.	insertions 0 ; deletions 0
utg584_pilon	exonerate:protein2genome:local	similarity	166190	168601	4134	+	.	alignment_id 0 ; Query GL50803_10254-t26_1-p1 ; Align 166190 1 2412
utg1611_pilon	exonerate:protein2genome:local	gene	42156	42449	536	+	.	gene_id 0 ; sequence GL50803_102540-t26_1-p1 ; gene_orientation .
utg1611_pilon	exonerate:protein2genome:local	cds	42156	42449	.	+	.
utg1611_pilon	exonerate:protein2genome:local	exon	42156	42449	.	+	.	insertions 0 ; deletions 0
utg1611_pilon	exonerate:protein2genome:local	similarity	42156	42449	536	+	.	alignment_id 0 ; Query GL50803_102540-t26_1-p1 ; Align 42156 1 294
utg110_pilon	exonerate:protein2genome:local	gene	113388	115802	4100	+	.	gene_id 0 ; sequence GL50803_102542-t26_1-p1 ; gene_orientation .
utg110_pilon	exonerate:protein2genome:local	cds	113388	115802	.	+	.
utg110_pilon	exonerate:protein2genome:local	exon	113388	115802	.	+	.	insertions 0 ; deletions 0
utg110_pilon	exonerate:protein2genome:local	similarity	113388	115802	4100	+	.	alignment_id 0 ; Query GL50803_102542-t26_1-p1 ; Align 113388 1 2415
utg584_pilon	exonerate:protein2genome:local	gene	164859	166031	1948	+	.	gene_id 0 ; sequence GL50803_10255-t26_1-p1 ; gene_orientation .
utg584_pilon	exonerate:protein2genome:local	cds	164859	166031	.	+	.
utg584_pilon	exonerate:protein2genome:local	exon	164859	166031	.	+	.	insertions 0 ; deletions 0
utg584_pilon	exonerate:protein2genome:local	similarity	164859	166031	1948	+	.	alignment_id 0 ; Query GL50803_10255-t26_1-p1 ; Align 164859 1 1173
utg584_pilon	exonerate:protein2genome:local	gene	164061	164654	962	-	.	gene_id 0 ; sequence GL50803_10256-t26_1-p1 ; gene_orientation .
utg584_pilon	exonerate:protein2genome:local	cds	164061	164654	.	-	.
utg584_pilon	exonerate:protein2genome:local	exon	164061	164654	.	-	.	insertions 0 ; deletions 0
utg584_pilon	exonerate:protein2genome:local	similarity	164061	164654	962	-	.	alignment_id 0 ; Query GL50803_10256-t26_1-p1 ; Align 164655 1 594
utg484_pilon	exonerate:protein2genome:local	gene	12621	14129	2592	-	.	gene_id 0 ; sequence GL50803_102575-t26_1-p1 ; gene_orientation .
utg484_pilon	exonerate:protein2genome:local	cds	12621	14129	.	-	.
utg484_pilon	exonerate:protein2genome:local	exon	12621	14129	.	-	.	insertions 0 ; deletions 0
utg484_pilon	exonerate:protein2genome:local	similarity	12621	14129	2592	-	.	alignment_id 0 ; Query GL50803_102575-t26_1-p1 ; Align 14130 1 1509
utg584_pilon	exonerate:protein2genome:local	gene	156728	158962	3847	-	.	gene_id 0 ; sequence GL50803_10260-t26_1-p1 ; gene_orientation .
utg584_pilon	exonerate:protein2genome:local	cds	156728	158962	.	-	.
utg584_pilon	exonerate:protein2genome:local	exon	156728	158962	.	-	.	insertions 0 ; deletions 0
utg584_pilon	exonerate:protein2genome:local	similarity	156728	158962	3847	-	.	alignment_id 0 ; Query GL50803_10260-t26_1-p1 ; Align 158963 1 2235
utg584_pilon	exonerate:protein2genome:local	gene	155135	156679	2655	-	.	gene_id 0 ; sequence GL50803_10261-t26_1-p1 ; gene_orientation .
utg584_pilon	exonerate:protein2genome:local	cds	155135	156679	.	-	.
utg584_pilon	exonerate:protein2genome:local	exon	155135	156679	.	-	.	insertions 0 ; deletions 0
utg584_pilon	exonerate:protein2genome:local	similarity	155135	156679	2655	-	.	alignment_id 0 ; Query GL50803_10261-t26_1-p1 ; Align 156680 1 1545
utg176_pilon	exonerate:protein2genome:local	gene	369423	369746	536	-	.	gene_id 0 ; sequence GL50803_102617-t26_1-p1 ; gene_orientation .
utg176_pilon	exonerate:protein2genome:local	cds	369423	369746	.	-	.
utg176_pilon	exonerate:protein2genome:local	exon	369423	369746	.	-	.	insertions 0 ; deletions 0
utg176_pilon	exonerate:protein2genome:local	similarity	369423	369746	536	-	.	alignment_id 0 ; Query GL50803_102617-t26_1-p1 ; Align 369747 1 324
utg268_pilon	exonerate:protein2genome:local	gene	29952	32531	4306	-	.	gene_id 0 ; sequence GL50803_102647-t26_1-p1 ; gene_orientation .
utg268_pilon	exonerate:protein2genome:local	cds	29952	32531	.	-	.
utg268_pilon	exonerate:protein2genome:local	exon	29952	32531	.	-	.	insertions 0 ; deletions 0
utg268_pilon	exonerate:protein2genome:local	similarity	29952	32531	4306	-	.	alignment_id 0 ; Query GL50803_102647-t26_1-p1 ; Align 32532 1 2580
utg126_pilon	exonerate:protein2genome:local	gene	1254669	1262855	13820	-	.	gene_id 0 ; sequence GL50803_102654-t26_1-p1 ; gene_orientation .
utg126_pilon	exonerate:protein2genome:local	cds	1254669	1262855	.	-	.
utg126_pilon	exonerate:protein2genome:local	exon	1254669	1262855	.	-	.	insertions 0 ; deletions 0
utg126_pilon	exonerate:protein2genome:local	similarity	1254669	1262855	13820	-	.	alignment_id 0 ; Query GL50803_102654-t26_1-p1 ; Align 1262856 1 8187
utg126_pilon	exonerate:protein2genome:local	gene	1276867	1278656	2958	-	.	gene_id 0 ; sequence GL50803_102662-t26_1-p1 ; gene_orientation +
utg126_pilon	exonerate:protein2genome:local	cds	1278477	1278656	.	-	.
utg126_pilon	exonerate:protein2genome:local	exon	1278477	1278656	.	-	.	insertions 0 ; deletions 0
utg126_pilon	exonerate:protein2genome:local	splice5	1278475	1278476	.	-	.	intron_id 1 ; splice_site "GA"
utg126_pilon	exonerate:protein2genome:local	intron	1278277	1278476	.	-	.	intron_id 1
utg126_pilon	exonerate:protein2genome:local	splice3	1278277	1278278	.	-	.	intron_id 0 ; splice_site "AG"
utg126_pilon	exonerate:protein2genome:local	cds	1276867	1278276	.	-	.
utg126_pilon	exonerate:protein2genome:local	exon	1276867	1278276	.	-	.	insertions 0 ; deletions 0
utg126_pilon	exonerate:protein2genome:local	similarity	1276867	1278656	2958	-	.	alignment_id 0 ; Query GL50803_102662-t26_1-p1 ; Align 1278657 1 180 ; Align 1278277 61 1410
utg126_pilon	exonerate:protein2genome:local	gene	1315218	1315586	638	+	.	gene_id 0 ; sequence GL50803_102678-t26_1-p1 ; gene_orientation .
utg126_pilon	exonerate:protein2genome:local	cds	1315218	1315586	.	+	.
utg126_pilon	exonerate:protein2genome:local	exon	1315218	1315586	.	+	.	insertions 0 ; deletions 0
utg126_pilon	exonerate:protein2genome:local	similarity	1315218	1315586	638	+	.	alignment_id 0 ; Query GL50803_102678-t26_1-p1 ; Align 1315218 1 369
utg118_pilon	exonerate:protein2genome:local	gene	739130	740146	1747	-	.	gene_id 0 ; sequence GL50803_102688-t26_1-p1 ; gene_orientation .
utg118_pilon	exonerate:protein2genome:local	cds	739130	740146	.	-	.
utg118_pilon	exonerate:protein2genome:local	exon	739130	740146	.	-	.	insertions 0 ; deletions 0
utg118_pilon	exonerate:protein2genome:local	similarity	739130	740146	1747	-	.	alignment_id 0 ; Query GL50803_102688-t26_1-p1 ; Align 740147 1 1017
utg584_pilon	exonerate:protein2genome:local	gene	146460	147077	1043	+	.	gene_id 0 ; sequence GL50803_10269-t26_1-p1 ; gene_orientation .
utg584_pilon	exonerate:protein2genome:local	cds	146460	147077	.	+	.
utg584_pilon	exonerate:protein2genome:local	exon	146460	147077	.	+	.	insertions 0 ; deletions 0
utg584_pilon	exonerate:protein2genome:local	similarity	146460	147077	1043	+	.	alignment_id 0 ; Query GL50803_10269-t26_1-p1 ; Align 146460 1 618
utg584_pilon	exonerate:protein2genome:local	gene	144887	146128	2120	+	.	gene_id 0 ; sequence GL50803_10270-t26_1-p1 ; gene_orientation .
utg584_pilon	exonerate:protein2genome:local	cds	144887	146128	.	+	.
utg584_pilon	exonerate:protein2genome:local	exon	144887	146128	.	+	.	insertions 0 ; deletions 0
utg584_pilon	exonerate:protein2genome:local	similarity	144887	146128	2120	+	.	alignment_id 0 ; Query GL50803_10270-t26_1-p1 ; Align 144887 1 1242
utg118_pilon	exonerate:protein2genome:local	gene	694658	695011	597	+	.	gene_id 0 ; sequence GL50803_102703-t26_1-p1 ; gene_orientation .
utg118_pilon	exonerate:protein2genome:local	cds	694658	695011	.	+	.
utg118_pilon	exonerate:protein2genome:local	exon	694658	695011	.	+	.	insertions 0 ; deletions 0
utg118_pilon	exonerate:protein2genome:local	similarity	694658	695011	597	+	.	alignment_id 0 ; Query GL50803_102703-t26_1-p1 ; Align 694658 1 354
utg584_pilon	exonerate:protein2genome:local	gene	144693	144860	302	+	.	gene_id 0 ; sequence GL50803_10271-t26_1-p1 ; gene_orientation .
utg584_pilon	exonerate:protein2genome:local	cds	144693	144860	.	+	.
utg584_pilon	exonerate:protein2genome:local	exon	144693	144860	.	+	.	insertions 0 ; deletions 0
utg584_pilon	exonerate:protein2genome:local	similarity	144693	144860	302	+	.	alignment_id 0 ; Query GL50803_10271-t26_1-p1 ; Align 144693 1 168
utg118_pilon	exonerate:protein2genome:local	gene	672365	674803	4326	-	.	gene_id 0 ; sequence GL50803_102710-t26_1-p1 ; gene_orientation .
utg118_pilon	exonerate:protein2genome:local	cds	672365	674803	.	-	.
utg118_pilon	exonerate:protein2genome:local	exon	672365	674803	.	-	.	insertions 0 ; deletions 0
utg118_pilon	exonerate:protein2genome:local	similarity	672365	674803	4326	-	.	alignment_id 0 ; Query GL50803_102710-t26_1-p1 ; Align 674804 1 2439
utg118_pilon	exonerate:protein2genome:local	gene	632037	635915	6687	-	.	gene_id 0 ; sequence GL50803_102722-t26_1-p1 ; gene_orientation .
utg118_pilon	exonerate:protein2genome:local	cds	632037	635915	.	-	.
utg118_pilon	exonerate:protein2genome:local	exon	632037	635915	.	-	.	insertions 0 ; deletions 0
utg118_pilon	exonerate:protein2genome:local	similarity	632037	635915	6687	-	.	alignment_id 0 ; Query GL50803_102722-t26_1-p1 ; Align 635916 1 3879
utg118_pilon	exonerate:protein2genome:local	gene	617108	617326	373	-	.	gene_id 0 ; sequence GL50803_102727-t26_1-p1 ; gene_orientation .
utg118_pilon	exonerate:protein2genome:local	cds	617108	617326	.	-	.
utg118_pilon	exonerate:protein2genome:local	exon	617108	617326	.	-	.	insertions 0 ; deletions 0
utg118_pilon	exonerate:protein2genome:local	similarity	617108	617326	373	-	.	alignment_id 0 ; Query GL50803_102727-t26_1-p1 ; Align 617327 1 219
utg118_pilon	exonerate:protein2genome:local	gene	616332	618194	3132	+	.	gene_id 0 ; sequence GL50803_102728-t26_1-p1 ; gene_orientation .
utg118_pilon	exonerate:protein2genome:local	cds	616332	618194	.	+	.
utg118_pilon	exonerate:protein2genome:local	exon	616332	618194	.	+	.	insertions 0 ; deletions 0
utg118_pilon	exonerate:protein2genome:local	similarity	616332	618194	3132	+	.	alignment_id 0 ; Query GL50803_102728-t26_1-p1 ; Align 616332 1 1863
utg118_pilon	exonerate:protein2genome:local	gene	605002	605214	353	-	.	gene_id 0 ; sequence GL50803_102731-t26_1-p1 ; gene_orientation .
utg118_pilon	exonerate:protein2genome:local	cds	605002	605214	.	-	.
utg118_pilon	exonerate:protein2genome:local	exon	605002	605214	.	-	.	insertions 0 ; deletions 0
utg118_pilon	exonerate:protein2genome:local	similarity	605002	605214	353	-	.	alignment_id 0 ; Query GL50803_102731-t26_1-p1 ; Align 605215 1 213
utg118_pilon	exonerate:protein2genome:local	gene	492055	492345	520	+	.	gene_id 0 ; sequence GL50803_102740-t26_1-p1 ; gene_orientation .
utg118_pilon	exonerate:protein2genome:local	cds	492055	492345	.	+	.
utg118_pilon	exonerate:protein2genome:local	exon	492055	492345	.	+	.	insertions 0 ; deletions 0
utg118_pilon	exonerate:protein2genome:local	similarity	492055	492345	520	+	.	alignment_id 0 ; Query GL50803_102740-t26_1-p1 ; Align 492055 1 291
utg53_pilon	exonerate:protein2genome:local	gene	367097	367498	734	-	.	gene_id 0 ; sequence GL50803_102761-t26_1-p1 ; gene_orientation .
utg53_pilon	exonerate:protein2genome:local	cds	367097	367498	.	-	.
utg53_pilon	exonerate:protein2genome:local	exon	367097	367498	.	-	.	insertions 0 ; deletions 0
utg53_pilon	exonerate:protein2genome:local	similarity	367097	367498	734	-	.	alignment_id 0 ; Query GL50803_102761-t26_1-p1 ; Align 367499 1 402
utg376_pilon	exonerate:protein2genome:local	gene	197861	198889	1803	+	.	gene_id 0 ; sequence GL50803_102813-t26_1-p1 ; gene_orientation .
utg376_pilon	exonerate:protein2genome:local	cds	197861	198889	.	+	.
utg376_pilon	exonerate:protein2genome:local	exon	197861	198889	.	+	.	insertions 0 ; deletions 0
utg376_pilon	exonerate:protein2genome:local	similarity	197861	198889	1803	+	.	alignment_id 0 ; Query GL50803_102813-t26_1-p1 ; Align 197861 1 1029
utg176_pilon	exonerate:protein2genome:local	gene	248091	248570	812	+	.	gene_id 0 ; sequence GL50803_102841-t26_1-p1 ; gene_orientation .
utg176_pilon	exonerate:protein2genome:local	cds	248091	248570	.	+	.
utg176_pilon	exonerate:protein2genome:local	exon	248091	248570	.	+	.	insertions 0 ; deletions 0
utg176_pilon	exonerate:protein2genome:local	similarity	248091	248570	812	+	.	alignment_id 0 ; Query GL50803_102841-t26_1-p1 ; Align 248091 1 480
utg176_pilon	exonerate:protein2genome:local	gene	658464	658883	757	-	.	gene_id 0 ; sequence GL50803_102842-t26_1-p1 ; gene_orientation .
utg176_pilon	exonerate:protein2genome:local	cds	658464	658883	.	-	.
utg176_pilon	exonerate:protein2genome:local	exon	658464	658883	.	-	.	insertions 0 ; deletions 0
utg176_pilon	exonerate:protein2genome:local	similarity	658464	658883	757	-	.	alignment_id 0 ; Query GL50803_102842-t26_1-p1 ; Align 658884 1 420
utg176_pilon	exonerate:protein2genome:local	gene	548707	548976	473	+	.	gene_id 0 ; sequence GL50803_102845-t26_1-p1 ; gene_orientation .
utg176_pilon	exonerate:protein2genome:local	cds	548707	548976	.	+	.
utg176_pilon	exonerate:protein2genome:local	exon	548707	548976	.	+	.	insertions 0 ; deletions 0
utg176_pilon	exonerate:protein2genome:local	similarity	548707	548976	473	+	.	alignment_id 0 ; Query GL50803_102845-t26_1-p1 ; Align 548707 1 270
utg176_pilon	exonerate:protein2genome:local	gene	573862	577185	5634	+	.	gene_id 0 ; sequence GL50803_102858-t26_1-p1 ; gene_orientation .
utg176_pilon	exonerate:protein2genome:local	cds	573862	577185	.	+	.
utg176_pilon	exonerate:protein2genome:local	exon	573862	577185	.	+	.	insertions 0 ; deletions 0
utg176_pilon	exonerate:protein2genome:local	similarity	573862	577185	5634	+	.	alignment_id 0 ; Query GL50803_102858-t26_1-p1 ; Align 573862 1 3324
utg1611_pilon	exonerate:protein2genome:local	gene	161467	163310	3111	+	.	gene_id 0 ; sequence GL50803_102874-t26_1-p1 ; gene_orientation .
utg1611_pilon	exonerate:protein2genome:local	cds	161467	163310	.	+	.
utg1611_pilon	exonerate:protein2genome:local	exon	161467	163310	.	+	.	insertions 0 ; deletions 1 ; frameshifts 2
utg1611_pilon	exonerate:protein2genome:local	similarity	161467	163310	3111	+	.	alignment_id 0 ; Query GL50803_102874-t26_1-p1 ; Align 161467 1 1539 ; Align 163008 515 303
utg118_pilon	exonerate:protein2genome:local	gene	1108072	1109160	1923	+	.	gene_id 0 ; sequence GL50803_102890-t26_1-p1 ; gene_orientation .
utg118_pilon	exonerate:protein2genome:local	cds	1108072	1109160	.	+	.
utg118_pilon	exonerate:protein2genome:local	exon	1108072	1109160	.	+	.	insertions 0 ; deletions 0
utg118_pilon	exonerate:protein2genome:local	similarity	1108072	1109160	1923	+	.	alignment_id 0 ; Query GL50803_102890-t26_1-p1 ; Align 1108072 1 1089
utg118_pilon	exonerate:protein2genome:local	gene	1090454	1094209	6353	+	.	gene_id 0 ; sequence GL50803_102893-t26_1-p1 ; gene_orientation .
utg118_pilon	exonerate:protein2genome:local	cds	1090454	1094209	.	+	.
utg118_pilon	exonerate:protein2genome:local	exon	1090454	1094209	.	+	.	insertions 0 ; deletions 0
utg118_pilon	exonerate:protein2genome:local	similarity	1090454	1094209	6353	+	.	alignment_id 0 ; Query GL50803_102893-t26_1-p1 ; Align 1090454 1 3756
utg2703_pilon	exonerate:protein2genome:local	gene	89461	92877	5842	-	.	gene_id 0 ; sequence GL50803_10291-t26_1-p1 ; gene_orientation .
utg2703_pilon	exonerate:protein2genome:local	cds	89461	92877	.	-	.
utg2703_pilon	exonerate:protein2genome:local	exon	89461	92877	.	-	.	insertions 0 ; deletions 0
utg2703_pilon	exonerate:protein2genome:local	similarity	89461	92877	5842	-	.	alignment_id 0 ; Query GL50803_10291-t26_1-p1 ; Align 92878 1 3417
utg118_pilon	exonerate:protein2genome:local	gene	1027441	1029300	3132	+	.	gene_id 0 ; sequence GL50803_102921-t26_1-p1 ; gene_orientation .
utg118_pilon	exonerate:protein2genome:local	cds	1027441	1029300	.	+	.
utg118_pilon	exonerate:protein2genome:local	exon	1027441	1029300	.	+	.	insertions 0 ; deletions 0
utg118_pilon	exonerate:protein2genome:local	similarity	1027441	1029300	3132	+	.	alignment_id 0 ; Query GL50803_102921-t26_1-p1 ; Align 1027441 1 1860
utg2703_pilon	exonerate:protein2genome:local	gene	87843	87962	214	+	.	gene_id 0 ; sequence GL50803_10294-t26_1-p1 ; gene_orientation .
utg2703_pilon	exonerate:protein2genome:local	cds	87843	87962	.	+	.
utg2703_pilon	exonerate:protein2genome:local	exon	87843	87962	.	+	.	insertions 0 ; deletions 0
utg2703_pilon	exonerate:protein2genome:local	similarity	87843	87962	214	+	.	alignment_id 0 ; Query GL50803_10294-t26_1-p1 ; Align 87843 1 120
utg2703_pilon	exonerate:protein2genome:local	gene	87238	87345	177	-	.	gene_id 0 ; sequence GL50803_10295-t26_1-p1 ; gene_orientation .
utg2703_pilon	exonerate:protein2genome:local	cds	87238	87345	.	-	.
utg2703_pilon	exonerate:protein2genome:local	exon	87238	87345	.	-	.	insertions 0 ; deletions 0
utg2703_pilon	exonerate:protein2genome:local	similarity	87238	87345	177	-	.	alignment_id 0 ; Query GL50803_10295-t26_1-p1 ; Align 87346 1 108
utg493_pilon	exonerate:protein2genome:local	gene	364722	364919	344	+	.	gene_id 0 ; sequence GL50803_102955-t26_1-p1 ; gene_orientation .
utg493_pilon	exonerate:protein2genome:local	cds	364722	364919	.	+	.
utg493_pilon	exonerate:protein2genome:local	exon	364722	364919	.	+	.	insertions 0 ; deletions 0
utg493_pilon	exonerate:protein2genome:local	similarity	364722	364919	344	+	.	alignment_id 0 ; Query GL50803_102955-t26_1-p1 ; Align 364722 1 198
utg493_pilon	exonerate:protein2genome:local	gene	362407	362652	438	-	.	gene_id 0 ; sequence GL50803_102957-t26_1-p1 ; gene_orientation .
utg493_pilon	exonerate:protein2genome:local	cds	362407	362652	.	-	.
utg493_pilon	exonerate:protein2genome:local	exon	362407	362652	.	-	.	insertions 0 ; deletions 0
utg493_pilon	exonerate:protein2genome:local	similarity	362407	362652	438	-	.	alignment_id 0 ; Query GL50803_102957-t26_1-p1 ; Align 362653 1 246
utg493_pilon	exonerate:protein2genome:local	gene	355137	357140	3479	-	.	gene_id 0 ; sequence GL50803_102961-t26_1-p1 ; gene_orientation .
utg493_pilon	exonerate:protein2genome:local	cds	355137	357140	.	-	.
utg493_pilon	exonerate:protein2genome:local	exon	355137	357140	.	-	.	insertions 0 ; deletions 0
utg493_pilon	exonerate:protein2genome:local	similarity	355137	357140	3479	-	.	alignment_id 0 ; Query GL50803_102961-t26_1-p1 ; Align 357141 1 2004
utg493_pilon	exonerate:protein2genome:local	gene	349344	350918	2697	+	.	gene_id 0 ; sequence GL50803_102963-t26_1-p1 ; gene_orientation .
utg493_pilon	exonerate:protein2genome:local	cds	349344	350918	.	+	.
utg493_pilon	exonerate:protein2genome:local	exon	349344	350918	.	+	.	insertions 0 ; deletions 0
utg493_pilon	exonerate:protein2genome:local	similarity	349344	350918	2697	+	.	alignment_id 0 ; Query GL50803_102963-t26_1-p1 ; Align 349344 1 1575
utg2703_pilon	exonerate:protein2genome:local	gene	84664	86010	2358	+	.	gene_id 0 ; sequence GL50803_10297-t26_1-p1 ; gene_orientation .
utg2703_pilon	exonerate:protein2genome:local	cds	84664	86010	.	+	.
utg2703_pilon	exonerate:protein2genome:local	exon	84664	86010	.	+	.	insertions 0 ; deletions 0
utg2703_pilon	exonerate:protein2genome:local	similarity	84664	86010	2358	+	.	alignment_id 0 ; Query GL50803_10297-t26_1-p1 ; Align 84664 1 1347
utg126_pilon	exonerate:protein2genome:local	gene	1044991	1045566	963	+	.	gene_id 0 ; sequence GL50803_102978-t26_1-p1 ; gene_orientation .
utg126_pilon	exonerate:protein2genome:local	cds	1044991	1045566	.	+	.
utg126_pilon	exonerate:protein2genome:local	exon	1044991	1045566	.	+	.	insertions 0 ; deletions 0
utg126_pilon	exonerate:protein2genome:local	similarity	1044991	1045566	963	+	.	alignment_id 0 ; Query GL50803_102978-t26_1-p1 ; Align 1044991 1 576
utg2703_pilon	exonerate:protein2genome:local	gene	82824	83474	1089	+	.	gene_id 0 ; sequence GL50803_10299-t26_1-p1 ; gene_orientation .
utg2703_pilon	exonerate:protein2genome:local	cds	82824	83474	.	+	.
utg2703_pilon	exonerate:protein2genome:local	exon	82824	83474	.	+	.	insertions 0 ; deletions 0
utg2703_pilon	exonerate:protein2genome:local	similarity	82824	83474	1089	+	.	alignment_id 0 ; Query GL50803_10299-t26_1-p1 ; Align 82824 1 651
utg126_pilon	exonerate:protein2genome:local	gene	743463	745307	3470	-	.	gene_id 0 ; sequence GL50803_103001-t26_1-p1 ; gene_orientation .
utg126_pilon	exonerate:protein2genome:local	cds	743463	745307	.	-	.
utg126_pilon	exonerate:protein2genome:local	exon	743463	745307	.	-	.	insertions 0 ; deletions 0
utg126_pilon	exonerate:protein2genome:local	similarity	743463	745307	3470	-	.	alignment_id 0 ; Query GL50803_103001-t26_1-p1 ; Align 745308 1 1845
utg126_pilon	exonerate:protein2genome:local	gene	769361	769561	327	-	.	gene_id 0 ; sequence GL50803_103007-t26_1-p1 ; gene_orientation .
utg126_pilon	exonerate:protein2genome:local	cds	769361	769561	.	-	.
utg126_pilon	exonerate:protein2genome:local	exon	769361	769561	.	-	.	insertions 0 ; deletions 0
utg126_pilon	exonerate:protein2genome:local	similarity	769361	769561	327	-	.	alignment_id 0 ; Query GL50803_103007-t26_1-p1 ; Align 769562 1 201
utg810_pilon	exonerate:protein2genome:local	gene	160393	160791	715	+	.	gene_id 0 ; sequence GL50803_103019-t26_1-p1 ; gene_orientation .
utg810_pilon	exonerate:protein2genome:local	cds	160393	160791	.	+	.
utg810_pilon	exonerate:protein2genome:local	exon	160393	160791	.	+	.	insertions 0 ; deletions 0
utg810_pilon	exonerate:protein2genome:local	similarity	160393	160791	715	+	.	alignment_id 0 ; Query GL50803_103019-t26_1-p1 ; Align 160393 1 399
utg2703_pilon	exonerate:protein2genome:local	gene	79082	80278	1970	+	.	gene_id 0 ; sequence GL50803_10303-t26_1-p1 ; gene_orientation .
utg2703_pilon	exonerate:protein2genome:local	cds	79082	80278	.	+	.
utg2703_pilon	exonerate:protein2genome:local	exon	79082	80278	.	+	.	insertions 0 ; deletions 0
utg2703_pilon	exonerate:protein2genome:local	similarity	79082	80278	1970	+	.	alignment_id 0 ; Query GL50803_10303-t26_1-p1 ; Align 79082 1 1197
utg810_pilon	exonerate:protein2genome:local	gene	16963	18210	2161	+	.	gene_id 0 ; sequence GL50803_103058-t26_1-p1 ; gene_orientation .
utg810_pilon	exonerate:protein2genome:local	cds	16963	18210	.	+	.
utg810_pilon	exonerate:protein2genome:local	exon	16963	18210	.	+	.	insertions 0 ; deletions 0
utg810_pilon	exonerate:protein2genome:local	similarity	16963	18210	2161	+	.	alignment_id 0 ; Query GL50803_103058-t26_1-p1 ; Align 16963 1 1248
utg810_pilon	exonerate:protein2genome:local	gene	19007	26224	12415	-	.	gene_id 0 ; sequence GL50803_103059-t26_1-p1 ; gene_orientation .
utg810_pilon	exonerate:protein2genome:local	cds	19007	26224	.	-	.
utg810_pilon	exonerate:protein2genome:local	exon	19007	26224	.	-	.	insertions 0 ; deletions 0
utg810_pilon	exonerate:protein2genome:local	similarity	19007	26224	12415	-	.	alignment_id 0 ; Query GL50803_103059-t26_1-p1 ; Align 26225 1 7218
utg118_pilon	exonerate:protein2genome:local	gene	1161596	1168144	11275	-	.	gene_id 0 ; sequence GL50803_103074-t26_1-p1 ; gene_orientation .
utg118_pilon	exonerate:protein2genome:local	cds	1161596	1168144	.	-	.
utg118_pilon	exonerate:protein2genome:local	exon	1161596	1168144	.	-	.	insertions 0 ; deletions 0
utg118_pilon	exonerate:protein2genome:local	similarity	1161596	1168144	11275	-	.	alignment_id 0 ; Query GL50803_103074-t26_1-p1 ; Align 1168145 1 6549
utg110_pilon	exonerate:protein2genome:local	gene	202243	205221	5119	+	.	gene_id 0 ; sequence GL50803_103082-t26_1-p1 ; gene_orientation .
utg110_pilon	exonerate:protein2genome:local	cds	202243	205221	.	+	.
utg110_pilon	exonerate:protein2genome:local	exon	202243	205221	.	+	.	insertions 0 ; deletions 0
utg110_pilon	exonerate:protein2genome:local	similarity	202243	205221	5119	+	.	alignment_id 0 ; Query GL50803_103082-t26_1-p1 ; Align 202243 1 2979
utg126_pilon	exonerate:protein2genome:local	gene	1338889	1339785	1576	+	.	gene_id 0 ; sequence GL50803_103094-t26_1-p1 ; gene_orientation .
utg126_pilon	exonerate:protein2genome:local	cds	1338889	1339785	.	+	.
utg126_pilon	exonerate:protein2genome:local	exon	1338889	1339785	.	+	.	insertions 0 ; deletions 0
utg126_pilon	exonerate:protein2genome:local	similarity	1338889	1339785	1576	+	.	alignment_id 0 ; Query GL50803_103094-t26_1-p1 ; Align 1338889 1 897
utg126_pilon	exonerate:protein2genome:local	gene	291799	292068	470	+	.	gene_id 0 ; sequence GL50803_103107-t26_1-p1 ; gene_orientation .
utg126_pilon	exonerate:protein2genome:local	cds	291799	292068	.	+	.
utg126_pilon	exonerate:protein2genome:local	exon	291799	292068	.	+	.	insertions 0 ; deletions 0
utg126_pilon	exonerate:protein2genome:local	similarity	291799	292068	470	+	.	alignment_id 0 ; Query GL50803_103107-t26_1-p1 ; Align 291799 1 270
utg118_pilon	exonerate:protein2genome:local	gene	931734	932715	1706	-	.	gene_id 0 ; sequence GL50803_10311-t26_1-p1 ; gene_orientation .
utg118_pilon	exonerate:protein2genome:local	cds	931734	932715	.	-	.
utg118_pilon	exonerate:protein2genome:local	exon	931734	932715	.	-	.	insertions 0 ; deletions 0 ; frameshifts 1
utg118_pilon	exonerate:protein2genome:local	similarity	931734	932715	1706	-	.	alignment_id 0 ; Query GL50803_10311-t26_1-p1 ; Align 932716 1 384 ; Align 932331 129 597
utg138_pilon	exonerate:protein2genome:local	gene	273039	278222	8654	-	.	gene_id 0 ; sequence GL50803_103125-t26_1-p1 ; gene_orientation .
utg138_pilon	exonerate:protein2genome:local	cds	273039	278222	.	-	.
utg138_pilon	exonerate:protein2genome:local	exon	273039	278222	.	-	.	insertions 0 ; deletions 0
utg138_pilon	exonerate:protein2genome:local	similarity	273039	278222	8654	-	.	alignment_id 0 ; Query GL50803_103125-t26_1-p1 ; Align 278223 1 5184
utg118_pilon	exonerate:protein2genome:local	gene	932905	933819	1536	+	.	gene_id 0 ; sequence GL50803_10313-t26_1-p1 ; gene_orientation .
utg118_pilon	exonerate:protein2genome:local	cds	932905	933819	.	+	.
utg118_pilon	exonerate:protein2genome:local	exon	932905	933819	.	+	.	insertions 3 ; deletions 0
utg118_pilon	exonerate:protein2genome:local	similarity	932905	933819	1536	+	.	alignment_id 0 ; Query GL50803_10313-t26_1-p1 ; Align 932905 1 261 ; Align 933169 88 651
utg10088_pilon	exonerate:protein2genome:local	gene	3270	3770	925	-	.	gene_id 0 ; sequence GL50803_103142-t26_1-p1 ; gene_orientation .
utg10088_pilon	exonerate:protein2genome:local	cds	3270	3770	.	-	.
utg10088_pilon	exonerate:protein2genome:local	exon	3270	3770	.	-	.	insertions 0 ; deletions 0
utg10088_pilon	exonerate:protein2genome:local	similarity	3270	3770	925	-	.	alignment_id 0 ; Query GL50803_103142-t26_1-p1 ; Align 3771 1 501
utg118_pilon	exonerate:protein2genome:local	gene	934931	935596	1084	-	.	gene_id 0 ; sequence GL50803_10315-t26_1-p1 ; gene_orientation .
utg118_pilon	exonerate:protein2genome:local	cds	934931	935596	.	-	.
utg118_pilon	exonerate:protein2genome:local	exon	934931	935596	.	-	.	insertions 0 ; deletions 0
utg118_pilon	exonerate:protein2genome:local	similarity	934931	935596	1084	-	.	alignment_id 0 ; Query GL50803_10315-t26_1-p1 ; Align 935597 1 666
utg118_pilon	exonerate:protein2genome:local	gene	935638	936627	1691	-	.	gene_id 0 ; sequence GL50803_10316-t26_1-p1 ; gene_orientation .
utg118_pilon	exonerate:protein2genome:local	cds	935638	936627	.	-	.
utg118_pilon	exonerate:protein2genome:local	exon	935638	936627	.	-	.	insertions 0 ; deletions 0
utg118_pilon	exonerate:protein2genome:local	similarity	935638	936627	1691	-	.	alignment_id 0 ; Query GL50803_10316-t26_1-p1 ; Align 936628 1 990
utg562_pilon	exonerate:protein2genome:local	gene	70327	71535	2155	-	.	gene_id 0 ; sequence GL50803_103164-t26_1-p1 ; gene_orientation .
utg562_pilon	exonerate:protein2genome:local	cds	70327	71535	.	-	.
utg562_pilon	exonerate:protein2genome:local	exon	70327	71535	.	-	.	insertions 0 ; deletions 0
utg562_pilon	exonerate:protein2genome:local	similarity	70327	71535	2155	-	.	alignment_id 0 ; Query GL50803_103164-t26_1-p1 ; Align 71536 1 1209
utg223_pilon	exonerate:protein2genome:local	gene	520429	523371	5029	-	.	gene_id 0 ; sequence GL50803_103175-t26_1-p1 ; gene_orientation .
utg223_pilon	exonerate:protein2genome:local	cds	520429	523371	.	-	.
utg223_pilon	exonerate:protein2genome:local	exon	520429	523371	.	-	.	insertions 0 ; deletions 0
utg223_pilon	exonerate:protein2genome:local	similarity	520429	523371	5029	-	.	alignment_id 0 ; Query GL50803_103175-t26_1-p1 ; Align 523372 1 2943
utg223_pilon	exonerate:protein2genome:local	gene	461028	465110	6791	-	.	gene_id 0 ; sequence GL50803_103202-t26_1-p1 ; gene_orientation .
utg223_pilon	exonerate:protein2genome:local	cds	461028	465110	.	-	.
utg223_pilon	exonerate:protein2genome:local	exon	461028	465110	.	-	.	insertions 0 ; deletions 0
utg223_pilon	exonerate:protein2genome:local	similarity	461028	465110	6791	-	.	alignment_id 0 ; Query GL50803_103202-t26_1-p1 ; Align 465111 1 4083
utg223_pilon	exonerate:protein2genome:local	gene	526407	529784	5800	-	.	gene_id 0 ; sequence GL50803_103205-t26_1-p1 ; gene_orientation .
utg223_pilon	exonerate:protein2genome:local	cds	526407	529784	.	-	.
utg223_pilon	exonerate:protein2genome:local	exon	526407	529784	.	-	.	insertions 0 ; deletions 0
utg223_pilon	exonerate:protein2genome:local	similarity	526407	529784	5800	-	.	alignment_id 0 ; Query GL50803_103205-t26_1-p1 ; Align 529785 1 3378
utg53_pilon	exonerate:protein2genome:local	gene	62598	62819	393	-	.	gene_id 0 ; sequence GL50803_103206-t26_1-p1 ; gene_orientation .
utg53_pilon	exonerate:protein2genome:local	cds	62598	62819	.	-	.
utg53_pilon	exonerate:protein2genome:local	exon	62598	62819	.	-	.	insertions 0 ; deletions 0
utg53_pilon	exonerate:protein2genome:local	similarity	62598	62819	393	-	.	alignment_id 0 ; Query GL50803_103206-t26_1-p1 ; Align 62820 1 222
utg53_pilon	exonerate:protein2genome:local	gene	26839	27338	858	+	.	gene_id 0 ; sequence GL50803_103237-t26_1-p1 ; gene_orientation .
utg53_pilon	exonerate:protein2genome:local	cds	26839	27338	.	+	.
utg53_pilon	exonerate:protein2genome:local	exon	26839	27338	.	+	.	insertions 0 ; deletions 1 ; frameshifts 2
utg53_pilon	exonerate:protein2genome:local	similarity	26839	27338	858	+	.	alignment_id 0 ; Query GL50803_103237-t26_1-p1 ; Align 26839 1 81 ; Align 26922 29 417
utg110_pilon	exonerate:protein2genome:local	gene	168453	168788	585	+	.	gene_id 0 ; sequence GL50803_103239-t26_1-p1 ; gene_orientation .
utg110_pilon	exonerate:protein2genome:local	cds	168453	168788	.	+	.
utg110_pilon	exonerate:protein2genome:local	exon	168453	168788	.	+	.	insertions 0 ; deletions 0
utg110_pilon	exonerate:protein2genome:local	similarity	168453	168788	585	+	.	alignment_id 0 ; Query GL50803_103239-t26_1-p1 ; Align 168453 1 336
utg118_pilon	exonerate:protein2genome:local	gene	940004	940726	1245	+	.	gene_id 0 ; sequence GL50803_10324-t26_1-p1 ; gene_orientation .
utg118_pilon	exonerate:protein2genome:local	cds	940004	940726	.	+	.
utg118_pilon	exonerate:protein2genome:local	exon	940004	940726	.	+	.	insertions 0 ; deletions 0
utg118_pilon	exonerate:protein2genome:local	similarity	940004	940726	1245	+	.	alignment_id 0 ; Query GL50803_10324-t26_1-p1 ; Align 940004 1 723
utg359_pilon	exonerate:protein2genome:local	gene	53971	54213	424	-	.	gene_id 0 ; sequence GL50803_103249-t26_1-p1 ; gene_orientation .
utg359_pilon	exonerate:protein2genome:local	cds	53971	54213	.	-	.
utg359_pilon	exonerate:protein2genome:local	exon	53971	54213	.	-	.	insertions 0 ; deletions 0
utg359_pilon	exonerate:protein2genome:local	similarity	53971	54213	424	-	.	alignment_id 0 ; Query GL50803_103249-t26_1-p1 ; Align 54214 1 243
utg223_pilon	exonerate:protein2genome:local	gene	21323	21556	422	+	.	gene_id 0 ; sequence GL50803_103284-t26_1-p1 ; gene_orientation .
utg223_pilon	exonerate:protein2genome:local	cds	21323	21556	.	+	.
utg223_pilon	exonerate:protein2genome:local	exon	21323	21556	.	+	.	insertions 0 ; deletions 0
utg223_pilon	exonerate:protein2genome:local	similarity	21323	21556	422	+	.	alignment_id 0 ; Query GL50803_103284-t26_1-p1 ; Align 21323 1 234
utg223_pilon	exonerate:protein2genome:local	gene	21260	28402	12017	-	.	gene_id 0 ; sequence GL50803_103285-t26_1-p1 ; gene_orientation .
utg223_pilon	exonerate:protein2genome:local	cds	21260	28402	.	-	.
utg223_pilon	exonerate:protein2genome:local	exon	21260	28402	.	-	.	insertions 0 ; deletions 0
utg223_pilon	exonerate:protein2genome:local	similarity	21260	28402	12017	-	.	alignment_id 0 ; Query GL50803_103285-t26_1-p1 ; Align 28403 1 7143
utg118_pilon	exonerate:protein2genome:local	gene	942148	942339	362	-	.	gene_id 0 ; sequence GL50803_10329-t26_1-p1 ; gene_orientation .
utg118_pilon	exonerate:protein2genome:local	cds	942148	942339	.	-	.
utg118_pilon	exonerate:protein2genome:local	exon	942148	942339	.	-	.	insertions 0 ; deletions 0
utg118_pilon	exonerate:protein2genome:local	similarity	942148	942339	362	-	.	alignment_id 0 ; Query GL50803_10329-t26_1-p1 ; Align 942340 1 192
utg118_pilon	exonerate:protein2genome:local	gene	942494	943264	1505	+	.	gene_id 0 ; sequence GL50803_10330-t26_1-p1 ; gene_orientation .
utg118_pilon	exonerate:protein2genome:local	cds	942494	943264	.	+	.
utg118_pilon	exonerate:protein2genome:local	exon	942494	943264	.	+	.	insertions 0 ; deletions 0
utg118_pilon	exonerate:protein2genome:local	similarity	942494	943264	1505	+	.	alignment_id 0 ; Query GL50803_10330-t26_1-p1 ; Align 942494 1 771
utg223_pilon	exonerate:protein2genome:local	gene	73127	73372	445	-	.	gene_id 0 ; sequence GL50803_103304-t26_1-p1 ; gene_orientation .
utg223_pilon	exonerate:protein2genome:local	cds	73127	73372	.	-	.
utg223_pilon	exonerate:protein2genome:local	exon	73127	73372	.	-	.	insertions 0 ; deletions 0
utg223_pilon	exonerate:protein2genome:local	similarity	73127	73372	445	-	.	alignment_id 0 ; Query GL50803_103304-t26_1-p1 ; Align 73373 1 246
utg4674_pilon	exonerate:protein2genome:local	gene	96522	96764	430	+	.	gene_id 0 ; sequence GL50803_103320-t26_1-p1 ; gene_orientation .
utg4674_pilon	exonerate:protein2genome:local	cds	96522	96764	.	+	.
utg4674_pilon	exonerate:protein2genome:local	exon	96522	96764	.	+	.	insertions 0 ; deletions 0
utg4674_pilon	exonerate:protein2genome:local	similarity	96522	96764	430	+	.	alignment_id 0 ; Query GL50803_103320-t26_1-p1 ; Align 96522 1 243
utg118_pilon	exonerate:protein2genome:local	gene	946151	946924	1382	-	.	gene_id 0 ; sequence GL50803_10335-t26_1-p1 ; gene_orientation .
utg118_pilon	exonerate:protein2genome:local	cds	946151	946924	.	-	.
utg118_pilon	exonerate:protein2genome:local	exon	946151	946924	.	-	.	insertions 0 ; deletions 0
utg118_pilon	exonerate:protein2genome:local	similarity	946151	946924	1382	-	.	alignment_id 0 ; Query GL50803_10335-t26_1-p1 ; Align 946925 1 774
utg376_pilon	exonerate:protein2genome:local	gene	258919	265107	10660	-	.	gene_id 0 ; sequence GL50803_103365-t26_1-p1 ; gene_orientation .
utg376_pilon	exonerate:protein2genome:local	cds	258919	265107	.	-	.
utg376_pilon	exonerate:protein2genome:local	exon	258919	265107	.	-	.	insertions 0 ; deletions 0
utg376_pilon	exonerate:protein2genome:local	similarity	258919	265107	10660	-	.	alignment_id 0 ; Query GL50803_103365-t26_1-p1 ; Align 265108 1 6189
utg2151_pilon	exonerate:protein2genome:local	gene	41516	42679	2047	-	.	gene_id 0 ; sequence GL50803_103373-t26_1-p1 ; gene_orientation .
utg2151_pilon	exonerate:protein2genome:local	cds	41516	42679	.	-	.
utg2151_pilon	exonerate:protein2genome:local	exon	41516	42679	.	-	.	insertions 0 ; deletions 0
utg2151_pilon	exonerate:protein2genome:local	similarity	41516	42679	2047	-	.	alignment_id 0 ; Query GL50803_103373-t26_1-p1 ; Align 42680 1 1164
utg118_pilon	exonerate:protein2genome:local	gene	950909	952171	2125	-	.	gene_id 0 ; sequence GL50803_10339-t26_1-p1 ; gene_orientation .
utg118_pilon	exonerate:protein2genome:local	cds	950909	952171	.	-	.
utg118_pilon	exonerate:protein2genome:local	exon	950909	952171	.	-	.	insertions 0 ; deletions 0
utg118_pilon	exonerate:protein2genome:local	similarity	950909	952171	2125	-	.	alignment_id 0 ; Query GL50803_10339-t26_1-p1 ; Align 952172 1 1263
utg53_pilon	exonerate:protein2genome:local	gene	142042	142935	1626	+	.	gene_id 0 ; sequence GL50803_103402-t26_1-p1 ; gene_orientation .
utg53_pilon	exonerate:protein2genome:local	cds	142042	142935	.	+	.
utg53_pilon	exonerate:protein2genome:local	exon	142042	142935	.	+	.	insertions 0 ; deletions 0
utg53_pilon	exonerate:protein2genome:local	similarity	142042	142935	1626	+	.	alignment_id 0 ; Query GL50803_103402-t26_1-p1 ; Align 142042 1 894
utg118_pilon	exonerate:protein2genome:local	gene	954343	955356	1761	-	.	gene_id 0 ; sequence GL50803_10341-t26_1-p1 ; gene_orientation .
utg118_pilon	exonerate:protein2genome:local	cds	954343	955356	.	-	.
utg118_pilon	exonerate:protein2genome:local	exon	954343	955356	.	-	.	insertions 0 ; deletions 0
utg118_pilon	exonerate:protein2genome:local	similarity	954343	955356	1761	-	.	alignment_id 0 ; Query GL50803_10341-t26_1-p1 ; Align 955357 1 1014
utg118_pilon	exonerate:protein2genome:local	gene	190693	190905	370	+	.	gene_id 0 ; sequence GL50803_103430-t26_1-p1 ; gene_orientation .
utg118_pilon	exonerate:protein2genome:local	cds	190693	190905	.	+	.
utg118_pilon	exonerate:protein2genome:local	exon	190693	190905	.	+	.	insertions 0 ; deletions 0
utg118_pilon	exonerate:protein2genome:local	similarity	190693	190905	370	+	.	alignment_id 0 ; Query GL50803_103430-t26_1-p1 ; Align 190693 1 213
utg118_pilon	exonerate:protein2genome:local	gene	193426	193734	540	+	.	gene_id 0 ; sequence GL50803_103431-t26_1-p1 ; gene_orientation .
utg118_pilon	exonerate:protein2genome:local	cds	193426	193734	.	+	.
utg118_pilon	exonerate:protein2genome:local	exon	193426	193734	.	+	.	insertions 0 ; deletions 0
utg118_pilon	exonerate:protein2genome:local	similarity	193426	193734	540	+	.	alignment_id 0 ; Query GL50803_103431-t26_1-p1 ; Align 193426 1 309
utg53_pilon	exonerate:protein2genome:local	gene	64814	65716	1561	+	.	gene_id 0 ; sequence GL50803_103437-t26_1-p1 ; gene_orientation .
utg53_pilon	exonerate:protein2genome:local	cds	64814	65716	.	+	.
utg53_pilon	exonerate:protein2genome:local	exon	64814	65716	.	+	.	insertions 0 ; deletions 0
utg53_pilon	exonerate:protein2genome:local	similarity	64814	65716	1561	+	.	alignment_id 0 ; Query GL50803_103437-t26_1-p1 ; Align 64814 1 903
utg135_pilon	exonerate:protein2genome:local	gene	102453	104660	4135	-	.	gene_id 0 ; sequence GL50803_103454-t26_1-p1 ; gene_orientation .
utg135_pilon	exonerate:protein2genome:local	cds	102453	104660	.	-	.
utg135_pilon	exonerate:protein2genome:local	exon	102453	104660	.	-	.	insertions 0 ; deletions 0
utg135_pilon	exonerate:protein2genome:local	similarity	102453	104660	4135	-	.	alignment_id 0 ; Query GL50803_103454-t26_1-p1 ; Align 104661 1 2208
utg135_pilon	exonerate:protein2genome:local	gene	96766	96978	361	+	.	gene_id 0 ; sequence GL50803_103456-t26_1-p1 ; gene_orientation .
utg135_pilon	exonerate:protein2genome:local	cds	96766	96978	.	+	.
utg135_pilon	exonerate:protein2genome:local	exon	96766	96978	.	+	.	insertions 0 ; deletions 0
utg135_pilon	exonerate:protein2genome:local	similarity	96766	96978	361	+	.	alignment_id 0 ; Query GL50803_103456-t26_1-p1 ; Align 96766 1 213
utg135_pilon	exonerate:protein2genome:local	gene	10076	10675	1083	-	.	gene_id 0 ; sequence GL50803_103480-t26_1-p1 ; gene_orientation .
utg135_pilon	exonerate:protein2genome:local	cds	10076	10675	.	-	.
utg135_pilon	exonerate:protein2genome:local	exon	10076	10675	.	-	.	insertions 0 ; deletions 0
utg135_pilon	exonerate:protein2genome:local	similarity	10076	10675	1083	-	.	alignment_id 0 ; Query GL50803_103480-t26_1-p1 ; Align 10676 1 600
utg12762_pilon	exonerate:protein2genome:local	gene	22538	22969	752	-	.	gene_id 0 ; sequence GL50803_103493-t26_1-p1 ; gene_orientation .
utg12762_pilon	exonerate:protein2genome:local	cds	22538	22969	.	-	.
utg12762_pilon	exonerate:protein2genome:local	exon	22538	22969	.	-	.	insertions 0 ; deletions 0
utg12762_pilon	exonerate:protein2genome:local	similarity	22538	22969	752	-	.	alignment_id 0 ; Query GL50803_103493-t26_1-p1 ; Align 22970 1 432
utg223_pilon	exonerate:protein2genome:local	gene	571126	571371	397	-	.	gene_id 0 ; sequence GL50803_103536-t26_1-p1 ; gene_orientation .
utg223_pilon	exonerate:protein2genome:local	cds	571126	571371	.	-	.
utg223_pilon	exonerate:protein2genome:local	exon	571126	571371	.	-	.	insertions 0 ; deletions 0
utg223_pilon	exonerate:protein2genome:local	similarity	571126	571371	397	-	.	alignment_id 0 ; Query GL50803_103536-t26_1-p1 ; Align 571372 1 246
utg223_pilon	exonerate:protein2genome:local	gene	557487	558398	1551	-	.	gene_id 0 ; sequence GL50803_103540-t26_1-p1 ; gene_orientation .
utg223_pilon	exonerate:protein2genome:local	cds	557487	558398	.	-	.
utg223_pilon	exonerate:protein2genome:local	exon	557487	558398	.	-	.	insertions 0 ; deletions 0
utg223_pilon	exonerate:protein2genome:local	similarity	557487	558398	1551	-	.	alignment_id 0 ; Query GL50803_103540-t26_1-p1 ; Align 558399 1 912
utg138_pilon	exonerate:protein2genome:local	gene	383505	384746	2221	-	.	gene_id 0 ; sequence GL50803_10358-t26_1-p1 ; gene_orientation .
utg138_pilon	exonerate:protein2genome:local	cds	383505	384746	.	-	.
utg138_pilon	exonerate:protein2genome:local	exon	383505	384746	.	-	.	insertions 0 ; deletions 0
utg138_pilon	exonerate:protein2genome:local	similarity	383505	384746	2221	-	.	alignment_id 0 ; Query GL50803_10358-t26_1-p1 ; Align 384747 1 1242
utg2703_pilon	exonerate:protein2genome:local	gene	14617	18120	5937	-	.	gene_id 0 ; sequence GL50803_103606-t26_1-p1 ; gene_orientation .
utg2703_pilon	exonerate:protein2genome:local	cds	14617	18120	.	-	.
utg2703_pilon	exonerate:protein2genome:local	exon	14617	18120	.	-	.	insertions 0 ; deletions 0
utg2703_pilon	exonerate:protein2genome:local	similarity	14617	18120	5937	-	.	alignment_id 0 ; Query GL50803_103606-t26_1-p1 ; Align 18121 1 3504
utg138_pilon	exonerate:protein2genome:local	gene	385309	387252	3309	+	.	gene_id 0 ; sequence GL50803_10361-t26_1-p1 ; gene_orientation .
utg138_pilon	exonerate:protein2genome:local	cds	385309	387252	.	+	.
utg138_pilon	exonerate:protein2genome:local	exon	385309	387252	.	+	.	insertions 0 ; deletions 0
utg138_pilon	exonerate:protein2genome:local	similarity	385309	387252	3309	+	.	alignment_id 0 ; Query GL50803_10361-t26_1-p1 ; Align 385309 1 1944
utg138_pilon	exonerate:protein2genome:local	gene	387325	387435	196	-	.	gene_id 0 ; sequence GL50803_10362-t26_1-p1 ; gene_orientation .
utg138_pilon	exonerate:protein2genome:local	cds	387325	387435	.	-	.
utg138_pilon	exonerate:protein2genome:local	exon	387325	387435	.	-	.	insertions 0 ; deletions 0
utg138_pilon	exonerate:protein2genome:local	similarity	387325	387435	196	-	.	alignment_id 0 ; Query GL50803_10362-t26_1-p1 ; Align 387436 1 111
utg138_pilon	exonerate:protein2genome:local	gene	629541	630711	2140	-	.	gene_id 0 ; sequence GL50803_103659-t26_1-p1 ; gene_orientation .
utg138_pilon	exonerate:protein2genome:local	cds	629541	630711	.	-	.
utg138_pilon	exonerate:protein2genome:local	exon	629541	630711	.	-	.	insertions 0 ; deletions 1 ; frameshifts 1
utg138_pilon	exonerate:protein2genome:local	similarity	629541	630711	2140	-	.	alignment_id 0 ; Query GL50803_103659-t26_1-p1 ; Align 630712 1 813 ; Align 629898 273 357
utg484_pilon	exonerate:protein2genome:local	gene	237413	237808	685	-	.	gene_id 0 ; sequence GL50803_10367-t26_1-p1 ; gene_orientation .
utg484_pilon	exonerate:protein2genome:local	cds	237413	237808	.	-	.
utg484_pilon	exonerate:protein2genome:local	exon	237413	237808	.	-	.	insertions 0 ; deletions 0
utg484_pilon	exonerate:protein2genome:local	similarity	237413	237808	685	-	.	alignment_id 0 ; Query GL50803_10367-t26_1-p1 ; Align 237809 1 396
utg118_pilon	exonerate:protein2genome:local	gene	138948	140309	2415	+	.	gene_id 0 ; sequence GL50803_103676-t26_1-p1 ; gene_orientation .
utg118_pilon	exonerate:protein2genome:local	cds	138948	140309	.	+	.
utg118_pilon	exonerate:protein2genome:local	exon	138948	140309	.	+	.	insertions 0 ; deletions 0
utg118_pilon	exonerate:protein2genome:local	similarity	138948	140309	2415	+	.	alignment_id 0 ; Query GL50803_103676-t26_1-p1 ; Align 138948 1 1362
utg126_pilon	exonerate:protein2genome:local	gene	1163656	1165017	2415	+	.	gene_id 0 ; sequence GL50803_103676-t26_1-p1 ; gene_orientation .
utg126_pilon	exonerate:protein2genome:local	cds	1163656	1165017	.	+	.
utg126_pilon	exonerate:protein2genome:local	exon	1163656	1165017	.	+	.	insertions 0 ; deletions 0
utg126_pilon	exonerate:protein2genome:local	similarity	1163656	1165017	2415	+	.	alignment_id 0 ; Query GL50803_103676-t26_1-p1 ; Align 1163656 1 1362
utg484_pilon	exonerate:protein2genome:local	gene	241110	242468	2317	-	.	gene_id 0 ; sequence GL50803_10370-t26_1-p1 ; gene_orientation .
utg484_pilon	exonerate:protein2genome:local	cds	241110	242468	.	-	.
utg484_pilon	exonerate:protein2genome:local	exon	241110	242468	.	-	.	insertions 0 ; deletions 0
utg484_pilon	exonerate:protein2genome:local	similarity	241110	242468	2317	-	.	alignment_id 0 ; Query GL50803_10370-t26_1-p1 ; Align 242469 1 1359
utg118_pilon	exonerate:protein2genome:local	gene	367480	370023	4316	+	.	gene_id 0 ; sequence GL50803_103709-t26_1-p1 ; gene_orientation .
utg118_pilon	exonerate:protein2genome:local	cds	367480	370023	.	+	.
utg118_pilon	exonerate:protein2genome:local	exon	367480	370023	.	+	.	insertions 0 ; deletions 0
utg118_pilon	exonerate:protein2genome:local	similarity	367480	370023	4316	+	.	alignment_id 0 ; Query GL50803_103709-t26_1-p1 ; Align 367480 1 2544
utg118_pilon	exonerate:protein2genome:local	gene	374710	375027	561	+	.	gene_id 0 ; sequence GL50803_103711-t26_1-p1 ; gene_orientation .
utg118_pilon	exonerate:protein2genome:local	cds	374710	375027	.	+	.
utg118_pilon	exonerate:protein2genome:local	exon	374710	375027	.	+	.	insertions 0 ; deletions 0
utg118_pilon	exonerate:protein2genome:local	similarity	374710	375027	561	+	.	alignment_id 0 ; Query GL50803_103711-t26_1-p1 ; Align 374710 1 318
utg118_pilon	exonerate:protein2genome:local	gene	521279	522340	1866	+	.	gene_id 0 ; sequence GL50803_103713-t26_1-p1 ; gene_orientation .
utg118_pilon	exonerate:protein2genome:local	cds	521279	522340	.	+	.
utg118_pilon	exonerate:protein2genome:local	exon	521279	522340	.	+	.	insertions 0 ; deletions 0
utg118_pilon	exonerate:protein2genome:local	similarity	521279	522340	1866	+	.	alignment_id 0 ; Query GL50803_103713-t26_1-p1 ; Align 521279 1 1062
utg118_pilon	exonerate:protein2genome:local	gene	535853	536077	411	+	.	gene_id 0 ; sequence GL50803_103715-t26_1-p1 ; gene_orientation .
utg118_pilon	exonerate:protein2genome:local	cds	535853	536077	.	+	.
utg118_pilon	exonerate:protein2genome:local	exon	535853	536077	.	+	.	insertions 0 ; deletions 0
utg118_pilon	exonerate:protein2genome:local	similarity	535853	536077	411	+	.	alignment_id 0 ; Query GL50803_103715-t26_1-p1 ; Align 535853 1 225
utg118_pilon	exonerate:protein2genome:local	gene	561156	561368	346	+	.	gene_id 0 ; sequence GL50803_103726-t26_1-p1 ; gene_orientation .
utg118_pilon	exonerate:protein2genome:local	cds	561156	561368	.	+	.
utg118_pilon	exonerate:protein2genome:local	exon	561156	561368	.	+	.	insertions 0 ; deletions 0
utg118_pilon	exonerate:protein2genome:local	similarity	561156	561368	346	+	.	alignment_id 0 ; Query GL50803_103726-t26_1-p1 ; Align 561156 1 213
utg484_pilon	exonerate:protein2genome:local	gene	245553	247652	3597	-	.	gene_id 0 ; sequence GL50803_10374-t26_1-p1 ; gene_orientation .
utg484_pilon	exonerate:protein2genome:local	cds	245553	247652	.	-	.
utg484_pilon	exonerate:protein2genome:local	exon	245553	247652	.	-	.	insertions 0 ; deletions 0
utg484_pilon	exonerate:protein2genome:local	similarity	245553	247652	3597	-	.	alignment_id 0 ; Query GL50803_10374-t26_1-p1 ; Align 247653 1 2100
utg126_pilon	exonerate:protein2genome:local	gene	647360	647572	364	-	.	gene_id 0 ; sequence GL50803_103757-t26_1-p1 ; gene_orientation .
utg126_pilon	exonerate:protein2genome:local	cds	647360	647572	.	-	.
utg126_pilon	exonerate:protein2genome:local	exon	647360	647572	.	-	.	insertions 0 ; deletions 0
utg126_pilon	exonerate:protein2genome:local	similarity	647360	647572	364	-	.	alignment_id 0 ; Query GL50803_103757-t26_1-p1 ; Align 647573 1 213
utg126_pilon	exonerate:protein2genome:local	gene	610996	611208	379	-	.	gene_id 0 ; sequence GL50803_103771-t26_1-p1 ; gene_orientation .
utg126_pilon	exonerate:protein2genome:local	cds	610996	611208	.	-	.
utg126_pilon	exonerate:protein2genome:local	exon	610996	611208	.	-	.	insertions 0 ; deletions 0
utg126_pilon	exonerate:protein2genome:local	similarity	610996	611208	379	-	.	alignment_id 0 ; Query GL50803_103771-t26_1-p1 ; Align 611209 1 213
utg53_pilon	exonerate:protein2genome:local	gene	332261	332974	1189	-	.	gene_id 0 ; sequence GL50803_103783-t26_1-p1 ; gene_orientation .
utg53_pilon	exonerate:protein2genome:local	cds	332261	332974	.	-	.
utg53_pilon	exonerate:protein2genome:local	exon	332261	332974	.	-	.	insertions 0 ; deletions 0
utg53_pilon	exonerate:protein2genome:local	similarity	332261	332974	1189	-	.	alignment_id 0 ; Query GL50803_103783-t26_1-p1 ; Align 332975 1 714
utg118_pilon	exonerate:protein2genome:local	gene	859505	939130	1310	-	.	gene_id 0 ; sequence GL50803_103785-t26_1-p1 ; gene_orientation +
utg118_pilon	exonerate:protein2genome:local	cds	938597	939130	.	-	.
utg118_pilon	exonerate:protein2genome:local	exon	938597	939130	.	-	.	insertions 0 ; deletions 0
utg118_pilon	exonerate:protein2genome:local	splice5	938595	938596	.	-	.	intron_id 1 ; splice_site "GA"
utg118_pilon	exonerate:protein2genome:local	intron	859715	938596	.	-	.	intron_id 1
utg118_pilon	exonerate:protein2genome:local	splice3	859715	859716	.	-	.	intron_id 0 ; splice_site "AG"
utg118_pilon	exonerate:protein2genome:local	cds	859505	859714	.	-	.
utg118_pilon	exonerate:protein2genome:local	exon	859505	859714	.	-	.	insertions 0 ; deletions 0
utg118_pilon	exonerate:protein2genome:local	similarity	859505	939130	1310	-	.	alignment_id 0 ; Query GL50803_103785-t26_1-p1 ; Align 939131 1 534 ; Align 859715 179 210
utg566_pilon	exonerate:protein2genome:local	gene	192157	194994	4677	+	.	gene_id 0 ; sequence GL50803_103807-t26_1-p1 ; gene_orientation .
utg566_pilon	exonerate:protein2genome:local	cds	192157	194994	.	+	.
utg566_pilon	exonerate:protein2genome:local	exon	192157	194994	.	+	.	insertions 0 ; deletions 0
utg566_pilon	exonerate:protein2genome:local	similarity	192157	194994	4677	+	.	alignment_id 0 ; Query GL50803_103807-t26_1-p1 ; Align 192157 1 2838
utg484_pilon	exonerate:protein2genome:local	gene	256165	256278	203	-	.	gene_id 0 ; sequence GL50803_10381-t26_1-p1 ; gene_orientation .
utg484_pilon	exonerate:protein2genome:local	cds	256165	256278	.	-	.
utg484_pilon	exonerate:protein2genome:local	exon	256165	256278	.	-	.	insertions 0 ; deletions 0
utg484_pilon	exonerate:protein2genome:local	similarity	256165	256278	203	-	.	alignment_id 0 ; Query GL50803_10381-t26_1-p1 ; Align 256279 1 114
utg566_pilon	exonerate:protein2genome:local	gene	177585	183203	9291	-	.	gene_id 0 ; sequence GL50803_103810-t26_1-p1 ; gene_orientation .
utg566_pilon	exonerate:protein2genome:local	cds	177585	183203	.	-	.
utg566_pilon	exonerate:protein2genome:local	exon	177585	183203	.	-	.	insertions 0 ; deletions 0
utg566_pilon	exonerate:protein2genome:local	similarity	177585	183203	9291	-	.	alignment_id 0 ; Query GL50803_103810-t26_1-p1 ; Align 183204 1 5619
utg566_pilon	exonerate:protein2genome:local	gene	149257	157075	13328	-	.	gene_id 0 ; sequence GL50803_103818-t26_1-p1 ; gene_orientation .
utg566_pilon	exonerate:protein2genome:local	cds	149257	157075	.	-	.
utg566_pilon	exonerate:protein2genome:local	exon	149257	157075	.	-	.	insertions 0 ; deletions 1 ; frameshifts 1
utg566_pilon	exonerate:protein2genome:local	similarity	149257	157075	13328	-	.	alignment_id 0 ; Query GL50803_103818-t26_1-p1 ; Align 157076 1 3357 ; Align 153718 1121 4461
utg484_pilon	exonerate:protein2genome:local	gene	256339	257646	2329	-	.	gene_id 0 ; sequence GL50803_10382-t26_1-p1 ; gene_orientation .
utg484_pilon	exonerate:protein2genome:local	cds	256339	257646	.	-	.
utg484_pilon	exonerate:protein2genome:local	exon	256339	257646	.	-	.	insertions 0 ; deletions 0
utg484_pilon	exonerate:protein2genome:local	similarity	256339	257646	2329	-	.	alignment_id 0 ; Query GL50803_10382-t26_1-p1 ; Align 257647 1 1308
utg176_pilon	exonerate:protein2genome:local	gene	805254	805457	373	+	.	gene_id 0 ; sequence GL50803_103829-t26_1-p1 ; gene_orientation .
utg176_pilon	exonerate:protein2genome:local	cds	805254	805457	.	+	.
utg176_pilon	exonerate:protein2genome:local	exon	805254	805457	.	+	.	insertions 0 ; deletions 0
utg176_pilon	exonerate:protein2genome:local	similarity	805254	805457	373	+	.	alignment_id 0 ; Query GL50803_103829-t26_1-p1 ; Align 805254 1 204
utg176_pilon	exonerate:protein2genome:local	gene	777683	783304	9611	-	.	gene_id 0 ; sequence GL50803_103838-t26_1-p1 ; gene_orientation .
utg176_pilon	exonerate:protein2genome:local	cds	777683	783304	.	-	.
utg176_pilon	exonerate:protein2genome:local	exon	777683	783304	.	-	.	insertions 0 ; deletions 0
utg176_pilon	exonerate:protein2genome:local	similarity	777683	783304	9611	-	.	alignment_id 0 ; Query GL50803_103838-t26_1-p1 ; Align 783305 1 5622
utg176_pilon	exonerate:protein2genome:local	gene	775600	775848	424	-	.	gene_id 0 ; sequence GL50803_103839-t26_1-p1 ; gene_orientation .
utg176_pilon	exonerate:protein2genome:local	cds	775600	775848	.	-	.
utg176_pilon	exonerate:protein2genome:local	exon	775600	775848	.	-	.	insertions 0 ; deletions 0
utg176_pilon	exonerate:protein2genome:local	similarity	775600	775848	424	-	.	alignment_id 0 ; Query GL50803_103839-t26_1-p1 ; Align 775849 1 249
utg176_pilon	exonerate:protein2genome:local	gene	765296	765646	604	-	.	gene_id 0 ; sequence GL50803_103844-t26_1-p1 ; gene_orientation .
utg176_pilon	exonerate:protein2genome:local	cds	765296	765646	.	-	.
utg176_pilon	exonerate:protein2genome:local	exon	765296	765646	.	-	.	insertions 0 ; deletions 0
utg176_pilon	exonerate:protein2genome:local	similarity	765296	765646	604	-	.	alignment_id 0 ; Query GL50803_103844-t26_1-p1 ; Align 765647 1 351
utg176_pilon	exonerate:protein2genome:local	gene	754667	757885	5393	+	.	gene_id 0 ; sequence GL50803_103849-t26_1-p1 ; gene_orientation .
utg176_pilon	exonerate:protein2genome:local	cds	754667	757885	.	+	.
utg176_pilon	exonerate:protein2genome:local	exon	754667	757885	.	+	.	insertions 0 ; deletions 0
utg176_pilon	exonerate:protein2genome:local	similarity	754667	757885	5393	+	.	alignment_id 0 ; Query GL50803_103849-t26_1-p1 ; Align 754667 1 3219
utg493_pilon	exonerate:protein2genome:local	gene	18047	19403	2263	+	.	gene_id 0 ; sequence GL50803_103855-t26_1-p1 ; gene_orientation .
utg493_pilon	exonerate:protein2genome:local	cds	18047	19403	.	+	.
utg493_pilon	exonerate:protein2genome:local	exon	18047	19403	.	+	.	insertions 3 ; deletions 1 ; frameshifts 1
utg493_pilon	exonerate:protein2genome:local	similarity	18047	19403	2263	+	.	alignment_id 0 ; Query GL50803_103855-t26_1-p1 ; Align 18047 1 1005 ; Align 19052 337 3 ; Align 19056 338 42 ; Align 19101 352 303
utg297_pilon	exonerate:protein2genome:local	gene	103060	111294	13882	-	.	gene_id 0 ; sequence GL50803_103878-t26_1-p1 ; gene_orientation .
utg297_pilon	exonerate:protein2genome:local	cds	103060	111294	.	-	.
utg297_pilon	exonerate:protein2genome:local	exon	103060	111294	.	-	.	insertions 0 ; deletions 0
utg297_pilon	exonerate:protein2genome:local	similarity	103060	111294	13882	-	.	alignment_id 0 ; Query GL50803_103878-t26_1-p1 ; Align 111295 1 8235
utg297_pilon	exonerate:protein2genome:local	gene	115573	115797	379	+	.	gene_id 0 ; sequence GL50803_103880-t26_1-p1 ; gene_orientation .
utg297_pilon	exonerate:protein2genome:local	cds	115573	115797	.	+	.
utg297_pilon	exonerate:protein2genome:local	exon	115573	115797	.	+	.	insertions 0 ; deletions 0
utg297_pilon	exonerate:protein2genome:local	similarity	115573	115797	379	+	.	alignment_id 0 ; Query GL50803_103880-t26_1-p1 ; Align 115573 1 225
utg297_pilon	exonerate:protein2genome:local	gene	123321	124568	2127	+	.	gene_id 0 ; sequence GL50803_103883-t26_1-p1 ; gene_orientation .
utg297_pilon	exonerate:protein2genome:local	cds	123321	124568	.	+	.
utg297_pilon	exonerate:protein2genome:local	exon	123321	124568	.	+	.	insertions 0 ; deletions 0
utg297_pilon	exonerate:protein2genome:local	similarity	123321	124568	2127	+	.	alignment_id 0 ; Query GL50803_103883-t26_1-p1 ; Align 123321 1 1248
utg176_pilon	exonerate:protein2genome:local	gene	40614	42875	3916	-	.	gene_id 0 ; sequence GL50803_103887-t26_1-p1 ; gene_orientation .
utg176_pilon	exonerate:protein2genome:local	cds	40614	42875	.	-	.
utg176_pilon	exonerate:protein2genome:local	exon	40614	42875	.	-	.	insertions 0 ; deletions 0
utg176_pilon	exonerate:protein2genome:local	similarity	40614	42875	3916	-	.	alignment_id 0 ; Query GL50803_103887-t26_1-p1 ; Align 42876 1 2262
utg176_pilon	exonerate:protein2genome:local	gene	42890	43873	1676	+	.	gene_id 0 ; sequence GL50803_103888-t26_1-p1 ; gene_orientation .
utg176_pilon	exonerate:protein2genome:local	cds	42890	43873	.	+	.
utg176_pilon	exonerate:protein2genome:local	exon	42890	43873	.	+	.	insertions 0 ; deletions 0
utg176_pilon	exonerate:protein2genome:local	similarity	42890	43873	1676	+	.	alignment_id 0 ; Query GL50803_103888-t26_1-p1 ; Align 42890 1 984
utg176_pilon	exonerate:protein2genome:local	gene	46367	48007	2710	-	.	gene_id 0 ; sequence GL50803_103891-t26_1-p1 ; gene_orientation .
utg176_pilon	exonerate:protein2genome:local	cds	46367	48007	.	-	.
utg176_pilon	exonerate:protein2genome:local	exon	46367	48007	.	-	.	insertions 0 ; deletions 0
utg176_pilon	exonerate:protein2genome:local	similarity	46367	48007	2710	-	.	alignment_id 0 ; Query GL50803_103891-t26_1-p1 ; Align 48008 1 1641
utg177_pilon	exonerate:protein2genome:local	gene	516324	517682	2308	-	.	gene_id 0 ; sequence GL50803_103895-t26_1-p1 ; gene_orientation .
utg177_pilon	exonerate:protein2genome:local	cds	516324	517682	.	-	.
utg177_pilon	exonerate:protein2genome:local	exon	516324	517682	.	-	.	insertions 0 ; deletions 0
utg177_pilon	exonerate:protein2genome:local	similarity	516324	517682	2308	-	.	alignment_id 0 ; Query GL50803_103895-t26_1-p1 ; Align 517683 1 1359
utg268_pilon	exonerate:protein2genome:local	gene	259594	263966	962	-	.	gene_id 0 ; sequence GL50803_103916-t26_1-p1 ; gene_orientation +
utg268_pilon	exonerate:protein2genome:local	cds	263855	263966	.	-	.
utg268_pilon	exonerate:protein2genome:local	exon	263855	263966	.	-	.	insertions 0 ; deletions 0
utg268_pilon	exonerate:protein2genome:local	splice5	263853	263854	.	-	.	intron_id 1 ; splice_site "GG"
utg268_pilon	exonerate:protein2genome:local	intron	260025	263854	.	-	.	intron_id 1
utg268_pilon	exonerate:protein2genome:local	splice3	260025	260026	.	-	.	intron_id 0 ; splice_site "AG"
utg268_pilon	exonerate:protein2genome:local	cds	259594	260024	.	-	.
utg268_pilon	exonerate:protein2genome:local	exon	259594	260024	.	-	.	insertions 0 ; deletions 0
utg268_pilon	exonerate:protein2genome:local	similarity	259594	263966	962	-	.	alignment_id 0 ; Query GL50803_103916-t26_1-p1 ; Align 263967 1 111 ; Align 260023 39 429
utg484_pilon	exonerate:protein2genome:local	gene	152187	153209	1756	-	.	gene_id 0 ; sequence GL50803_103935-t26_1-p1 ; gene_orientation .
utg484_pilon	exonerate:protein2genome:local	cds	152187	153209	.	-	.
utg484_pilon	exonerate:protein2genome:local	exon	152187	153209	.	-	.	insertions 0 ; deletions 0
utg484_pilon	exonerate:protein2genome:local	similarity	152187	153209	1756	-	.	alignment_id 0 ; Query GL50803_103935-t26_1-p1 ; Align 153210 1 1023
utg376_pilon	exonerate:protein2genome:local	gene	82634	83188	1040	-	.	gene_id 0 ; sequence GL50803_103943-t26_1-p1 ; gene_orientation .
utg376_pilon	exonerate:protein2genome:local	cds	82634	83188	.	-	.
utg376_pilon	exonerate:protein2genome:local	exon	82634	83188	.	-	.	insertions 0 ; deletions 0
utg376_pilon	exonerate:protein2genome:local	similarity	82634	83188	1040	-	.	alignment_id 0 ; Query GL50803_103943-t26_1-p1 ; Align 83189 1 555
utg126_pilon	exonerate:protein2genome:local	gene	435776	438369	4391	-	.	gene_id 0 ; sequence GL50803_103944-t26_1-p1 ; gene_orientation .
utg126_pilon	exonerate:protein2genome:local	cds	435776	438369	.	-	.
utg126_pilon	exonerate:protein2genome:local	exon	435776	438369	.	-	.	insertions 0 ; deletions 1 ; frameshifts 2
utg126_pilon	exonerate:protein2genome:local	similarity	435776	438369	4391	-	.	alignment_id 0 ; Query GL50803_103944-t26_1-p1 ; Align 438370 1 1509 ; Align 436859 505 1083
utg126_pilon	exonerate:protein2genome:local	gene	1346813	1348165	2269	+	.	gene_id 0 ; sequence GL50803_103946-t26_1-p1 ; gene_orientation .
utg126_pilon	exonerate:protein2genome:local	cds	1346813	1348165	.	+	.
utg126_pilon	exonerate:protein2genome:local	exon	1346813	1348165	.	+	.	insertions 0 ; deletions 0
utg126_pilon	exonerate:protein2genome:local	similarity	1346813	1348165	2269	+	.	alignment_id 0 ; Query GL50803_103946-t26_1-p1 ; Align 1346813 1 1353
utg177_pilon	exonerate:protein2genome:local	gene	178032	178187	275	-	.	gene_id 0 ; sequence GL50803_10397-t26_1-p1 ; gene_orientation .
utg177_pilon	exonerate:protein2genome:local	cds	178032	178187	.	-	.
utg177_pilon	exonerate:protein2genome:local	exon	178032	178187	.	-	.	insertions 0 ; deletions 0
utg177_pilon	exonerate:protein2genome:local	similarity	178032	178187	275	-	.	alignment_id 0 ; Query GL50803_10397-t26_1-p1 ; Align 178188 1 156
utg597_pilon	exonerate:protein2genome:local	gene	34160	34930	1327	+	.	gene_id 0 ; sequence GL50803_103981-t26_1-p1 ; gene_orientation .
utg597_pilon	exonerate:protein2genome:local	cds	34160	34930	.	+	.
utg597_pilon	exonerate:protein2genome:local	exon	34160	34930	.	+	.	insertions 0 ; deletions 0
utg597_pilon	exonerate:protein2genome:local	similarity	34160	34930	1327	+	.	alignment_id 0 ; Query GL50803_103981-t26_1-p1 ; Align 34160 1 771
utg562_pilon	exonerate:protein2genome:local	gene	149144	150692	2891	-	.	gene_id 0 ; sequence GL50803_103983-t26_1-p1 ; gene_orientation .
utg562_pilon	exonerate:protein2genome:local	cds	149144	150692	.	-	.
utg562_pilon	exonerate:protein2genome:local	exon	149144	150692	.	-	.	insertions 0 ; deletions 0 ; frameshifts 1
utg562_pilon	exonerate:protein2genome:local	similarity	149144	150692	2891	-	.	alignment_id 0 ; Query GL50803_103983-t26_1-p1 ; Align 150693 1 171 ; Align 150521 58 1377
utg177_pilon	exonerate:protein2genome:local	gene	28337	28708	648	-	.	gene_id 0 ; sequence GL50803_103988-t26_1-p1 ; gene_orientation .
utg177_pilon	exonerate:protein2genome:local	cds	28337	28708	.	-	.
utg177_pilon	exonerate:protein2genome:local	exon	28337	28708	.	-	.	insertions 0 ; deletions 0
utg177_pilon	exonerate:protein2genome:local	similarity	28337	28708	648	-	.	alignment_id 0 ; Query GL50803_103988-t26_1-p1 ; Align 28709 1 372
utg484_pilon	exonerate:protein2genome:local	gene	191458	193336	3454	+	.	gene_id 0 ; sequence GL50803_103992-t26_1-p1 ; gene_orientation .
utg484_pilon	exonerate:protein2genome:local	cds	191458	193336	.	+	.
utg484_pilon	exonerate:protein2genome:local	exon	191458	193336	.	+	.	insertions 0 ; deletions 1 ; frameshifts 1
utg484_pilon	exonerate:protein2genome:local	similarity	191458	193336	3454	+	.	alignment_id 0 ; Query GL50803_103992-t26_1-p1 ; Align 191458 1 1629 ; Align 193088 545 249
utg177_pilon	exonerate:protein2genome:local	gene	175731	177029	2217	-	.	gene_id 0 ; sequence GL50803_10400-t26_1-p1 ; gene_orientation .
utg177_pilon	exonerate:protein2genome:local	cds	175731	177029	.	-	.
utg177_pilon	exonerate:protein2genome:local	exon	175731	177029	.	-	.	insertions 0 ; deletions 0
utg177_pilon	exonerate:protein2genome:local	similarity	175731	177029	2217	-	.	alignment_id 0 ; Query GL50803_10400-t26_1-p1 ; Align 177030 1 1299
utg177_pilon	exonerate:protein2genome:local	gene	175391	175561	294	-	.	gene_id 0 ; sequence GL50803_10401-t26_1-p1 ; gene_orientation .
utg177_pilon	exonerate:protein2genome:local	cds	175391	175561	.	-	.
utg177_pilon	exonerate:protein2genome:local	exon	175391	175561	.	-	.	insertions 0 ; deletions 0
utg177_pilon	exonerate:protein2genome:local	similarity	175391	175561	294	-	.	alignment_id 0 ; Query GL50803_10401-t26_1-p1 ; Align 175562 1 171
utg177_pilon	exonerate:protein2genome:local	gene	174668	175060	700	+	.	gene_id 0 ; sequence GL50803_10403-t26_1-p1 ; gene_orientation .
utg177_pilon	exonerate:protein2genome:local	cds	174668	175060	.	+	.
utg177_pilon	exonerate:protein2genome:local	exon	174668	175060	.	+	.	insertions 0 ; deletions 0
utg177_pilon	exonerate:protein2genome:local	similarity	174668	175060	700	+	.	alignment_id 0 ; Query GL50803_10403-t26_1-p1 ; Align 174668 1 393
utg562_pilon	exonerate:protein2genome:local	gene	231487	233746	3961	+	.	gene_id 0 ; sequence GL50803_104031-t26_1-p1 ; gene_orientation .
utg562_pilon	exonerate:protein2genome:local	cds	231487	233746	.	+	.
utg562_pilon	exonerate:protein2genome:local	exon	231487	233746	.	+	.	insertions 0 ; deletions 0 ; frameshifts 1
utg562_pilon	exonerate:protein2genome:local	similarity	231487	233746	3961	+	.	alignment_id 0 ; Query GL50803_104031-t26_1-p1 ; Align 231487 1 648 ; Align 232136 217 1611
utg176_pilon	exonerate:protein2genome:local	gene	732446	732877	738	-	.	gene_id 0 ; sequence GL50803_104062-t26_1-p1 ; gene_orientation .
utg176_pilon	exonerate:protein2genome:local	cds	732446	732877	.	-	.
utg176_pilon	exonerate:protein2genome:local	exon	732446	732877	.	-	.	insertions 0 ; deletions 0
utg176_pilon	exonerate:protein2genome:local	similarity	732446	732877	738	-	.	alignment_id 0 ; Query GL50803_104062-t26_1-p1 ; Align 732878 1 432
utg176_pilon	exonerate:protein2genome:local	gene	733530	733892	607	+	.	gene_id 0 ; sequence GL50803_104063-t26_1-p1 ; gene_orientation .
utg176_pilon	exonerate:protein2genome:local	cds	733530	733892	.	+	.
utg176_pilon	exonerate:protein2genome:local	exon	733530	733892	.	+	.	insertions 0 ; deletions 0
utg176_pilon	exonerate:protein2genome:local	similarity	733530	733892	607	+	.	alignment_id 0 ; Query GL50803_104063-t26_1-p1 ; Align 733530 1 363
utg268_pilon	exonerate:protein2genome:local	gene	135553	138885	5910	-	.	gene_id 0 ; sequence GL50803_104087-t26_1-p1 ; gene_orientation .
utg268_pilon	exonerate:protein2genome:local	cds	135553	138885	.	-	.
utg268_pilon	exonerate:protein2genome:local	exon	135553	138885	.	-	.	insertions 0 ; deletions 0
utg268_pilon	exonerate:protein2genome:local	similarity	135553	138885	5910	-	.	alignment_id 0 ; Query GL50803_104087-t26_1-p1 ; Align 138886 1 3333
utg177_pilon	exonerate:protein2genome:local	gene	171298	171960	1135	+	.	gene_id 0 ; sequence GL50803_10410-t26_1-p1 ; gene_orientation .
utg177_pilon	exonerate:protein2genome:local	cds	171298	171960	.	+	.
utg177_pilon	exonerate:protein2genome:local	exon	171298	171960	.	+	.	insertions 0 ; deletions 0
utg177_pilon	exonerate:protein2genome:local	similarity	171298	171960	1135	+	.	alignment_id 0 ; Query GL50803_10410-t26_1-p1 ; Align 171298 1 663
utg376_pilon	exonerate:protein2genome:local	gene	176850	177125	476	-	.	gene_id 0 ; sequence GL50803_104104-t26_1-p1 ; gene_orientation .
utg376_pilon	exonerate:protein2genome:local	cds	176850	177125	.	-	.
utg376_pilon	exonerate:protein2genome:local	exon	176850	177125	.	-	.	insertions 0 ; deletions 0
utg376_pilon	exonerate:protein2genome:local	similarity	176850	177125	476	-	.	alignment_id 0 ; Query GL50803_104104-t26_1-p1 ; Align 177126 1 276
utg223_pilon	exonerate:protein2genome:local	gene	426577	426852	485	-	.	gene_id 0 ; sequence GL50803_104137-t26_1-p1 ; gene_orientation .
utg223_pilon	exonerate:protein2genome:local	cds	426577	426852	.	-	.
utg223_pilon	exonerate:protein2genome:local	exon	426577	426852	.	-	.	insertions 0 ; deletions 0
utg223_pilon	exonerate:protein2genome:local	similarity	426577	426852	485	-	.	alignment_id 0 ; Query GL50803_104137-t26_1-p1 ; Align 426853 1 276
utg223_pilon	exonerate:protein2genome:local	gene	417085	418551	2414	-	.	gene_id 0 ; sequence GL50803_104139-t26_1-p1 ; gene_orientation .
utg223_pilon	exonerate:protein2genome:local	cds	417085	418551	.	-	.
utg223_pilon	exonerate:protein2genome:local	exon	417085	418551	.	-	.	insertions 0 ; deletions 0
utg223_pilon	exonerate:protein2genome:local	similarity	417085	418551	2414	-	.	alignment_id 0 ; Query GL50803_104139-t26_1-p1 ; Align 418552 1 1467
utg118_pilon	exonerate:protein2genome:local	gene	239634	241667	3595	+	.	gene_id 0 ; sequence GL50803_104150-t26_1-p1 ; gene_orientation .
utg118_pilon	exonerate:protein2genome:local	cds	239634	241667	.	+	.
utg118_pilon	exonerate:protein2genome:local	exon	239634	241667	.	+	.	insertions 0 ; deletions 0
utg118_pilon	exonerate:protein2genome:local	similarity	239634	241667	3595	+	.	alignment_id 0 ; Query GL50803_104150-t26_1-p1 ; Align 239634 1 2034
utg268_pilon	exonerate:protein2genome:local	gene	340386	343880	6200	+	.	gene_id 0 ; sequence GL50803_104173-t26_1-p1 ; gene_orientation .
utg268_pilon	exonerate:protein2genome:local	cds	340386	343880	.	+	.
utg268_pilon	exonerate:protein2genome:local	exon	340386	343880	.	+	.	insertions 0 ; deletions 0
utg268_pilon	exonerate:protein2genome:local	similarity	340386	343880	6200	+	.	alignment_id 0 ; Query GL50803_104173-t26_1-p1 ; Align 340386 1 3495
utg268_pilon	exonerate:protein2genome:local	gene	305807	309848	6875	-	.	gene_id 0 ; sequence GL50803_104186-t26_1-p1 ; gene_orientation .
utg268_pilon	exonerate:protein2genome:local	cds	305807	309848	.	-	.
utg268_pilon	exonerate:protein2genome:local	exon	305807	309848	.	-	.	insertions 0 ; deletions 0 ; frameshifts 1
utg268_pilon	exonerate:protein2genome:local	similarity	305807	309848	6875	-	.	alignment_id 0 ; Query GL50803_104186-t26_1-p1 ; Align 309849 1 2817 ; Align 307031 940 1224
utg268_pilon	exonerate:protein2genome:local	gene	301733	301939	391	+	.	gene_id 0 ; sequence GL50803_104189-t26_1-p1 ; gene_orientation .
utg268_pilon	exonerate:protein2genome:local	cds	301733	301939	.	+	.
utg268_pilon	exonerate:protein2genome:local	exon	301733	301939	.	+	.	insertions 0 ; deletions 0
utg268_pilon	exonerate:protein2genome:local	similarity	301733	301939	391	+	.	alignment_id 0 ; Query GL50803_104189-t26_1-p1 ; Align 301733 1 207
utg268_pilon	exonerate:protein2genome:local	gene	418271	418672	695	-	.	gene_id 0 ; sequence GL50803_104193-t26_1-p1 ; gene_orientation .
utg268_pilon	exonerate:protein2genome:local	cds	418271	418672	.	-	.
utg268_pilon	exonerate:protein2genome:local	exon	418271	418672	.	-	.	insertions 0 ; deletions 0
utg268_pilon	exonerate:protein2genome:local	similarity	418271	418672	695	-	.	alignment_id 0 ; Query GL50803_104193-t26_1-p1 ; Align 418673 1 402
utg268_pilon	exonerate:protein2genome:local	gene	408373	408702	573	-	.	gene_id 0 ; sequence GL50803_104196-t26_1-p1 ; gene_orientation .
utg268_pilon	exonerate:protein2genome:local	cds	408373	408702	.	-	.
utg268_pilon	exonerate:protein2genome:local	exon	408373	408702	.	-	.	insertions 0 ; deletions 0
utg268_pilon	exonerate:protein2genome:local	similarity	408373	408702	573	-	.	alignment_id 0 ; Query GL50803_104196-t26_1-p1 ; Align 408703 1 330
utg138_pilon	exonerate:protein2genome:local	gene	21618	22268	1155	+	.	gene_id 0 ; sequence GL50803_10422-t26_1-p1 ; gene_orientation .
utg138_pilon	exonerate:protein2genome:local	cds	21618	22268	.	+	.
utg138_pilon	exonerate:protein2genome:local	exon	21618	22268	.	+	.	insertions 0 ; deletions 0
utg138_pilon	exonerate:protein2genome:local	similarity	21618	22268	1155	+	.	alignment_id 0 ; Query GL50803_10422-t26_1-p1 ; Align 21618 1 651
utg814_pilon	exonerate:protein2genome:local	gene	48977	49192	383	-	.	gene_id 0 ; sequence GL50803_104227-t26_1-p1 ; gene_orientation .
utg814_pilon	exonerate:protein2genome:local	cds	48977	49192	.	-	.
utg814_pilon	exonerate:protein2genome:local	exon	48977	49192	.	-	.	insertions 0 ; deletions 0
utg814_pilon	exonerate:protein2genome:local	similarity	48977	49192	383	-	.	alignment_id 0 ; Query GL50803_104227-t26_1-p1 ; Align 49193 1 216
utg138_pilon	exonerate:protein2genome:local	gene	21059	21526	829	-	.	gene_id 0 ; sequence GL50803_10423-t26_1-p1 ; gene_orientation .
utg138_pilon	exonerate:protein2genome:local	cds	21059	21526	.	-	.
utg138_pilon	exonerate:protein2genome:local	exon	21059	21526	.	-	.	insertions 0 ; deletions 0
utg138_pilon	exonerate:protein2genome:local	similarity	21059	21526	829	-	.	alignment_id 0 ; Query GL50803_10423-t26_1-p1 ; Align 21527 1 468
utg268_pilon	exonerate:protein2genome:local	gene	460182	461456	2170	+	.	gene_id 0 ; sequence GL50803_104232-t26_1-p1 ; gene_orientation .
utg268_pilon	exonerate:protein2genome:local	cds	460182	461456	.	+	.
utg268_pilon	exonerate:protein2genome:local	exon	460182	461456	.	+	.	insertions 0 ; deletions 0
utg268_pilon	exonerate:protein2genome:local	similarity	460182	461456	2170	+	.	alignment_id 0 ; Query GL50803_104232-t26_1-p1 ; Align 460182 1 1275
utg268_pilon	exonerate:protein2genome:local	gene	466675	468603	3275	-	.	gene_id 0 ; sequence GL50803_104234-t26_1-p1 ; gene_orientation .
utg268_pilon	exonerate:protein2genome:local	cds	466675	468603	.	-	.
utg268_pilon	exonerate:protein2genome:local	exon	466675	468603	.	-	.	insertions 0 ; deletions 0
utg268_pilon	exonerate:protein2genome:local	similarity	466675	468603	3275	-	.	alignment_id 0 ; Query GL50803_104234-t26_1-p1 ; Align 468604 1 1929
utg268_pilon	exonerate:protein2genome:local	gene	508938	510146	2108	-	.	gene_id 0 ; sequence GL50803_104248-t26_1-p1 ; gene_orientation .
utg268_pilon	exonerate:protein2genome:local	cds	508938	510146	.	-	.
utg268_pilon	exonerate:protein2genome:local	exon	508938	510146	.	-	.	insertions 0 ; deletions 0
utg268_pilon	exonerate:protein2genome:local	similarity	508938	510146	2108	-	.	alignment_id 0 ; Query GL50803_104248-t26_1-p1 ; Align 510147 1 1209
utg138_pilon	exonerate:protein2genome:local	gene	20467	20970	850	-	.	gene_id 0 ; sequence GL50803_10425-t26_1-p1 ; gene_orientation .
utg138_pilon	exonerate:protein2genome:local	cds	20467	20970	.	-	.
utg138_pilon	exonerate:protein2genome:local	exon	20467	20970	.	-	.	insertions 0 ; deletions 0
utg138_pilon	exonerate:protein2genome:local	similarity	20467	20970	850	-	.	alignment_id 0 ; Query GL50803_10425-t26_1-p1 ; Align 20971 1 504
utg2703_pilon	exonerate:protein2genome:local	gene	71713	72081	655	-	.	gene_id 0 ; sequence GL50803_104250-t26_1-p1 ; gene_orientation .
utg2703_pilon	exonerate:protein2genome:local	cds	71713	72081	.	-	.
utg2703_pilon	exonerate:protein2genome:local	exon	71713	72081	.	-	.	insertions 0 ; deletions 0
utg2703_pilon	exonerate:protein2genome:local	similarity	71713	72081	655	-	.	alignment_id 0 ; Query GL50803_104250-t26_1-p1 ; Align 72082 1 369
utg138_pilon	exonerate:protein2genome:local	gene	20199	20450	417	+	.	gene_id 0 ; sequence GL50803_10427-t26_1-p1 ; gene_orientation .
utg138_pilon	exonerate:protein2genome:local	cds	20199	20450	.	+	.
utg138_pilon	exonerate:protein2genome:local	exon	20199	20450	.	+	.	insertions 0 ; deletions 0
utg138_pilon	exonerate:protein2genome:local	similarity	20199	20450	417	+	.	alignment_id 0 ; Query GL50803_10427-t26_1-p1 ; Align 20199 1 252
utg138_pilon	exonerate:protein2genome:local	gene	19485	20114	1125	-	.	gene_id 0 ; sequence GL50803_10428-t26_1-p1 ; gene_orientation .
utg138_pilon	exonerate:protein2genome:local	cds	19485	20114	.	-	.
utg138_pilon	exonerate:protein2genome:local	exon	19485	20114	.	-	.	insertions 0 ; deletions 0
utg138_pilon	exonerate:protein2genome:local	similarity	19485	20114	1125	-	.	alignment_id 0 ; Query GL50803_10428-t26_1-p1 ; Align 20115 1 630
utg138_pilon	exonerate:protein2genome:local	gene	18888	19442	1009	+	.	gene_id 0 ; sequence GL50803_10429-t26_1-p1 ; gene_orientation .
utg138_pilon	exonerate:protein2genome:local	cds	18888	19442	.	+	.
utg138_pilon	exonerate:protein2genome:local	exon	18888	19442	.	+	.	insertions 0 ; deletions 0
utg138_pilon	exonerate:protein2genome:local	similarity	18888	19442	1009	+	.	alignment_id 0 ; Query GL50803_10429-t26_1-p1 ; Align 18888 1 555
utg138_pilon	exonerate:protein2genome:local	gene	18039	18500	840	+	.	gene_id 0 ; sequence GL50803_10431-t26_1-p1 ; gene_orientation .
utg138_pilon	exonerate:protein2genome:local	cds	18039	18500	.	+	.
utg138_pilon	exonerate:protein2genome:local	exon	18039	18500	.	+	.	insertions 0 ; deletions 0
utg138_pilon	exonerate:protein2genome:local	similarity	18039	18500	840	+	.	alignment_id 0 ; Query GL50803_10431-t26_1-p1 ; Align 18039 1 462
utg297_pilon	exonerate:protein2genome:local	gene	361556	361705	258	+	.	gene_id 0 ; sequence GL50803_104419-t26_1-p1 ; gene_orientation .
utg297_pilon	exonerate:protein2genome:local	cds	361556	361705	.	+	.
utg297_pilon	exonerate:protein2genome:local	exon	361556	361705	.	+	.	insertions 0 ; deletions 0
utg297_pilon	exonerate:protein2genome:local	similarity	361556	361705	258	+	.	alignment_id 0 ; Query GL50803_104419-t26_1-p1 ; Align 361556 1 150
utg584_pilon	exonerate:protein2genome:local	gene	263653	264378	1221	+	.	gene_id 0 ; sequence GL50803_10444-t26_1-p1 ; gene_orientation .
utg584_pilon	exonerate:protein2genome:local	cds	263653	264378	.	+	.
utg584_pilon	exonerate:protein2genome:local	exon	263653	264378	.	+	.	insertions 0 ; deletions 0
utg584_pilon	exonerate:protein2genome:local	similarity	263653	264378	1221	+	.	alignment_id 0 ; Query GL50803_10444-t26_1-p1 ; Align 263653 1 726
utg584_pilon	exonerate:protein2genome:local	gene	268459	268785	570	+	.	gene_id 0 ; sequence GL50803_10450-t26_1-p1 ; gene_orientation .
utg584_pilon	exonerate:protein2genome:local	cds	268459	268785	.	+	.
utg584_pilon	exonerate:protein2genome:local	exon	268459	268785	.	+	.	insertions 0 ; deletions 0
utg584_pilon	exonerate:protein2genome:local	similarity	268459	268785	570	+	.	alignment_id 0 ; Query GL50803_10450-t26_1-p1 ; Align 268459 1 327
utg2427_pilon	exonerate:protein2genome:local	gene	28592	28786	326	-	.	gene_id 0 ; sequence GL50803_104506-t26_1-p1 ; gene_orientation .
utg2427_pilon	exonerate:protein2genome:local	cds	28592	28786	.	-	.
utg2427_pilon	exonerate:protein2genome:local	exon	28592	28786	.	-	.	insertions 0 ; deletions 0
utg2427_pilon	exonerate:protein2genome:local	similarity	28592	28786	326	-	.	alignment_id 0 ; Query GL50803_104506-t26_1-p1 ; Align 28787 1 195
utg584_pilon	exonerate:protein2genome:local	gene	268821	269360	918	-	.	gene_id 0 ; sequence GL50803_10452-t26_1-p1 ; gene_orientation .
utg584_pilon	exonerate:protein2genome:local	cds	268821	269360	.	-	.
utg584_pilon	exonerate:protein2genome:local	exon	268821	269360	.	-	.	insertions 0 ; deletions 0
utg584_pilon	exonerate:protein2genome:local	similarity	268821	269360	918	-	.	alignment_id 0 ; Query GL50803_10452-t26_1-p1 ; Align 269361 1 540
utg584_pilon	exonerate:protein2genome:local	gene	272551	276153	6053	-	.	gene_id 0 ; sequence GL50803_10455-t26_1-p1 ; gene_orientation .
utg584_pilon	exonerate:protein2genome:local	cds	272551	276153	.	-	.
utg584_pilon	exonerate:protein2genome:local	exon	272551	276153	.	-	.	insertions 0 ; deletions 1 ; frameshifts 3
utg584_pilon	exonerate:protein2genome:local	similarity	272551	276153	6053	-	.	alignment_id 0 ; Query GL50803_10455-t26_1-p1 ; Align 276154 1 240 ; Align 275913 82 2685 ; Align 273226 977 675
utg223_pilon	exonerate:protein2genome:local	gene	12245	12814	996	-	.	gene_id 0 ; sequence GL50803_10459-t26_1-p1 ; gene_orientation .
utg223_pilon	exonerate:protein2genome:local	cds	12245	12814	.	-	.
utg223_pilon	exonerate:protein2genome:local	exon	12245	12814	.	-	.	insertions 0 ; deletions 0
utg223_pilon	exonerate:protein2genome:local	similarity	12245	12814	996	-	.	alignment_id 0 ; Query GL50803_10459-t26_1-p1 ; Align 12815 1 570
utg223_pilon	exonerate:protein2genome:local	gene	12894	14600	2852	-	.	gene_id 0 ; sequence GL50803_10460-t26_1-p1 ; gene_orientation .
utg223_pilon	exonerate:protein2genome:local	cds	12894	14600	.	-	.
utg223_pilon	exonerate:protein2genome:local	exon	12894	14600	.	-	.	insertions 0 ; deletions 0
utg223_pilon	exonerate:protein2genome:local	similarity	12894	14600	2852	-	.	alignment_id 0 ; Query GL50803_10460-t26_1-p1 ; Align 14601 1 1707
utg562_pilon	exonerate:protein2genome:local	gene	71675	72202	879	+	.	gene_id 0 ; sequence GL50803_104685-t26_1-p1 ; gene_orientation .
utg562_pilon	exonerate:protein2genome:local	cds	71675	72202	.	+	.
utg562_pilon	exonerate:protein2genome:local	exon	71675	72202	.	+	.	insertions 0 ; deletions 0
utg562_pilon	exonerate:protein2genome:local	similarity	71675	72202	879	+	.	alignment_id 0 ; Query GL50803_104685-t26_1-p1 ; Align 71675 1 528
utg268_pilon	exonerate:protein2genome:local	gene	63261	63833	1035	+	.	gene_id 0 ; sequence GL50803_10472-t26_1-p1 ; gene_orientation .
utg268_pilon	exonerate:protein2genome:local	cds	63261	63833	.	+	.
utg268_pilon	exonerate:protein2genome:local	exon	63261	63833	.	+	.	insertions 0 ; deletions 0
utg268_pilon	exonerate:protein2genome:local	similarity	63261	63833	1035	+	.	alignment_id 0 ; Query GL50803_10472-t26_1-p1 ; Align 63261 1 573
utg268_pilon	exonerate:protein2genome:local	gene	63016	63600	1051	+	.	gene_id 0 ; sequence GL50803_10473-t26_1-p1 ; gene_orientation .
utg268_pilon	exonerate:protein2genome:local	cds	63016	63600	.	+	.
utg268_pilon	exonerate:protein2genome:local	exon	63016	63600	.	+	.	insertions 0 ; deletions 0
utg268_pilon	exonerate:protein2genome:local	similarity	63016	63600	1051	+	.	alignment_id 0 ; Query GL50803_10473-t26_1-p1 ; Align 63016 1 585
utg268_pilon	exonerate:protein2genome:local	gene	62748	63257	910	+	.	gene_id 0 ; sequence GL50803_10474-t26_1-p1 ; gene_orientation .
utg268_pilon	exonerate:protein2genome:local	cds	62748	63257	.	+	.
utg268_pilon	exonerate:protein2genome:local	exon	62748	63257	.	+	.	insertions 0 ; deletions 0
utg268_pilon	exonerate:protein2genome:local	similarity	62748	63257	910	+	.	alignment_id 0 ; Query GL50803_10474-t26_1-p1 ; Align 62748 1 510
utg268_pilon	exonerate:protein2genome:local	gene	62730	62849	216	-	.	gene_id 0 ; sequence GL50803_10475-t26_1-p1 ; gene_orientation .
utg268_pilon	exonerate:protein2genome:local	cds	62730	62849	.	-	.
utg268_pilon	exonerate:protein2genome:local	exon	62730	62849	.	-	.	insertions 0 ; deletions 0
utg268_pilon	exonerate:protein2genome:local	similarity	62730	62849	216	-	.	alignment_id 0 ; Query GL50803_10475-t26_1-p1 ; Align 62850 1 120
utg493_pilon	exonerate:protein2genome:local	gene	187349	187579	380	-	.	gene_id 0 ; sequence GL50803_104782-t26_1-p1 ; gene_orientation .
utg493_pilon	exonerate:protein2genome:local	cds	187349	187579	.	-	.
utg493_pilon	exonerate:protein2genome:local	exon	187349	187579	.	-	.	insertions 0 ; deletions 0
utg493_pilon	exonerate:protein2genome:local	similarity	187349	187579	380	-	.	alignment_id 0 ; Query GL50803_104782-t26_1-p1 ; Align 187580 1 231
utg176_pilon	exonerate:protein2genome:local	gene	614200	614328	212	+	.	gene_id 0 ; sequence GL50803_104864-t26_1-p1 ; gene_orientation .
utg176_pilon	exonerate:protein2genome:local	cds	614200	614328	.	+	.
utg176_pilon	exonerate:protein2genome:local	exon	614200	614328	.	+	.	insertions 0 ; deletions 0
utg176_pilon	exonerate:protein2genome:local	similarity	614200	614328	212	+	.	alignment_id 0 ; Query GL50803_104864-t26_1-p1 ; Align 614200 1 129
utg493_pilon	exonerate:protein2genome:local	gene	77880	78461	1027	-	.	gene_id 0 ; sequence GL50803_104866-t26_1-p1 ; gene_orientation .
utg493_pilon	exonerate:protein2genome:local	cds	77880	78461	.	-	.
utg493_pilon	exonerate:protein2genome:local	exon	77880	78461	.	-	.	insertions 0 ; deletions 0
utg493_pilon	exonerate:protein2genome:local	similarity	77880	78461	1027	-	.	alignment_id 0 ; Query GL50803_104866-t26_1-p1 ; Align 78462 1 582
utg493_pilon	exonerate:protein2genome:local	gene	81273	81383	191	-	.	gene_id 0 ; sequence GL50803_104868-t26_1-p1 ; gene_orientation .
utg493_pilon	exonerate:protein2genome:local	cds	81273	81383	.	-	.
utg493_pilon	exonerate:protein2genome:local	exon	81273	81383	.	-	.	insertions 0 ; deletions 0
utg493_pilon	exonerate:protein2genome:local	similarity	81273	81383	191	-	.	alignment_id 0 ; Query GL50803_104868-t26_1-p1 ; Align 81384 1 111
utg493_pilon	exonerate:protein2genome:local	gene	98855	99277	739	+	.	gene_id 0 ; sequence GL50803_104870-t26_1-p1 ; gene_orientation .
utg493_pilon	exonerate:protein2genome:local	cds	98855	99277	.	+	.
utg493_pilon	exonerate:protein2genome:local	exon	98855	99277	.	+	.	insertions 0 ; deletions 0
utg493_pilon	exonerate:protein2genome:local	similarity	98855	99277	739	+	.	alignment_id 0 ; Query GL50803_104870-t26_1-p1 ; Align 98855 1 423
utg493_pilon	exonerate:protein2genome:local	gene	99551	99688	247	+	.	gene_id 0 ; sequence GL50803_104880-t26_1-p1 ; gene_orientation .
utg493_pilon	exonerate:protein2genome:local	cds	99551	99688	.	+	.
utg493_pilon	exonerate:protein2genome:local	exon	99551	99688	.	+	.	insertions 0 ; deletions 0
utg493_pilon	exonerate:protein2genome:local	similarity	99551	99688	247	+	.	alignment_id 0 ; Query GL50803_104880-t26_1-p1 ; Align 99551 1 138
utg493_pilon	exonerate:protein2genome:local	gene	99678	99794	213	+	.	gene_id 0 ; sequence GL50803_104883-t26_1-p1 ; gene_orientation .
utg493_pilon	exonerate:protein2genome:local	cds	99678	99794	.	+	.
utg493_pilon	exonerate:protein2genome:local	exon	99678	99794	.	+	.	insertions 0 ; deletions 0
utg493_pilon	exonerate:protein2genome:local	similarity	99678	99794	213	+	.	alignment_id 0 ; Query GL50803_104883-t26_1-p1 ; Align 99678 1 117
utg484_pilon	exonerate:protein2genome:local	gene	190441	190623	333	+	.	gene_id 0 ; sequence GL50803_104910-t26_1-p1 ; gene_orientation .
utg484_pilon	exonerate:protein2genome:local	cds	190441	190623	.	+	.
utg484_pilon	exonerate:protein2genome:local	exon	190441	190623	.	+	.	insertions 0 ; deletions 0
utg484_pilon	exonerate:protein2genome:local	similarity	190441	190623	333	+	.	alignment_id 0 ; Query GL50803_104910-t26_1-p1 ; Align 190441 1 183
utg484_pilon	exonerate:protein2genome:local	gene	198811	198993	333	-	.	gene_id 0 ; sequence GL50803_104910-t26_1-p1 ; gene_orientation .
utg484_pilon	exonerate:protein2genome:local	cds	198811	198993	.	-	.
utg484_pilon	exonerate:protein2genome:local	exon	198811	198993	.	-	.	insertions 0 ; deletions 0
utg484_pilon	exonerate:protein2genome:local	similarity	198811	198993	333	-	.	alignment_id 0 ; Query GL50803_104910-t26_1-p1 ; Align 198994 1 183
utg484_pilon	exonerate:protein2genome:local	gene	198277	198519	433	+	.	gene_id 0 ; sequence GL50803_104914-t26_1-p1 ; gene_orientation .
utg484_pilon	exonerate:protein2genome:local	cds	198277	198519	.	+	.
utg484_pilon	exonerate:protein2genome:local	exon	198277	198519	.	+	.	insertions 0 ; deletions 0
utg484_pilon	exonerate:protein2genome:local	similarity	198277	198519	433	+	.	alignment_id 0 ; Query GL50803_104914-t26_1-p1 ; Align 198277 1 243
utg484_pilon	exonerate:protein2genome:local	gene	198039	198209	310	+	.	gene_id 0 ; sequence GL50803_104917-t26_1-p1 ; gene_orientation .
utg484_pilon	exonerate:protein2genome:local	cds	198039	198209	.	+	.
utg484_pilon	exonerate:protein2genome:local	exon	198039	198209	.	+	.	insertions 0 ; deletions 0
utg484_pilon	exonerate:protein2genome:local	similarity	198039	198209	310	+	.	alignment_id 0 ; Query GL50803_104917-t26_1-p1 ; Align 198039 1 171
utg484_pilon	exonerate:protein2genome:local	gene	191221	191391	310	-	.	gene_id 0 ; sequence GL50803_104917-t26_1-p1 ; gene_orientation .
utg484_pilon	exonerate:protein2genome:local	cds	191221	191391	.	-	.
utg484_pilon	exonerate:protein2genome:local	exon	191221	191391	.	-	.	insertions 0 ; deletions 0
utg484_pilon	exonerate:protein2genome:local	similarity	191221	191391	310	-	.	alignment_id 0 ; Query GL50803_104917-t26_1-p1 ; Align 191392 1 171
utg484_pilon	exonerate:protein2genome:local	gene	197924	198049	216	+	.	gene_id 0 ; sequence GL50803_104920-t26_1-p1 ; gene_orientation .
utg484_pilon	exonerate:protein2genome:local	cds	197924	198049	.	+	.
utg484_pilon	exonerate:protein2genome:local	exon	197924	198049	.	+	.	insertions 0 ; deletions 0
utg484_pilon	exonerate:protein2genome:local	similarity	197924	198049	216	+	.	alignment_id 0 ; Query GL50803_104920-t26_1-p1 ; Align 197924 1 126
utg484_pilon	exonerate:protein2genome:local	gene	191381	191506	216	-	.	gene_id 0 ; sequence GL50803_104920-t26_1-p1 ; gene_orientation .
utg484_pilon	exonerate:protein2genome:local	cds	191381	191506	.	-	.
utg484_pilon	exonerate:protein2genome:local	exon	191381	191506	.	-	.	insertions 0 ; deletions 0
utg484_pilon	exonerate:protein2genome:local	similarity	191381	191506	216	-	.	alignment_id 0 ; Query GL50803_104920-t26_1-p1 ; Align 191507 1 126
utg223_pilon	exonerate:protein2genome:local	gene	208390	208548	260	+	.	gene_id 0 ; sequence GL50803_104925-t26_1-p1 ; gene_orientation .
utg223_pilon	exonerate:protein2genome:local	cds	208390	208548	.	+	.
utg223_pilon	exonerate:protein2genome:local	exon	208390	208548	.	+	.	insertions 0 ; deletions 0
utg223_pilon	exonerate:protein2genome:local	similarity	208390	208548	260	+	.	alignment_id 0 ; Query GL50803_104925-t26_1-p1 ; Align 208390 1 159
utg223_pilon	exonerate:protein2genome:local	gene	195697	195855	260	-	.	gene_id 0 ; sequence GL50803_104925-t26_1-p1 ; gene_orientation .
utg223_pilon	exonerate:protein2genome:local	cds	195697	195855	.	-	.
utg223_pilon	exonerate:protein2genome:local	exon	195697	195855	.	-	.	insertions 0 ; deletions 0
utg223_pilon	exonerate:protein2genome:local	similarity	195697	195855	260	-	.	alignment_id 0 ; Query GL50803_104925-t26_1-p1 ; Align 195856 1 159
utg118_pilon	exonerate:protein2genome:local	gene	981644	981982	572	+	.	gene_id 0 ; sequence GL50803_104982-t26_1-p1 ; gene_orientation .
utg118_pilon	exonerate:protein2genome:local	cds	981644	981982	.	+	.
utg118_pilon	exonerate:protein2genome:local	exon	981644	981982	.	+	.	insertions 0 ; deletions 0
utg118_pilon	exonerate:protein2genome:local	similarity	981644	981982	572	+	.	alignment_id 0 ; Query GL50803_104982-t26_1-p1 ; Align 981644 1 339
utg118_pilon	exonerate:protein2genome:local	gene	977067	977867	1352	-	.	gene_id 0 ; sequence GL50803_104984-t26_1-p1 ; gene_orientation .
utg118_pilon	exonerate:protein2genome:local	cds	977067	977867	.	-	.
utg118_pilon	exonerate:protein2genome:local	exon	977067	977867	.	-	.	insertions 0 ; deletions 0
utg118_pilon	exonerate:protein2genome:local	similarity	977067	977867	1352	-	.	alignment_id 0 ; Query GL50803_104984-t26_1-p1 ; Align 977868 1 801
utg376_pilon	exonerate:protein2genome:local	gene	279992	280471	796	+	.	gene_id 0 ; sequence GL50803_104994-t26_1-p1 ; gene_orientation .
utg376_pilon	exonerate:protein2genome:local	cds	279992	280471	.	+	.
utg376_pilon	exonerate:protein2genome:local	exon	279992	280471	.	+	.	insertions 0 ; deletions 0
utg376_pilon	exonerate:protein2genome:local	similarity	279992	280471	796	+	.	alignment_id 0 ; Query GL50803_104994-t26_1-p1 ; Align 279992 1 480
utg268_pilon	exonerate:protein2genome:local	gene	48743	48868	213	+	.	gene_id 0 ; sequence GL50803_10510-t26_1-p1 ; gene_orientation .
utg268_pilon	exonerate:protein2genome:local	cds	48743	48868	.	+	.
utg268_pilon	exonerate:protein2genome:local	exon	48743	48868	.	+	.	insertions 0 ; deletions 0
utg268_pilon	exonerate:protein2genome:local	similarity	48743	48868	213	+	.	alignment_id 0 ; Query GL50803_10510-t26_1-p1 ; Align 48743 1 126
utg268_pilon	exonerate:protein2genome:local	gene	43956	45047	1899	+	.	gene_id 0 ; sequence GL50803_10516-t26_1-p1 ; gene_orientation .
utg268_pilon	exonerate:protein2genome:local	cds	43956	45047	.	+	.
utg268_pilon	exonerate:protein2genome:local	exon	43956	45047	.	+	.	insertions 0 ; deletions 0
utg268_pilon	exonerate:protein2genome:local	similarity	43956	45047	1899	+	.	alignment_id 0 ; Query GL50803_10516-t26_1-p1 ; Align 43956 1 1092
utg126_pilon	exonerate:protein2genome:local	gene	164229	166091	3235	+	.	gene_id 0 ; sequence GL50803_10521-t26_1-p1 ; gene_orientation .
utg126_pilon	exonerate:protein2genome:local	cds	164229	166091	.	+	.
utg126_pilon	exonerate:protein2genome:local	exon	164229	166091	.	+	.	insertions 0 ; deletions 0
utg126_pilon	exonerate:protein2genome:local	similarity	164229	166091	3235	+	.	alignment_id 0 ; Query GL50803_10521-t26_1-p1 ; Align 164229 1 1863
utg126_pilon	exonerate:protein2genome:local	gene	1398120	1398245	214	+	.	gene_id 0 ; sequence GL50803_105213-t26_1-p1 ; gene_orientation .
utg126_pilon	exonerate:protein2genome:local	cds	1398120	1398245	.	+	.
utg126_pilon	exonerate:protein2genome:local	exon	1398120	1398245	.	+	.	insertions 0 ; deletions 0
utg126_pilon	exonerate:protein2genome:local	similarity	1398120	1398245	214	+	.	alignment_id 0 ; Query GL50803_105213-t26_1-p1 ; Align 1398120 1 126
utg126_pilon	exonerate:protein2genome:local	gene	166139	166990	1460	-	.	gene_id 0 ; sequence GL50803_10522-t26_1-p1 ; gene_orientation .
utg126_pilon	exonerate:protein2genome:local	cds	166139	166990	.	-	.
utg126_pilon	exonerate:protein2genome:local	exon	166139	166990	.	-	.	insertions 0 ; deletions 0
utg126_pilon	exonerate:protein2genome:local	similarity	166139	166990	1460	-	.	alignment_id 0 ; Query GL50803_10522-t26_1-p1 ; Align 166991 1 852
utg126_pilon	exonerate:protein2genome:local	gene	168028	168777	1311	+	.	gene_id 0 ; sequence GL50803_10524-t26_1-p1 ; gene_orientation .
utg126_pilon	exonerate:protein2genome:local	cds	168028	168777	.	+	.
utg126_pilon	exonerate:protein2genome:local	exon	168028	168777	.	+	.	insertions 0 ; deletions 0
utg126_pilon	exonerate:protein2genome:local	similarity	168028	168777	1311	+	.	alignment_id 0 ; Query GL50803_10524-t26_1-p1 ; Align 168028 1 750
utg297_pilon	exonerate:protein2genome:local	gene	361606	361743	250	+	.	gene_id 0 ; sequence GL50803_105246-t26_1-p1 ; gene_orientation .
utg297_pilon	exonerate:protein2genome:local	cds	361606	361743	.	+	.
utg297_pilon	exonerate:protein2genome:local	exon	361606	361743	.	+	.	insertions 0 ; deletions 0
utg297_pilon	exonerate:protein2genome:local	similarity	361606	361743	250	+	.	alignment_id 0 ; Query GL50803_105246-t26_1-p1 ; Align 361606 1 138
utg484_pilon	exonerate:protein2genome:local	gene	190326	190457	220	+	.	gene_id 0 ; sequence GL50803_105248-t26_1-p1 ; gene_orientation .
utg484_pilon	exonerate:protein2genome:local	cds	190326	190457	.	+	.
utg484_pilon	exonerate:protein2genome:local	exon	190326	190457	.	+	.	insertions 0 ; deletions 0
utg484_pilon	exonerate:protein2genome:local	similarity	190326	190457	220	+	.	alignment_id 0 ; Query GL50803_105248-t26_1-p1 ; Align 190326 1 132
utg484_pilon	exonerate:protein2genome:local	gene	198977	199108	220	-	.	gene_id 0 ; sequence GL50803_105248-t26_1-p1 ; gene_orientation .
utg484_pilon	exonerate:protein2genome:local	cds	198977	199108	.	-	.
utg484_pilon	exonerate:protein2genome:local	exon	198977	199108	.	-	.	insertions 0 ; deletions 0
utg484_pilon	exonerate:protein2genome:local	similarity	198977	199108	220	-	.	alignment_id 0 ; Query GL50803_105248-t26_1-p1 ; Align 199109 1 132
utg126_pilon	exonerate:protein2genome:local	gene	169931	170875	1623	+	.	gene_id 0 ; sequence GL50803_10527-t26_1-p1 ; gene_orientation .
utg126_pilon	exonerate:protein2genome:local	cds	169931	170875	.	+	.
utg126_pilon	exonerate:protein2genome:local	exon	169931	170875	.	+	.	insertions 0 ; deletions 0
utg126_pilon	exonerate:protein2genome:local	similarity	169931	170875	1623	+	.	alignment_id 0 ; Query GL50803_10527-t26_1-p1 ; Align 169931 1 945
utg126_pilon	exonerate:protein2genome:local	gene	171557	172831	2152	-	.	gene_id 0 ; sequence GL50803_10529-t26_1-p1 ; gene_orientation .
utg126_pilon	exonerate:protein2genome:local	cds	171557	172831	.	-	.
utg126_pilon	exonerate:protein2genome:local	exon	171557	172831	.	-	.	insertions 0 ; deletions 0
utg126_pilon	exonerate:protein2genome:local	similarity	171557	172831	2152	-	.	alignment_id 0 ; Query GL50803_10529-t26_1-p1 ; Align 172832 1 1275
utg126_pilon	exonerate:protein2genome:local	gene	172928	173458	868	+	.	gene_id 0 ; sequence GL50803_10530-t26_1-p1 ; gene_orientation .
utg126_pilon	exonerate:protein2genome:local	cds	172928	173458	.	+	.
utg126_pilon	exonerate:protein2genome:local	exon	172928	173458	.	+	.	insertions 0 ; deletions 0
utg126_pilon	exonerate:protein2genome:local	similarity	172928	173458	868	+	.	alignment_id 0 ; Query GL50803_10530-t26_1-p1 ; Align 172928 1 531
utg493_pilon	exonerate:protein2genome:local	gene	49953	50051	183	+	.	gene_id 0 ; sequence GL50803_105309-t26_1-p1 ; gene_orientation .
utg493_pilon	exonerate:protein2genome:local	cds	49953	50051	.	+	.
utg493_pilon	exonerate:protein2genome:local	exon	49953	50051	.	+	.	insertions 0 ; deletions 0
utg493_pilon	exonerate:protein2genome:local	similarity	49953	50051	183	+	.	alignment_id 0 ; Query GL50803_105309-t26_1-p1 ; Align 49953 1 99
utg176_pilon	exonerate:protein2genome:local	gene	94831	95034	356	+	.	gene_id 0 ; sequence GL50803_105337-t26_1-p1 ; gene_orientation .
utg176_pilon	exonerate:protein2genome:local	cds	94831	95034	.	+	.
utg176_pilon	exonerate:protein2genome:local	exon	94831	95034	.	+	.	insertions 0 ; deletions 0
utg176_pilon	exonerate:protein2genome:local	similarity	94831	95034	356	+	.	alignment_id 0 ; Query GL50803_105337-t26_1-p1 ; Align 94831 1 204
utg176_pilon	exonerate:protein2genome:local	gene	103523	103726	356	-	.	gene_id 0 ; sequence GL50803_105337-t26_1-p1 ; gene_orientation .
utg176_pilon	exonerate:protein2genome:local	cds	103523	103726	.	-	.
utg176_pilon	exonerate:protein2genome:local	exon	103523	103726	.	-	.	insertions 0 ; deletions 0
utg176_pilon	exonerate:protein2genome:local	similarity	103523	103726	356	-	.	alignment_id 0 ; Query GL50803_105337-t26_1-p1 ; Align 103727 1 204
utg126_pilon	exonerate:protein2genome:local	gene	180360	180783	619	-	.	gene_id 0 ; sequence GL50803_10534-t26_1-p1 ; gene_orientation .
utg126_pilon	exonerate:protein2genome:local	cds	180360	180783	.	-	.
utg126_pilon	exonerate:protein2genome:local	exon	180360	180783	.	-	.	insertions 0 ; deletions 4 ; frameshifts 4
utg126_pilon	exonerate:protein2genome:local	similarity	180360	180783	619	-	.	alignment_id 0 ; Query GL50803_10534-t26_1-p1 ; Align 180784 3 48 ; Align 180734 20 51 ; Align 180681 37 21 ; Align 180660 47 300
utg493_pilon	exonerate:protein2genome:local	gene	295046	295186	243	+	.	gene_id 0 ; sequence GL50803_105343-t26_1-p1 ; gene_orientation .
utg493_pilon	exonerate:protein2genome:local	cds	295046	295186	.	+	.
utg493_pilon	exonerate:protein2genome:local	exon	295046	295186	.	+	.	insertions 0 ; deletions 0
utg493_pilon	exonerate:protein2genome:local	similarity	295046	295186	243	+	.	alignment_id 0 ; Query GL50803_105343-t26_1-p1 ; Align 295046 1 141
utg493_pilon	exonerate:protein2genome:local	gene	301364	301504	243	-	.	gene_id 0 ; sequence GL50803_105343-t26_1-p1 ; gene_orientation .
utg493_pilon	exonerate:protein2genome:local	cds	301364	301504	.	-	.
utg493_pilon	exonerate:protein2genome:local	exon	301364	301504	.	-	.	insertions 0 ; deletions 0
utg493_pilon	exonerate:protein2genome:local	similarity	301364	301504	243	-	.	alignment_id 0 ; Query GL50803_105343-t26_1-p1 ; Align 301505 1 141
utg126_pilon	exonerate:protein2genome:local	gene	185355	187661	3949	-	.	gene_id 0 ; sequence GL50803_10538-t26_1-p1 ; gene_orientation .
utg126_pilon	exonerate:protein2genome:local	cds	185355	187661	.	-	.
utg126_pilon	exonerate:protein2genome:local	exon	185355	187661	.	-	.	insertions 0 ; deletions 0
utg126_pilon	exonerate:protein2genome:local	similarity	185355	187661	3949	-	.	alignment_id 0 ; Query GL50803_10538-t26_1-p1 ; Align 187662 1 2307
utg126_pilon	exonerate:protein2genome:local	gene	189619	189864	441	-	.	gene_id 0 ; sequence GL50803_10541-t26_1-p1 ; gene_orientation .
utg126_pilon	exonerate:protein2genome:local	cds	189619	189864	.	-	.
utg126_pilon	exonerate:protein2genome:local	exon	189619	189864	.	-	.	insertions 0 ; deletions 0
utg126_pilon	exonerate:protein2genome:local	similarity	189619	189864	441	-	.	alignment_id 0 ; Query GL50803_10541-t26_1-p1 ; Align 189865 1 246
utg177_pilon	exonerate:protein2genome:local	gene	358134	358286	294	-	.	gene_id 0 ; sequence GL50803_105464-t26_1-p1 ; gene_orientation .
utg177_pilon	exonerate:protein2genome:local	cds	358134	358286	.	-	.
utg177_pilon	exonerate:protein2genome:local	exon	358134	358286	.	-	.	insertions 0 ; deletions 0
utg177_pilon	exonerate:protein2genome:local	similarity	358134	358286	294	-	.	alignment_id 0 ; Query GL50803_105464-t26_1-p1 ; Align 358287 1 153
utg484_pilon	exonerate:protein2genome:local	gene	49222	50313	1915	-	.	gene_id 0 ; sequence GL50803_10551-t26_1-p1 ; gene_orientation .
utg484_pilon	exonerate:protein2genome:local	cds	49222	50313	.	-	.
utg484_pilon	exonerate:protein2genome:local	exon	49222	50313	.	-	.	insertions 0 ; deletions 0
utg484_pilon	exonerate:protein2genome:local	similarity	49222	50313	1915	-	.	alignment_id 0 ; Query GL50803_10551-t26_1-p1 ; Align 50314 1 1092
utg484_pilon	exonerate:protein2genome:local	gene	47612	49219	2869	+	.	gene_id 0 ; sequence GL50803_10552-t26_1-p1 ; gene_orientation .
utg484_pilon	exonerate:protein2genome:local	cds	47612	49219	.	+	.
utg484_pilon	exonerate:protein2genome:local	exon	47612	49219	.	+	.	insertions 0 ; deletions 0
utg484_pilon	exonerate:protein2genome:local	similarity	47612	49219	2869	+	.	alignment_id 0 ; Query GL50803_10552-t26_1-p1 ; Align 47612 1 1608
utg223_pilon	exonerate:protein2genome:local	gene	476985	477539	977	+	.	gene_id 0 ; sequence GL50803_10562-t26_1-p1 ; gene_orientation .
utg223_pilon	exonerate:protein2genome:local	cds	476985	477539	.	+	.
utg223_pilon	exonerate:protein2genome:local	exon	476985	477539	.	+	.	insertions 0 ; deletions 0
utg223_pilon	exonerate:protein2genome:local	similarity	476985	477539	977	+	.	alignment_id 0 ; Query GL50803_10562-t26_1-p1 ; Align 476985 1 555
utg176_pilon	exonerate:protein2genome:local	gene	89875	90009	244	+	.	gene_id 0 ; sequence GL50803_105628-t26_1-p1 ; gene_orientation .
utg176_pilon	exonerate:protein2genome:local	cds	89875	90009	.	+	.
utg176_pilon	exonerate:protein2genome:local	exon	89875	90009	.	+	.	insertions 0 ; deletions 0
utg176_pilon	exonerate:protein2genome:local	similarity	89875	90009	244	+	.	alignment_id 0 ; Query GL50803_105628-t26_1-p1 ; Align 89875 1 135
utg118_pilon	exonerate:protein2genome:local	gene	1183166	1183303	229	-	.	gene_id 0 ; sequence GL50803_105640-t26_1-p1 ; gene_orientation .
utg118_pilon	exonerate:protein2genome:local	cds	1183166	1183303	.	-	.
utg118_pilon	exonerate:protein2genome:local	exon	1183166	1183303	.	-	.	insertions 0 ; deletions 0
utg118_pilon	exonerate:protein2genome:local	similarity	1183166	1183303	229	-	.	alignment_id 0 ; Query GL50803_105640-t26_1-p1 ; Align 1183304 1 138
utg717_pilon	exonerate:protein2genome:local	gene	123966	124103	229	-	.	gene_id 0 ; sequence GL50803_105640-t26_1-p1 ; gene_orientation .
utg717_pilon	exonerate:protein2genome:local	cds	123966	124103	.	-	.
utg717_pilon	exonerate:protein2genome:local	exon	123966	124103	.	-	.	insertions 0 ; deletions 0
utg717_pilon	exonerate:protein2genome:local	similarity	123966	124103	229	-	.	alignment_id 0 ; Query GL50803_105640-t26_1-p1 ; Align 124104 1 138
utg118_pilon	exonerate:protein2genome:local	gene	1183581	1183697	214	+	.	gene_id 0 ; sequence GL50803_105642-t26_1-p1 ; gene_orientation .
utg118_pilon	exonerate:protein2genome:local	cds	1183581	1183697	.	+	.
utg118_pilon	exonerate:protein2genome:local	exon	1183581	1183697	.	+	.	insertions 0 ; deletions 0
utg118_pilon	exonerate:protein2genome:local	similarity	1183581	1183697	214	+	.	alignment_id 0 ; Query GL50803_105642-t26_1-p1 ; Align 1183581 1 117
utg268_pilon	exonerate:protein2genome:local	gene	521839	521985	251	+	.	gene_id 0 ; sequence GL50803_105661-t26_1-p1 ; gene_orientation .
utg268_pilon	exonerate:protein2genome:local	cds	521839	521985	.	+	.
utg268_pilon	exonerate:protein2genome:local	exon	521839	521985	.	+	.	insertions 0 ; deletions 0
utg268_pilon	exonerate:protein2genome:local	similarity	521839	521985	251	+	.	alignment_id 0 ; Query GL50803_105661-t26_1-p1 ; Align 521839 1 147
utg493_pilon	exonerate:protein2genome:local	gene	180075	180323	451	+	.	gene_id 0 ; sequence GL50803_105663-t26_1-p1 ; gene_orientation .
utg493_pilon	exonerate:protein2genome:local	cds	180075	180323	.	+	.
utg493_pilon	exonerate:protein2genome:local	exon	180075	180323	.	+	.	insertions 0 ; deletions 0
utg493_pilon	exonerate:protein2genome:local	similarity	180075	180323	451	+	.	alignment_id 0 ; Query GL50803_105663-t26_1-p1 ; Align 180075 1 249
utg493_pilon	exonerate:protein2genome:local	gene	159140	159247	180	-	.	gene_id 0 ; sequence GL50803_105665-t26_1-p1 ; gene_orientation .
utg493_pilon	exonerate:protein2genome:local	cds	159140	159247	.	-	.
utg493_pilon	exonerate:protein2genome:local	exon	159140	159247	.	-	.	insertions 0 ; deletions 0
utg493_pilon	exonerate:protein2genome:local	similarity	159140	159247	180	-	.	alignment_id 0 ; Query GL50803_105665-t26_1-p1 ; Align 159248 1 108
utg177_pilon	exonerate:protein2genome:local	gene	497791	497958	280	+	.	gene_id 0 ; sequence GL50803_105669-t26_1-p1 ; gene_orientation .
utg177_pilon	exonerate:protein2genome:local	cds	497791	497958	.	+	.
utg177_pilon	exonerate:protein2genome:local	exon	497791	497958	.	+	.	insertions 0 ; deletions 0
utg177_pilon	exonerate:protein2genome:local	similarity	497791	497958	280	+	.	alignment_id 0 ; Query GL50803_105669-t26_1-p1 ; Align 497791 1 168
utg177_pilon	exonerate:protein2genome:local	gene	487336	487503	280	-	.	gene_id 0 ; sequence GL50803_105669-t26_1-p1 ; gene_orientation .
utg177_pilon	exonerate:protein2genome:local	cds	487336	487503	.	-	.
utg177_pilon	exonerate:protein2genome:local	exon	487336	487503	.	-	.	insertions 0 ; deletions 0
utg177_pilon	exonerate:protein2genome:local	similarity	487336	487503	280	-	.	alignment_id 0 ; Query GL50803_105669-t26_1-p1 ; Align 487504 1 168
utg223_pilon	exonerate:protein2genome:local	gene	479713	480768	1840	-	.	gene_id 0 ; sequence GL50803_10568-t26_1-p1 ; gene_orientation .
utg223_pilon	exonerate:protein2genome:local	cds	479713	480768	.	-	.
utg223_pilon	exonerate:protein2genome:local	exon	479713	480768	.	-	.	insertions 0 ; deletions 0
utg223_pilon	exonerate:protein2genome:local	similarity	479713	480768	1840	-	.	alignment_id 0 ; Query GL50803_10568-t26_1-p1 ; Align 480769 1 1056
utg223_pilon	exonerate:protein2genome:local	gene	480847	482361	2624	-	.	gene_id 0 ; sequence GL50803_10569-t26_1-p1 ; gene_orientation .
utg223_pilon	exonerate:protein2genome:local	cds	480847	482361	.	-	.
utg223_pilon	exonerate:protein2genome:local	exon	480847	482361	.	-	.	insertions 0 ; deletions 0
utg223_pilon	exonerate:protein2genome:local	similarity	480847	482361	2624	-	.	alignment_id 0 ; Query GL50803_10569-t26_1-p1 ; Align 482362 1 1515
utg223_pilon	exonerate:protein2genome:local	gene	482392	483453	1833	+	.	gene_id 0 ; sequence GL50803_10570-t26_1-p1 ; gene_orientation .
utg223_pilon	exonerate:protein2genome:local	cds	482392	483453	.	+	.
utg223_pilon	exonerate:protein2genome:local	exon	482392	483453	.	+	.	insertions 0 ; deletions 0
utg223_pilon	exonerate:protein2genome:local	similarity	482392	483453	1833	+	.	alignment_id 0 ; Query GL50803_10570-t26_1-p1 ; Align 482392 1 1062
utg223_pilon	exonerate:protein2genome:local	gene	483470	485767	4043	-	.	gene_id 0 ; sequence GL50803_10571-t26_1-p1 ; gene_orientation .
utg223_pilon	exonerate:protein2genome:local	cds	483470	485767	.	-	.
utg223_pilon	exonerate:protein2genome:local	exon	483470	485767	.	-	.	insertions 0 ; deletions 0
utg223_pilon	exonerate:protein2genome:local	similarity	483470	485767	4043	-	.	alignment_id 0 ; Query GL50803_10571-t26_1-p1 ; Align 485768 1 2298
utg484_pilon	exonerate:protein2genome:local	gene	200556	200714	294	+	.	gene_id 0 ; sequence GL50803_105716-t26_1-p1 ; gene_orientation .
utg484_pilon	exonerate:protein2genome:local	cds	200556	200714	.	+	.
utg484_pilon	exonerate:protein2genome:local	exon	200556	200714	.	+	.	insertions 0 ; deletions 0
utg484_pilon	exonerate:protein2genome:local	similarity	200556	200714	294	+	.	alignment_id 0 ; Query GL50803_105716-t26_1-p1 ; Align 200556 1 159
utg484_pilon	exonerate:protein2genome:local	gene	188722	188880	294	-	.	gene_id 0 ; sequence GL50803_105716-t26_1-p1 ; gene_orientation .
utg484_pilon	exonerate:protein2genome:local	cds	188722	188880	.	-	.
utg484_pilon	exonerate:protein2genome:local	exon	188722	188880	.	-	.	insertions 0 ; deletions 0
utg484_pilon	exonerate:protein2genome:local	similarity	188722	188880	294	-	.	alignment_id 0 ; Query GL50803_105716-t26_1-p1 ; Align 188881 1 159
utg223_pilon	exonerate:protein2genome:local	gene	485845	486819	1693	+	.	gene_id 0 ; sequence GL50803_10572-t26_1-p1 ; gene_orientation .
utg223_pilon	exonerate:protein2genome:local	cds	485845	486819	.	+	.
utg223_pilon	exonerate:protein2genome:local	exon	485845	486819	.	+	.	insertions 0 ; deletions 0
utg223_pilon	exonerate:protein2genome:local	similarity	485845	486819	1693	+	.	alignment_id 0 ; Query GL50803_10572-t26_1-p1 ; Align 485845 1 975
utg223_pilon	exonerate:protein2genome:local	gene	486881	487987	1860	-	.	gene_id 0 ; sequence GL50803_10573-t26_1-p1 ; gene_orientation .
utg223_pilon	exonerate:protein2genome:local	cds	486881	487987	.	-	.
utg223_pilon	exonerate:protein2genome:local	exon	486881	487987	.	-	.	insertions 0 ; deletions 0
utg223_pilon	exonerate:protein2genome:local	similarity	486881	487987	1860	-	.	alignment_id 0 ; Query GL50803_10573-t26_1-p1 ; Align 487988 1 1107
utg93_pilon	exonerate:protein2genome:local	gene	221067	224736	836	-	.	gene_id 0 ; sequence GL50803_105759-t26_1-p1 ; gene_orientation +
utg93_pilon	exonerate:protein2genome:local	cds	224331	224736	.	-	.
utg93_pilon	exonerate:protein2genome:local	exon	224331	224736	.	-	.	insertions 0 ; deletions 0
utg93_pilon	exonerate:protein2genome:local	splice5	224329	224330	.	-	.	intron_id 1 ; splice_site "GC"
utg93_pilon	exonerate:protein2genome:local	intron	221210	224330	.	-	.	intron_id 1
utg93_pilon	exonerate:protein2genome:local	splice3	221210	221211	.	-	.	intron_id 0 ; splice_site "AG"
utg93_pilon	exonerate:protein2genome:local	cds	221067	221209	.	-	.
utg93_pilon	exonerate:protein2genome:local	exon	221067	221209	.	-	.	insertions 0 ; deletions 0
utg93_pilon	exonerate:protein2genome:local	similarity	221067	224736	836	-	.	alignment_id 0 ; Query GL50803_105759-t26_1-p1 ; Align 224737 1 405 ; Align 221208 137 141
utg223_pilon	exonerate:protein2genome:local	gene	491939	493432	2506	+	.	gene_id 0 ; sequence GL50803_10577-t26_1-p1 ; gene_orientation .
utg223_pilon	exonerate:protein2genome:local	cds	491939	493432	.	+	.
utg223_pilon	exonerate:protein2genome:local	exon	491939	493432	.	+	.	insertions 0 ; deletions 0
utg223_pilon	exonerate:protein2genome:local	similarity	491939	493432	2506	+	.	alignment_id 0 ; Query GL50803_10577-t26_1-p1 ; Align 491939 1 1494
utg138_pilon	exonerate:protein2genome:local	gene	233873	234448	1033	-	.	gene_id 0 ; sequence GL50803_105782-t26_1-p1 ; gene_orientation .
utg138_pilon	exonerate:protein2genome:local	cds	233873	234448	.	-	.
utg138_pilon	exonerate:protein2genome:local	exon	233873	234448	.	-	.	insertions 0 ; deletions 0
utg138_pilon	exonerate:protein2genome:local	similarity	233873	234448	1033	-	.	alignment_id 0 ; Query GL50803_105782-t26_1-p1 ; Align 234449 1 576
utg268_pilon	exonerate:protein2genome:local	gene	446576	446947	639	+	.	gene_id 0 ; sequence GL50803_105786-t26_1-p1 ; gene_orientation .
utg268_pilon	exonerate:protein2genome:local	cds	446576	446947	.	+	.
utg268_pilon	exonerate:protein2genome:local	exon	446576	446947	.	+	.	insertions 0 ; deletions 0
utg268_pilon	exonerate:protein2genome:local	similarity	446576	446947	639	+	.	alignment_id 0 ; Query GL50803_105786-t26_1-p1 ; Align 446576 1 372
utg268_pilon	exonerate:protein2genome:local	gene	446349	446528	337	+	.	gene_id 0 ; sequence GL50803_105788-t26_1-p1 ; gene_orientation .
utg268_pilon	exonerate:protein2genome:local	cds	446349	446528	.	+	.
utg268_pilon	exonerate:protein2genome:local	exon	446349	446528	.	+	.	insertions 0 ; deletions 0
utg268_pilon	exonerate:protein2genome:local	similarity	446349	446528	337	+	.	alignment_id 0 ; Query GL50803_105788-t26_1-p1 ; Align 446349 1 180
utg126_pilon	exonerate:protein2genome:local	gene	1003775	1003885	196	-	.	gene_id 0 ; sequence GL50803_105794-t26_1-p1 ; gene_orientation .
utg126_pilon	exonerate:protein2genome:local	cds	1003775	1003885	.	-	.
utg126_pilon	exonerate:protein2genome:local	exon	1003775	1003885	.	-	.	insertions 0 ; deletions 0
utg126_pilon	exonerate:protein2genome:local	similarity	1003775	1003885	196	-	.	alignment_id 0 ; Query GL50803_105794-t26_1-p1 ; Align 1003886 1 111
utg110_pilon	exonerate:protein2genome:local	gene	40507	40836	579	+	.	gene_id 0 ; sequence GL50803_105798-t26_1-p1 ; gene_orientation .
utg110_pilon	exonerate:protein2genome:local	cds	40507	40836	.	+	.
utg110_pilon	exonerate:protein2genome:local	exon	40507	40836	.	+	.	insertions 0 ; deletions 0
utg110_pilon	exonerate:protein2genome:local	similarity	40507	40836	579	+	.	alignment_id 0 ; Query GL50803_105798-t26_1-p1 ; Align 40507 1 330
utg110_pilon	exonerate:protein2genome:local	gene	35011	35340	579	-	.	gene_id 0 ; sequence GL50803_105798-t26_1-p1 ; gene_orientation .
utg110_pilon	exonerate:protein2genome:local	cds	35011	35340	.	-	.
utg110_pilon	exonerate:protein2genome:local	exon	35011	35340	.	-	.	insertions 0 ; deletions 0
utg110_pilon	exonerate:protein2genome:local	similarity	35011	35340	579	-	.	alignment_id 0 ; Query GL50803_105798-t26_1-p1 ; Align 35341 1 330
utg177_pilon	exonerate:protein2genome:local	gene	487284	487520	414	+	.	gene_id 0 ; sequence GL50803_105803-t26_1-p1 ; gene_orientation .
utg177_pilon	exonerate:protein2genome:local	cds	487284	487520	.	+	.
utg177_pilon	exonerate:protein2genome:local	exon	487284	487520	.	+	.	insertions 0 ; deletions 0
utg177_pilon	exonerate:protein2genome:local	similarity	487284	487520	414	+	.	alignment_id 0 ; Query GL50803_105803-t26_1-p1 ; Align 487284 1 237
utg177_pilon	exonerate:protein2genome:local	gene	497774	498010	414	-	.	gene_id 0 ; sequence GL50803_105803-t26_1-p1 ; gene_orientation .
utg177_pilon	exonerate:protein2genome:local	cds	497774	498010	.	-	.
utg177_pilon	exonerate:protein2genome:local	exon	497774	498010	.	-	.	insertions 0 ; deletions 0
utg177_pilon	exonerate:protein2genome:local	similarity	497774	498010	414	-	.	alignment_id 0 ; Query GL50803_105803-t26_1-p1 ; Align 498011 1 237
utg1611_pilon	exonerate:protein2genome:local	gene	38279	38680	691	-	.	gene_id 0 ; sequence GL50803_105806-t26_1-p1 ; gene_orientation .
utg1611_pilon	exonerate:protein2genome:local	cds	38279	38680	.	-	.
utg1611_pilon	exonerate:protein2genome:local	exon	38279	38680	.	-	.	insertions 0 ; deletions 0
utg1611_pilon	exonerate:protein2genome:local	similarity	38279	38680	691	-	.	alignment_id 0 ; Query GL50803_105806-t26_1-p1 ; Align 38681 1 402
utg1611_pilon	exonerate:protein2genome:local	gene	50658	50891	441	+	.	gene_id 0 ; sequence GL50803_105823-t26_1-p1 ; gene_orientation .
utg1611_pilon	exonerate:protein2genome:local	cds	50658	50891	.	+	.
utg1611_pilon	exonerate:protein2genome:local	exon	50658	50891	.	+	.	insertions 0 ; deletions 0
utg1611_pilon	exonerate:protein2genome:local	similarity	50658	50891	441	+	.	alignment_id 0 ; Query GL50803_105823-t26_1-p1 ; Align 50658 1 234
utg93_pilon	exonerate:protein2genome:local	gene	34901	35497	1023	+	.	gene_id 0 ; sequence GL50803_10587-t26_1-p1 ; gene_orientation .
utg93_pilon	exonerate:protein2genome:local	cds	34901	35497	.	+	.
utg93_pilon	exonerate:protein2genome:local	exon	34901	35497	.	+	.	insertions 0 ; deletions 0
utg93_pilon	exonerate:protein2genome:local	similarity	34901	35497	1023	+	.	alignment_id 0 ; Query GL50803_10587-t26_1-p1 ; Align 34901 1 597
utg93_pilon	exonerate:protein2genome:local	gene	35638	35895	459	+	.	gene_id 0 ; sequence GL50803_10589-t26_1-p1 ; gene_orientation .
utg93_pilon	exonerate:protein2genome:local	cds	35638	35895	.	+	.
utg93_pilon	exonerate:protein2genome:local	exon	35638	35895	.	+	.	insertions 0 ; deletions 0
utg93_pilon	exonerate:protein2genome:local	similarity	35638	35895	459	+	.	alignment_id 0 ; Query GL50803_10589-t26_1-p1 ; Align 35638 1 258
utg93_pilon	exonerate:protein2genome:local	gene	96859	97116	459	-	.	gene_id 0 ; sequence GL50803_10589-t26_1-p1 ; gene_orientation .
utg93_pilon	exonerate:protein2genome:local	cds	96859	97116	.	-	.
utg93_pilon	exonerate:protein2genome:local	exon	96859	97116	.	-	.	insertions 0 ; deletions 0
utg93_pilon	exonerate:protein2genome:local	similarity	96859	97116	459	-	.	alignment_id 0 ; Query GL50803_10589-t26_1-p1 ; Align 97117 1 258
utg138_pilon	exonerate:protein2genome:local	gene	658121	658387	453	-	.	gene_id 0 ; sequence GL50803_105903-t26_1-p1 ; gene_orientation .
utg138_pilon	exonerate:protein2genome:local	cds	658121	658387	.	-	.
utg138_pilon	exonerate:protein2genome:local	exon	658121	658387	.	-	.	insertions 0 ; deletions 0
utg138_pilon	exonerate:protein2genome:local	similarity	658121	658387	453	-	.	alignment_id 0 ; Query GL50803_105903-t26_1-p1 ; Align 658388 1 267
utg493_pilon	exonerate:protein2genome:local	gene	142102	142356	435	-	.	gene_id 0 ; sequence GL50803_105907-t26_1-p1 ; gene_orientation .
utg493_pilon	exonerate:protein2genome:local	cds	142102	142356	.	-	.
utg493_pilon	exonerate:protein2genome:local	exon	142102	142356	.	-	.	insertions 0 ; deletions 0
utg493_pilon	exonerate:protein2genome:local	similarity	142102	142356	435	-	.	alignment_id 0 ; Query GL50803_105907-t26_1-p1 ; Align 142357 1 255
utg493_pilon	exonerate:protein2genome:local	gene	107450	107845	695	-	.	gene_id 0 ; sequence GL50803_105909-t26_1-p1 ; gene_orientation .
utg493_pilon	exonerate:protein2genome:local	cds	107450	107845	.	-	.
utg493_pilon	exonerate:protein2genome:local	exon	107450	107845	.	-	.	insertions 0 ; deletions 0
utg493_pilon	exonerate:protein2genome:local	similarity	107450	107845	695	-	.	alignment_id 0 ; Query GL50803_105909-t26_1-p1 ; Align 107846 1 396
utg493_pilon	exonerate:protein2genome:local	gene	85097	85354	444	+	.	gene_id 0 ; sequence GL50803_105911-t26_1-p1 ; gene_orientation .
utg493_pilon	exonerate:protein2genome:local	cds	85097	85354	.	+	.
utg493_pilon	exonerate:protein2genome:local	exon	85097	85354	.	+	.	insertions 0 ; deletions 0
utg493_pilon	exonerate:protein2genome:local	similarity	85097	85354	444	+	.	alignment_id 0 ; Query GL50803_105911-t26_1-p1 ; Align 85097 1 258
utg493_pilon	exonerate:protein2genome:local	gene	77991	78383	702	+	.	gene_id 0 ; sequence GL50803_105913-t26_1-p1 ; gene_orientation .
utg493_pilon	exonerate:protein2genome:local	cds	77991	78383	.	+	.
utg493_pilon	exonerate:protein2genome:local	exon	77991	78383	.	+	.	insertions 0 ; deletions 0
utg493_pilon	exonerate:protein2genome:local	similarity	77991	78383	702	+	.	alignment_id 0 ; Query GL50803_105913-t26_1-p1 ; Align 77991 1 393
utg493_pilon	exonerate:protein2genome:local	gene	76234	76527	512	-	.	gene_id 0 ; sequence GL50803_105915-t26_1-p1 ; gene_orientation .
utg493_pilon	exonerate:protein2genome:local	cds	76234	76527	.	-	.
utg493_pilon	exonerate:protein2genome:local	exon	76234	76527	.	-	.	insertions 0 ; deletions 0
utg493_pilon	exonerate:protein2genome:local	similarity	76234	76527	512	-	.	alignment_id 0 ; Query GL50803_105915-t26_1-p1 ; Align 76528 1 294
utg176_pilon	exonerate:protein2genome:local	gene	674774	674896	209	-	.	gene_id 0 ; sequence GL50803_105981-t26_1-p1 ; gene_orientation .
utg176_pilon	exonerate:protein2genome:local	cds	674774	674896	.	-	.
utg176_pilon	exonerate:protein2genome:local	exon	674774	674896	.	-	.	insertions 0 ; deletions 0
utg176_pilon	exonerate:protein2genome:local	similarity	674774	674896	209	-	.	alignment_id 0 ; Query GL50803_105981-t26_1-p1 ; Align 674897 1 123
utg1611_pilon	exonerate:protein2genome:local	gene	38148	38696	987	+	.	gene_id 0 ; sequence GL50803_105983-t26_1-p1 ; gene_orientation .
utg1611_pilon	exonerate:protein2genome:local	cds	38148	38696	.	+	.
utg1611_pilon	exonerate:protein2genome:local	exon	38148	38696	.	+	.	insertions 0 ; deletions 0
utg1611_pilon	exonerate:protein2genome:local	similarity	38148	38696	987	+	.	alignment_id 0 ; Query GL50803_105983-t26_1-p1 ; Align 38148 1 549
utg118_pilon	exonerate:protein2genome:local	gene	978419	978538	227	-	.	gene_id 0 ; sequence GL50803_106010-t26_1-p1 ; gene_orientation .
utg118_pilon	exonerate:protein2genome:local	cds	978419	978538	.	-	.
utg118_pilon	exonerate:protein2genome:local	exon	978419	978538	.	-	.	insertions 0 ; deletions 0
utg118_pilon	exonerate:protein2genome:local	similarity	978419	978538	227	-	.	alignment_id 0 ; Query GL50803_106010-t26_1-p1 ; Align 978539 1 120
utg93_pilon	exonerate:protein2genome:local	gene	87851	89224	2428	-	.	gene_id 0 ; sequence GL50803_10605-t26_1-p1 ; gene_orientation .
utg93_pilon	exonerate:protein2genome:local	cds	87851	89224	.	-	.
utg93_pilon	exonerate:protein2genome:local	exon	87851	89224	.	-	.	insertions 0 ; deletions 0
utg93_pilon	exonerate:protein2genome:local	similarity	87851	89224	2428	-	.	alignment_id 0 ; Query GL50803_10605-t26_1-p1 ; Align 89225 1 1374
utg810_pilon	exonerate:protein2genome:local	gene	202017	202322	565	-	.	gene_id 0 ; sequence GL50803_106057-t26_1-p1 ; gene_orientation .
utg810_pilon	exonerate:protein2genome:local	cds	202017	202322	.	-	.
utg810_pilon	exonerate:protein2genome:local	exon	202017	202322	.	-	.	insertions 0 ; deletions 0
utg810_pilon	exonerate:protein2genome:local	similarity	202017	202322	565	-	.	alignment_id 0 ; Query GL50803_106057-t26_1-p1 ; Align 202323 1 306
utg93_pilon	exonerate:protein2genome:local	gene	87029	87808	1364	-	.	gene_id 0 ; sequence GL50803_10606-t26_1-p1 ; gene_orientation .
utg93_pilon	exonerate:protein2genome:local	cds	87029	87808	.	-	.
utg93_pilon	exonerate:protein2genome:local	exon	87029	87808	.	-	.	insertions 0 ; deletions 0
utg93_pilon	exonerate:protein2genome:local	similarity	87029	87808	1364	-	.	alignment_id 0 ; Query GL50803_10606-t26_1-p1 ; Align 87809 1 780
utg118_pilon	exonerate:protein2genome:local	gene	262151	262282	225	+	.	gene_id 0 ; sequence GL50803_106066-t26_1-p1 ; gene_orientation .
utg118_pilon	exonerate:protein2genome:local	cds	262151	262282	.	+	.
utg118_pilon	exonerate:protein2genome:local	exon	262151	262282	.	+	.	insertions 0 ; deletions 0
utg118_pilon	exonerate:protein2genome:local	similarity	262151	262282	225	+	.	alignment_id 0 ; Query GL50803_106066-t26_1-p1 ; Align 262151 1 132
utg93_pilon	exonerate:protein2genome:local	gene	84082	86869	4676	+	.	gene_id 0 ; sequence GL50803_10608-t26_1-p1 ; gene_orientation .
utg93_pilon	exonerate:protein2genome:local	cds	84082	86869	.	+	.
utg93_pilon	exonerate:protein2genome:local	exon	84082	86869	.	+	.	insertions 0 ; deletions 0 ; frameshifts 1
utg93_pilon	exonerate:protein2genome:local	similarity	84082	86869	4676	+	.	alignment_id 0 ; Query GL50803_10608-t26_1-p1 ; Align 84082 1 210 ; Align 84293 71 2577
utg93_pilon	exonerate:protein2genome:local	gene	82621	83883	2154	-	.	gene_id 0 ; sequence GL50803_10609-t26_1-p1 ; gene_orientation .
utg93_pilon	exonerate:protein2genome:local	cds	82621	83883	.	-	.
utg93_pilon	exonerate:protein2genome:local	exon	82621	83883	.	-	.	insertions 0 ; deletions 0
utg93_pilon	exonerate:protein2genome:local	similarity	82621	83883	2154	-	.	alignment_id 0 ; Query GL50803_10609-t26_1-p1 ; Align 83884 3 1263
utg493_pilon	exonerate:protein2genome:local	gene	65842	65943	164	+	.	gene_id 0 ; sequence GL50803_106093-t26_1-p1 ; gene_orientation .
utg493_pilon	exonerate:protein2genome:local	cds	65842	65943	.	+	.
utg493_pilon	exonerate:protein2genome:local	exon	65842	65943	.	+	.	insertions 0 ; deletions 0
utg493_pilon	exonerate:protein2genome:local	similarity	65842	65943	164	+	.	alignment_id 0 ; Query GL50803_106093-t26_1-p1 ; Align 65842 1 102
utg493_pilon	exonerate:protein2genome:local	gene	58225	58416	322	+	.	gene_id 0 ; sequence GL50803_106115-t26_1-p1 ; gene_orientation .
utg493_pilon	exonerate:protein2genome:local	cds	58225	58416	.	+	.
utg493_pilon	exonerate:protein2genome:local	exon	58225	58416	.	+	.	insertions 0 ; deletions 0
utg493_pilon	exonerate:protein2genome:local	similarity	58225	58416	322	+	.	alignment_id 0 ; Query GL50803_106115-t26_1-p1 ; Align 58225 1 192
utg93_pilon	exonerate:protein2genome:local	gene	78322	79245	1663	+	.	gene_id 0 ; sequence GL50803_10612-t26_1-p1 ; gene_orientation .
utg93_pilon	exonerate:protein2genome:local	cds	78322	79245	.	+	.
utg93_pilon	exonerate:protein2genome:local	exon	78322	79245	.	+	.	insertions 0 ; deletions 0
utg93_pilon	exonerate:protein2genome:local	similarity	78322	79245	1663	+	.	alignment_id 0 ; Query GL50803_10612-t26_1-p1 ; Align 78322 1 924
utg493_pilon	exonerate:protein2genome:local	gene	144596	144703	187	+	.	gene_id 0 ; sequence GL50803_106126-t26_1-p1 ; gene_orientation .
utg493_pilon	exonerate:protein2genome:local	cds	144596	144703	.	+	.
utg493_pilon	exonerate:protein2genome:local	exon	144596	144703	.	+	.	insertions 0 ; deletions 0
utg493_pilon	exonerate:protein2genome:local	similarity	144596	144703	187	+	.	alignment_id 0 ; Query GL50803_106126-t26_1-p1 ; Align 144596 1 108
utg493_pilon	exonerate:protein2genome:local	gene	174343	174687	567	+	.	gene_id 0 ; sequence GL50803_106128-t26_1-p1 ; gene_orientation .
utg493_pilon	exonerate:protein2genome:local	cds	174343	174687	.	+	.
utg493_pilon	exonerate:protein2genome:local	exon	174343	174687	.	+	.	insertions 0 ; deletions 0
utg493_pilon	exonerate:protein2genome:local	similarity	174343	174687	567	+	.	alignment_id 0 ; Query GL50803_106128-t26_1-p1 ; Align 174343 1 345
utg93_pilon	exonerate:protein2genome:local	gene	77618	77989	634	-	.	gene_id 0 ; sequence GL50803_10613-t26_1-p1 ; gene_orientation .
utg93_pilon	exonerate:protein2genome:local	cds	77618	77989	.	-	.
utg93_pilon	exonerate:protein2genome:local	exon	77618	77989	.	-	.	insertions 0 ; deletions 0
utg93_pilon	exonerate:protein2genome:local	similarity	77618	77989	634	-	.	alignment_id 0 ; Query GL50803_10613-t26_1-p1 ; Align 77990 1 372
utg223_pilon	exonerate:protein2genome:local	gene	92659	93030	634	-	.	gene_id 0 ; sequence GL50803_10613-t26_1-p1 ; gene_orientation .
utg223_pilon	exonerate:protein2genome:local	cds	92659	93030	.	-	.
utg223_pilon	exonerate:protein2genome:local	exon	92659	93030	.	-	.	insertions 0 ; deletions 0
utg223_pilon	exonerate:protein2genome:local	similarity	92659	93030	634	-	.	alignment_id 0 ; Query GL50803_10613-t26_1-p1 ; Align 93031 1 372
utg493_pilon	exonerate:protein2genome:local	gene	178911	179261	647	+	.	gene_id 0 ; sequence GL50803_106130-t26_1-p1 ; gene_orientation .
utg493_pilon	exonerate:protein2genome:local	cds	178911	179261	.	+	.
utg493_pilon	exonerate:protein2genome:local	exon	178911	179261	.	+	.	insertions 0 ; deletions 0
utg493_pilon	exonerate:protein2genome:local	similarity	178911	179261	647	+	.	alignment_id 0 ; Query GL50803_106130-t26_1-p1 ; Align 178911 1 351
utg493_pilon	exonerate:protein2genome:local	gene	145450	145650	373	+	.	gene_id 0 ; sequence GL50803_106135-t26_1-p1 ; gene_orientation .
utg493_pilon	exonerate:protein2genome:local	cds	145450	145650	.	+	.
utg493_pilon	exonerate:protein2genome:local	exon	145450	145650	.	+	.	insertions 0 ; deletions 0
utg493_pilon	exonerate:protein2genome:local	similarity	145450	145650	373	+	.	alignment_id 0 ; Query GL50803_106135-t26_1-p1 ; Align 145450 1 201
utg493_pilon	exonerate:protein2genome:local	gene	188924	189172	436	+	.	gene_id 0 ; sequence GL50803_106137-t26_1-p1 ; gene_orientation .
utg493_pilon	exonerate:protein2genome:local	cds	188924	189172	.	+	.
utg493_pilon	exonerate:protein2genome:local	exon	188924	189172	.	+	.	insertions 0 ; deletions 0
utg493_pilon	exonerate:protein2genome:local	similarity	188924	189172	436	+	.	alignment_id 0 ; Query GL50803_106137-t26_1-p1 ; Align 188924 1 249
utg493_pilon	exonerate:protein2genome:local	gene	131544	131924	684	+	.	gene_id 0 ; sequence GL50803_106139-t26_1-p1 ; gene_orientation .
utg493_pilon	exonerate:protein2genome:local	cds	131544	131924	.	+	.
utg493_pilon	exonerate:protein2genome:local	exon	131544	131924	.	+	.	insertions 0 ; deletions 0
utg493_pilon	exonerate:protein2genome:local	similarity	131544	131924	684	+	.	alignment_id 0 ; Query GL50803_106139-t26_1-p1 ; Align 131544 1 381
utg93_pilon	exonerate:protein2genome:local	gene	75131	75331	363	-	.	gene_id 0 ; sequence GL50803_10619-t26_1-p1 ; gene_orientation .
utg93_pilon	exonerate:protein2genome:local	cds	75131	75331	.	-	.
utg93_pilon	exonerate:protein2genome:local	exon	75131	75331	.	-	.	insertions 0 ; deletions 0
utg93_pilon	exonerate:protein2genome:local	similarity	75131	75331	363	-	.	alignment_id 0 ; Query GL50803_10619-t26_1-p1 ; Align 75332 1 201
utg118_pilon	exonerate:protein2genome:local	gene	1105052	1105204	251	+	.	gene_id 0 ; sequence GL50803_10622-t26_1-p1 ; gene_orientation .
utg118_pilon	exonerate:protein2genome:local	cds	1105052	1105204	.	+	.
utg118_pilon	exonerate:protein2genome:local	exon	1105052	1105204	.	+	.	insertions 0 ; deletions 0
utg118_pilon	exonerate:protein2genome:local	similarity	1105052	1105204	251	+	.	alignment_id 0 ; Query GL50803_10622-t26_1-p1 ; Align 1105052 1 153
utg484_pilon	exonerate:protein2genome:local	gene	188805	188942	263	+	.	gene_id 0 ; sequence GL50803_106224-t26_1-p1 ; gene_orientation .
utg484_pilon	exonerate:protein2genome:local	cds	188805	188942	.	+	.
utg484_pilon	exonerate:protein2genome:local	exon	188805	188942	.	+	.	insertions 0 ; deletions 0
utg484_pilon	exonerate:protein2genome:local	similarity	188805	188942	263	+	.	alignment_id 0 ; Query GL50803_106224-t26_1-p1 ; Align 188805 1 138
utg484_pilon	exonerate:protein2genome:local	gene	200494	200631	263	-	.	gene_id 0 ; sequence GL50803_106224-t26_1-p1 ; gene_orientation .
utg484_pilon	exonerate:protein2genome:local	cds	200494	200631	.	-	.
utg484_pilon	exonerate:protein2genome:local	exon	200494	200631	.	-	.	insertions 0 ; deletions 0
utg484_pilon	exonerate:protein2genome:local	similarity	200494	200631	263	-	.	alignment_id 0 ; Query GL50803_106224-t26_1-p1 ; Align 200632 1 138
utg118_pilon	exonerate:protein2genome:local	gene	1105236	1107197	3500	+	.	gene_id 0 ; sequence GL50803_10623-t26_1-p1 ; gene_orientation .
utg118_pilon	exonerate:protein2genome:local	cds	1105236	1107197	.	+	.
utg118_pilon	exonerate:protein2genome:local	exon	1105236	1107197	.	+	.	insertions 0 ; deletions 0
utg118_pilon	exonerate:protein2genome:local	similarity	1105236	1107197	3500	+	.	alignment_id 0 ; Query GL50803_10623-t26_1-p1 ; Align 1105236 1 1962
utg118_pilon	exonerate:protein2genome:local	gene	981806	981934	247	-	.	gene_id 0 ; sequence GL50803_106243-t26_1-p1 ; gene_orientation .
utg118_pilon	exonerate:protein2genome:local	cds	981806	981934	.	-	.
utg118_pilon	exonerate:protein2genome:local	exon	981806	981934	.	-	.	insertions 0 ; deletions 0
utg118_pilon	exonerate:protein2genome:local	similarity	981806	981934	247	-	.	alignment_id 0 ; Query GL50803_106243-t26_1-p1 ; Align 981935 1 129
utg53_pilon	exonerate:protein2genome:local	gene	315469	315606	244	-	.	gene_id 0 ; sequence GL50803_106267-t26_1-p1 ; gene_orientation .
utg53_pilon	exonerate:protein2genome:local	cds	315469	315606	.	-	.
utg53_pilon	exonerate:protein2genome:local	exon	315469	315606	.	-	.	insertions 0 ; deletions 0
utg53_pilon	exonerate:protein2genome:local	similarity	315469	315606	244	-	.	alignment_id 0 ; Query GL50803_106267-t26_1-p1 ; Align 315607 1 138
utg93_pilon	exonerate:protein2genome:local	gene	228254	228445	330	-	.	gene_id 0 ; sequence GL50803_106300-t26_1-p1 ; gene_orientation .
utg93_pilon	exonerate:protein2genome:local	cds	228254	228445	.	-	.
utg93_pilon	exonerate:protein2genome:local	exon	228254	228445	.	-	.	insertions 0 ; deletions 0
utg93_pilon	exonerate:protein2genome:local	similarity	228254	228445	330	-	.	alignment_id 0 ; Query GL50803_106300-t26_1-p1 ; Align 228446 1 192
utg118_pilon	exonerate:protein2genome:local	gene	1113034	1116048	5022	-	.	gene_id 0 ; sequence GL50803_10632-t26_1-p1 ; gene_orientation .
utg118_pilon	exonerate:protein2genome:local	cds	1113034	1116048	.	-	.
utg118_pilon	exonerate:protein2genome:local	exon	1113034	1116048	.	-	.	insertions 0 ; deletions 0
utg118_pilon	exonerate:protein2genome:local	similarity	1113034	1116048	5022	-	.	alignment_id 0 ; Query GL50803_10632-t26_1-p1 ; Align 1116049 1 3015
utg138_pilon	exonerate:protein2genome:local	gene	662353	663000	1237	+	.	gene_id 0 ; sequence GL50803_106320-t26_1-p1 ; gene_orientation .
utg138_pilon	exonerate:protein2genome:local	cds	662353	663000	.	+	.
utg138_pilon	exonerate:protein2genome:local	exon	662353	663000	.	+	.	insertions 0 ; deletions 0
utg138_pilon	exonerate:protein2genome:local	similarity	662353	663000	1237	+	.	alignment_id 0 ; Query GL50803_106320-t26_1-p1 ; Align 662353 1 648
utg118_pilon	exonerate:protein2genome:local	gene	1035837	1036463	1053	+	.	gene_id 0 ; sequence GL50803_106496-t26_1-p1 ; gene_orientation .
utg118_pilon	exonerate:protein2genome:local	cds	1035837	1036463	.	+	.
[truncated: 39,428 more rows]
