# Supplementary material for: Benchmarking hybrid assemblies of Giardia and prediction of widespread intra-isolate structural variation
Source: Parasit Vectors. 2020 Feb 28;13:108. doi: 10.1186/s13071-020-3968-8 (PMC7048089; doi:10.1186/s13071-020-3968-8)
Supplement: Supplementary file 3 — Additional file 3: Draft annotation (gff format) of BGS hybrid genome. [file 13071_2020_3968_MOESM3_ESM.gff]

utg731_pilon	exonerate:protein2genome:local	gene	785883	786533	968	-	.	gene_id 0 ; sequence GL50803_10013-t26_1-p1 ; gene_orientation .
utg731_pilon	exonerate:protein2genome:local	cds	785883	786533	.	-	.
utg731_pilon	exonerate:protein2genome:local	exon	785883	786533	.	-	.	insertions 0 ; deletions 0
utg731_pilon	exonerate:protein2genome:local	similarity	785883	786533	968	-	.	alignment_id 0 ; Query GL50803_10013-t26_1-p1 ; Align 786534 4 651
utg731_pilon	exonerate:protein2genome:local	gene	784719	785879	1098	-	.	gene_id 0 ; sequence GL50803_10014-t26_1-p1 ; gene_orientation .
utg731_pilon	exonerate:protein2genome:local	cds	784719	785879	.	-	.
utg731_pilon	exonerate:protein2genome:local	exon	784719	785879	.	-	.	insertions 0 ; deletions 1
utg731_pilon	exonerate:protein2genome:local	similarity	784719	785879	1098	-	.	alignment_id 0 ; Query GL50803_10014-t26_1-p1 ; Align 785880 13 48 ; Align 785832 30 1113
utg731_pilon	exonerate:protein2genome:local	gene	782932	783882	1363	+	.	gene_id 0 ; sequence GL50803_10016-t26_1-p1 ; gene_orientation .
utg731_pilon	exonerate:protein2genome:local	cds	782932	783882	.	+	.
utg731_pilon	exonerate:protein2genome:local	exon	782932	783882	.	+	.	insertions 0 ; deletions 0
utg731_pilon	exonerate:protein2genome:local	similarity	782932	783882	1363	+	.	alignment_id 0 ; Query GL50803_10016-t26_1-p1 ; Align 782932 1 951
utg731_pilon	exonerate:protein2genome:local	gene	775670	780328	6639	+	.	gene_id 0 ; sequence GL50803_10019-t26_1-p1 ; gene_orientation .
utg731_pilon	exonerate:protein2genome:local	cds	775670	780328	.	+	.
utg731_pilon	exonerate:protein2genome:local	exon	775670	780328	.	+	.	insertions 0 ; deletions 6
utg731_pilon	exonerate:protein2genome:local	similarity	775670	780328	6639	+	.	alignment_id 0 ; Query GL50803_10019-t26_1-p1 ; Align 775670 1 723 ; Align 776393 243 225 ; Align 776618 322 120 ; Align 776738 363 3591
utg349_pilon	exonerate:protein2genome:local	gene	1259032	1259691	952	-	.	gene_id 0 ; sequence GL50803_10025-t26_1-p1 ; gene_orientation .
utg349_pilon	exonerate:protein2genome:local	cds	1259032	1259691	.	-	.
utg349_pilon	exonerate:protein2genome:local	exon	1259032	1259691	.	-	.	insertions 0 ; deletions 0
utg349_pilon	exonerate:protein2genome:local	similarity	1259032	1259691	952	-	.	alignment_id 0 ; Query GL50803_10025-t26_1-p1 ; Align 1259692 20 660
utg47_pilon	exonerate:protein2genome:local	gene	349544	350296	1143	+	.	gene_id 0 ; sequence GL50803_10027-t26_1-p1 ; gene_orientation .
utg47_pilon	exonerate:protein2genome:local	cds	349544	350296	.	+	.
utg47_pilon	exonerate:protein2genome:local	exon	349544	350296	.	+	.	insertions 0 ; deletions 0
utg47_pilon	exonerate:protein2genome:local	similarity	349544	350296	1143	+	.	alignment_id 0 ; Query GL50803_10027-t26_1-p1 ; Align 349544 1 753
utg47_pilon	exonerate:protein2genome:local	gene	345952	346872	1400	-	.	gene_id 0 ; sequence GL50803_10033-t26_1-p1 ; gene_orientation .
utg47_pilon	exonerate:protein2genome:local	cds	345952	346872	.	-	.
utg47_pilon	exonerate:protein2genome:local	exon	345952	346872	.	-	.	insertions 3 ; deletions 1
utg47_pilon	exonerate:protein2genome:local	similarity	345952	346872	1400	-	.	alignment_id 0 ; Query GL50803_10033-t26_1-p1 ; Align 346873 1 684 ; Align 346189 230 78 ; Align 346108 256 156
utg47_pilon	exonerate:protein2genome:local	gene	339688	345934	9084	+	.	gene_id 0 ; sequence GL50803_10034-t26_1-p1 ; gene_orientation +
utg47_pilon	exonerate:protein2genome:local	cds	339688	341386	.	+	.
utg47_pilon	exonerate:protein2genome:local	exon	339688	341386	.	+	.	insertions 0 ; deletions 0
utg47_pilon	exonerate:protein2genome:local	splice5	341387	341388	.	+	.	intron_id 1 ; splice_site "CT"
utg47_pilon	exonerate:protein2genome:local	intron	341387	341434	.	+	.	intron_id 1
utg47_pilon	exonerate:protein2genome:local	splice3	341433	341434	.	+	.	intron_id 0 ; splice_site "AA"
utg47_pilon	exonerate:protein2genome:local	cds	341435	345934	.	+	.
utg47_pilon	exonerate:protein2genome:local	exon	341435	345934	.	+	.	insertions 3 ; deletions 1 ; frameshifts 1
utg47_pilon	exonerate:protein2genome:local	similarity	339688	345934	9084	+	.	alignment_id 0 ; Query GL50803_10034-t26_1-p1 ; Align 339688 1 1698 ; Align 341437 568 936 ; Align 342373 881 1218 ; Align 343594 1287 660 ; Align 344255 1507 1680
utg47_pilon	exonerate:protein2genome:local	gene	338344	339429	1443	+	.	gene_id 0 ; sequence GL50803_10036-t26_1-p1 ; gene_orientation .
utg47_pilon	exonerate:protein2genome:local	cds	338344	339429	.	+	.
utg47_pilon	exonerate:protein2genome:local	exon	338344	339429	.	+	.	insertions 0 ; deletions 0
utg47_pilon	exonerate:protein2genome:local	similarity	338344	339429	1443	+	.	alignment_id 0 ; Query GL50803_10036-t26_1-p1 ; Align 338344 1 1086
utg47_pilon	exonerate:protein2genome:local	gene	336471	337328	1304	+	.	gene_id 0 ; sequence GL50803_10038-t26_1-p1 ; gene_orientation .
utg47_pilon	exonerate:protein2genome:local	cds	336471	337328	.	+	.
utg47_pilon	exonerate:protein2genome:local	exon	336471	337328	.	+	.	insertions 0 ; deletions 0
utg47_pilon	exonerate:protein2genome:local	similarity	336471	337328	1304	+	.	alignment_id 0 ; Query GL50803_10038-t26_1-p1 ; Align 336471 1 858
utg212_pilon	exonerate:protein2genome:local	gene	437498	438116	628	+	.	gene_id 0 ; sequence GL50803_100472-t26_1-p1 ; gene_orientation .
utg212_pilon	exonerate:protein2genome:local	cds	437498	438116	.	+	.
utg212_pilon	exonerate:protein2genome:local	exon	437498	438116	.	+	.	insertions 0 ; deletions 1 ; frameshifts 1
utg212_pilon	exonerate:protein2genome:local	similarity	437498	438116	628	+	.	alignment_id 0 ; Query GL50803_100472-t26_1-p1 ; Align 437498 1 33 ; Align 437532 12 3 ; Align 437535 14 582
utg364_pilon	exonerate:protein2genome:local	gene	59601	61481	2498	-	.	gene_id 0 ; sequence GL50803_10051-t26_1-p1 ; gene_orientation .
utg364_pilon	exonerate:protein2genome:local	cds	59601	61481	.	-	.
utg364_pilon	exonerate:protein2genome:local	exon	59601	61481	.	-	.	insertions 0 ; deletions 0
utg364_pilon	exonerate:protein2genome:local	similarity	59601	61481	2498	-	.	alignment_id 0 ; Query GL50803_10051-t26_1-p1 ; Align 61482 1 1881
utg364_pilon	exonerate:protein2genome:local	gene	64650	65699	1627	+	.	gene_id 0 ; sequence GL50803_10055-t26_1-p1 ; gene_orientation .
utg364_pilon	exonerate:protein2genome:local	cds	64650	65699	.	+	.
utg364_pilon	exonerate:protein2genome:local	exon	64650	65699	.	+	.	insertions 0 ; deletions 0
utg364_pilon	exonerate:protein2genome:local	similarity	64650	65699	1627	+	.	alignment_id 0 ; Query GL50803_10055-t26_1-p1 ; Align 64650 1 1050
utg364_pilon	exonerate:protein2genome:local	gene	65717	66310	896	+	.	gene_id 0 ; sequence GL50803_10056-t26_1-p1 ; gene_orientation .
utg364_pilon	exonerate:protein2genome:local	cds	65717	66310	.	+	.
utg364_pilon	exonerate:protein2genome:local	exon	65717	66310	.	+	.	insertions 0 ; deletions 0
utg364_pilon	exonerate:protein2genome:local	similarity	65717	66310	896	+	.	alignment_id 0 ; Query GL50803_10056-t26_1-p1 ; Align 65717 1 594
utg364_pilon	exonerate:protein2genome:local	gene	70407	71078	732	-	.	gene_id 0 ; sequence GL50803_10062-t26_1-p1 ; gene_orientation .
utg364_pilon	exonerate:protein2genome:local	cds	70407	71078	.	-	.
utg364_pilon	exonerate:protein2genome:local	exon	70407	71078	.	-	.	insertions 3 ; deletions 0
utg364_pilon	exonerate:protein2genome:local	similarity	70407	71078	732	-	.	alignment_id 0 ; Query GL50803_10062-t26_1-p1 ; Align 71079 1 81 ; Align 70995 28 588
utg364_pilon	exonerate:protein2genome:local	gene	71113	72321	1640	+	.	gene_id 0 ; sequence GL50803_10063-t26_1-p1 ; gene_orientation .
utg364_pilon	exonerate:protein2genome:local	cds	71113	72321	.	+	.
utg364_pilon	exonerate:protein2genome:local	exon	71113	72321	.	+	.	insertions 0 ; deletions 1
utg364_pilon	exonerate:protein2genome:local	similarity	71113	72321	1640	+	.	alignment_id 0 ; Query GL50803_10063-t26_1-p1 ; Align 71113 15 1179 ; Align 72292 409 30
utg212_pilon	exonerate:protein2genome:local	gene	567281	567526	250	-	.	gene_id 0 ; sequence GL50803_100635-t26_1-p1 ; gene_orientation .
utg212_pilon	exonerate:protein2genome:local	cds	567281	567526	.	-	.
utg212_pilon	exonerate:protein2genome:local	exon	567281	567526	.	-	.	insertions 0 ; deletions 0
utg212_pilon	exonerate:protein2genome:local	similarity	567281	567526	250	-	.	alignment_id 0 ; Query GL50803_100635-t26_1-p1 ; Align 567527 1 246
utg364_pilon	exonerate:protein2genome:local	gene	75852	76066	103	-	.	gene_id 0 ; sequence GL50803_10066-t26_1-p1 ; gene_orientation .
utg364_pilon	exonerate:protein2genome:local	cds	75852	76066	.	-	.
utg364_pilon	exonerate:protein2genome:local	exon	75852	76066	.	-	.	insertions 0 ; deletions 0 ; frameshifts 2
utg364_pilon	exonerate:protein2genome:local	similarity	75852	76066	103	-	.	alignment_id 0 ; Query GL50803_10066-t26_1-p1 ; Align 76067 11 90 ; Align 75975 41 123
utg364_pilon	exonerate:protein2genome:local	gene	78031	78993	1459	+	.	gene_id 0 ; sequence GL50803_10073-t26_1-p1 ; gene_orientation .
utg364_pilon	exonerate:protein2genome:local	cds	78031	78993	.	+	.
utg364_pilon	exonerate:protein2genome:local	exon	78031	78993	.	+	.	insertions 0 ; deletions 1
utg364_pilon	exonerate:protein2genome:local	similarity	78031	78993	1459	+	.	alignment_id 0 ; Query GL50803_10073-t26_1-p1 ; Align 78031 1 543 ; Align 78574 183 420
utg47_pilon	exonerate:protein2genome:local	gene	413532	414986	1790	-	.	gene_id 0 ; sequence GL50803_10079-t26_1-p1 ; gene_orientation .
utg47_pilon	exonerate:protein2genome:local	cds	413532	414986	.	-	.
utg47_pilon	exonerate:protein2genome:local	exon	413532	414986	.	-	.	insertions 3 ; deletions 0
utg47_pilon	exonerate:protein2genome:local	similarity	413532	414986	1790	-	.	alignment_id 0 ; Query GL50803_10079-t26_1-p1 ; Align 414987 1 1008 ; Align 413976 337 444
utg212_pilon	exonerate:protein2genome:local	gene	156153	157436	2059	+	.	gene_id 0 ; sequence GL50803_100845-t26_1-p1 ; gene_orientation .
utg212_pilon	exonerate:protein2genome:local	cds	156153	157436	.	+	.
utg212_pilon	exonerate:protein2genome:local	exon	156153	157436	.	+	.	insertions 0 ; deletions 0
utg212_pilon	exonerate:protein2genome:local	similarity	156153	157436	2059	+	.	alignment_id 0 ; Query GL50803_100845-t26_1-p1 ; Align 156153 1 1284
utg11_pilon	exonerate:protein2genome:local	gene	921445	921657	197	+	.	gene_id 0 ; sequence GL50803_100851-t26_1-p1 ; gene_orientation .
utg11_pilon	exonerate:protein2genome:local	cds	921445	921657	.	+	.
utg11_pilon	exonerate:protein2genome:local	exon	921445	921657	.	+	.	insertions 0 ; deletions 0
utg11_pilon	exonerate:protein2genome:local	similarity	921445	921657	197	+	.	alignment_id 0 ; Query GL50803_100851-t26_1-p1 ; Align 921445 1 213
utg47_pilon	exonerate:protein2genome:local	gene	543615	544844	1942	+	.	gene_id 0 ; sequence GL50803_100864-t26_1-p1 ; gene_orientation .
utg47_pilon	exonerate:protein2genome:local	cds	543615	544844	.	+	.
utg47_pilon	exonerate:protein2genome:local	exon	543615	544844	.	+	.	insertions 0 ; deletions 0
utg47_pilon	exonerate:protein2genome:local	similarity	543615	544844	1942	+	.	alignment_id 0 ; Query GL50803_100864-t26_1-p1 ; Align 543615 7 1230
utg47_pilon	exonerate:protein2genome:local	gene	1705339	1705989	822	+	.	gene_id 0 ; sequence GL50803_100877-t26_1-p1 ; gene_orientation .
utg47_pilon	exonerate:protein2genome:local	cds	1705339	1705989	.	+	.
utg47_pilon	exonerate:protein2genome:local	exon	1705339	1705989	.	+	.	insertions 0 ; deletions 0
utg47_pilon	exonerate:protein2genome:local	similarity	1705339	1705989	822	+	.	alignment_id 0 ; Query GL50803_100877-t26_1-p1 ; Align 1705339 1 651
utg349_pilon	exonerate:protein2genome:local	gene	23302	24556	1642	+	.	gene_id 0 ; sequence GL50803_100887-t26_1-p1 ; gene_orientation .
utg349_pilon	exonerate:protein2genome:local	cds	23302	24556	.	+	.
utg349_pilon	exonerate:protein2genome:local	exon	23302	24556	.	+	.	insertions 12 ; deletions 0 ; frameshifts 1
utg349_pilon	exonerate:protein2genome:local	similarity	23302	24556	1642	+	.	alignment_id 0 ; Query GL50803_100887-t26_1-p1 ; Align 23302 2 81 ; Align 23384 29 309 ; Align 23696 132 9 ; Align 23711 135 327 ; Align 24041 244 516
utg731_pilon	exonerate:protein2genome:local	gene	116499	116669	167	-	.	gene_id 0 ; sequence GL50803_100900-t26_1-p1 ; gene_orientation .
utg731_pilon	exonerate:protein2genome:local	cds	116499	116669	.	-	.
utg731_pilon	exonerate:protein2genome:local	exon	116499	116669	.	-	.	insertions 0 ; deletions 0
utg731_pilon	exonerate:protein2genome:local	similarity	116499	116669	167	-	.	alignment_id 0 ; Query GL50803_100900-t26_1-p1 ; Align 116670 16 171
utg731_pilon	exonerate:protein2genome:local	gene	87651	104315	27346	-	.	gene_id 0 ; sequence GL50803_100906-t26_1-p1 ; gene_orientation .
utg731_pilon	exonerate:protein2genome:local	cds	87651	104315	.	-	.
utg731_pilon	exonerate:protein2genome:local	exon	87651	104315	.	-	.	insertions 18 ; deletions 1
utg731_pilon	exonerate:protein2genome:local	similarity	87651	104315	27346	-	.	alignment_id 0 ; Query GL50803_100906-t26_1-p1 ; Align 104316 1 3045 ; Align 101265 1016 1137 ; Align 100119 1395 4725 ; Align 95391 2970 1779 ; Align 93612 3564 5961
utg47_pilon	exonerate:protein2genome:local	gene	423793	424218	749	-	.	gene_id 0 ; sequence GL50803_10091-t26_1-p1 ; gene_orientation .
utg47_pilon	exonerate:protein2genome:local	cds	423793	424218	.	-	.
utg47_pilon	exonerate:protein2genome:local	exon	423793	424218	.	-	.	insertions 0 ; deletions 0
utg47_pilon	exonerate:protein2genome:local	similarity	423793	424218	749	-	.	alignment_id 0 ; Query GL50803_10091-t26_1-p1 ; Align 424219 1 426
utg47_pilon	exonerate:protein2genome:local	gene	425836	425937	104	-	.	gene_id 0 ; sequence GL50803_10095-t26_1-p1 ; gene_orientation .
utg47_pilon	exonerate:protein2genome:local	cds	425836	425937	.	-	.
utg47_pilon	exonerate:protein2genome:local	exon	425836	425937	.	-	.	insertions 0 ; deletions 0
utg47_pilon	exonerate:protein2genome:local	similarity	425836	425937	104	-	.	alignment_id 0 ; Query GL50803_10095-t26_1-p1 ; Align 425938 3 102
utg11_pilon	exonerate:protein2genome:local	gene	53147	53755	1012	-	.	gene_id 0 ; sequence GL50803_100955-t26_1-p1 ; gene_orientation .
utg11_pilon	exonerate:protein2genome:local	cds	53147	53755	.	-	.
utg11_pilon	exonerate:protein2genome:local	exon	53147	53755	.	-	.	insertions 0 ; deletions 0
utg11_pilon	exonerate:protein2genome:local	similarity	53147	53755	1012	-	.	alignment_id 0 ; Query GL50803_100955-t26_1-p1 ; Align 53756 1 609
utg11_pilon	exonerate:protein2genome:local	gene	60870	61835	1472	+	.	gene_id 0 ; sequence GL50803_100959-t26_1-p1 ; gene_orientation .
utg11_pilon	exonerate:protein2genome:local	cds	60870	61835	.	+	.
utg11_pilon	exonerate:protein2genome:local	exon	60870	61835	.	+	.	insertions 0 ; deletions 0
utg11_pilon	exonerate:protein2genome:local	similarity	60870	61835	1472	+	.	alignment_id 0 ; Query GL50803_100959-t26_1-p1 ; Align 60870 1 966
utg11_pilon	exonerate:protein2genome:local	gene	310480	312102	1884	+	.	gene_id 0 ; sequence GL50803_100987-t26_1-p1 ; gene_orientation .
utg11_pilon	exonerate:protein2genome:local	cds	310480	312102	.	+	.
utg11_pilon	exonerate:protein2genome:local	exon	310480	312102	.	+	.	insertions 3 ; deletions 0
utg11_pilon	exonerate:protein2genome:local	similarity	310480	312102	1884	+	.	alignment_id 0 ; Query GL50803_100987-t26_1-p1 ; Align 310480 612 963 ; Align 311446 933 657
utg731_pilon	exonerate:protein2genome:local	gene	1342843	1481970	1197	+	.	gene_id 0 ; sequence GL50803_101010-t26_1-p1 ; gene_orientation +
utg731_pilon	exonerate:protein2genome:local	cds	1342843	1343114	.	+	.
utg731_pilon	exonerate:protein2genome:local	exon	1342843	1343114	.	+	.	insertions 6 ; deletions 1
utg731_pilon	exonerate:protein2genome:local	splice5	1343115	1343116	.	+	.	intron_id 1 ; splice_site "GC"
utg731_pilon	exonerate:protein2genome:local	intron	1343115	1481039	.	+	.	intron_id 1
utg731_pilon	exonerate:protein2genome:local	splice3	1481038	1481039	.	+	.	intron_id 0 ; splice_site "AA"
utg731_pilon	exonerate:protein2genome:local	cds	1481040	1481970	.	+	.
utg731_pilon	exonerate:protein2genome:local	exon	1481040	1481970	.	+	.	insertions 9 ; deletions 5
utg731_pilon	exonerate:protein2genome:local	similarity	1342843	1481970	1197	+	.	alignment_id 0 ; Query GL50803_101010-t26_1-p1 ; Align 1342843 18 111 ; Align 1342957 55 72 ; Align 1343029 80 69 ; Align 1343101 103 12 ; Align 1481041 108 132 ; Align 1481179 152 387 ; Align 1481566 282 51 ; Align 1481620 299 105 ; Align 1481725 337 111 ; Align 1481836 375 135
utg349_pilon	exonerate:protein2genome:local	gene	703457	704965	2162	-	.	gene_id 0 ; sequence GL50803_101011-t26_1-p1 ; gene_orientation .
utg349_pilon	exonerate:protein2genome:local	cds	703457	704965	.	-	.
utg349_pilon	exonerate:protein2genome:local	exon	703457	704965	.	-	.	insertions 0 ; deletions 1
utg349_pilon	exonerate:protein2genome:local	similarity	703457	704965	2162	-	.	alignment_id 0 ; Query GL50803_101011-t26_1-p1 ; Align 704966 1 684 ; Align 704282 230 825
utg64_pilon	exonerate:protein2genome:local	gene	586958	1026676	1812	-	.	gene_id 0 ; sequence GL50803_101074-t26_1-p1 ; gene_orientation +
utg64_pilon	exonerate:protein2genome:local	cds	1026229	1026676	.	-	.
utg64_pilon	exonerate:protein2genome:local	exon	1026229	1026676	.	-	.	insertions 18 ; deletions 1
utg64_pilon	exonerate:protein2genome:local	splice5	1026227	1026228	.	-	.	intron_id 1 ; splice_site "AT"
utg64_pilon	exonerate:protein2genome:local	intron	846818	1026228	.	-	.	intron_id 1
utg64_pilon	exonerate:protein2genome:local	splice3	846818	846819	.	-	.	intron_id 0 ; splice_site "AG"
utg64_pilon	exonerate:protein2genome:local	cds	846414	846817	.	-	.
utg64_pilon	exonerate:protein2genome:local	exon	846414	846817	.	-	.	insertions 9 ; deletions 4
utg64_pilon	exonerate:protein2genome:local	splice5	846412	846413	.	-	.	intron_id 2 ; splice_site "AC"
utg64_pilon	exonerate:protein2genome:local	intron	833459	846413	.	-	.	intron_id 2
utg64_pilon	exonerate:protein2genome:local	splice3	833459	833460	.	-	.	intron_id 1 ; splice_site "AG"
utg64_pilon	exonerate:protein2genome:local	cds	832317	833458	.	-	.
utg64_pilon	exonerate:protein2genome:local	exon	832317	833458	.	-	.	insertions 6 ; deletions 7 ; frameshifts 1
utg64_pilon	exonerate:protein2genome:local	splice5	832315	832316	.	-	.	intron_id 3 ; splice_site "GC"
utg64_pilon	exonerate:protein2genome:local	intron	766884	832316	.	-	.	intron_id 3
utg64_pilon	exonerate:protein2genome:local	splice3	766884	766885	.	-	.	intron_id 2 ; splice_site "AG"
utg64_pilon	exonerate:protein2genome:local	cds	766874	766883	.	-	.
utg64_pilon	exonerate:protein2genome:local	exon	766874	766883	.	-	.	insertions 0 ; deletions 0
utg64_pilon	exonerate:protein2genome:local	splice5	766872	766873	.	-	.	intron_id 4 ; splice_site "GT"
utg64_pilon	exonerate:protein2genome:local	intron	587076	766873	.	-	.	intron_id 4
utg64_pilon	exonerate:protein2genome:local	splice3	587076	587077	.	-	.	intron_id 3 ; splice_site "AG"
utg64_pilon	exonerate:protein2genome:local	cds	586958	587075	.	-	.
utg64_pilon	exonerate:protein2genome:local	exon	586958	587075	.	-	.	insertions 0 ; deletions 0
utg64_pilon	exonerate:protein2genome:local	similarity	586958	1026676	1812	-	.	alignment_id 0 ; Query GL50803_101074-t26_1-p1 ; Align 1026677 32 30 ; Align 1026647 43 213 ; Align 1026428 114 24 ; Align 1026398 122 93 ; Align 1026299 153 69 ; Align 846816 177 54 ; Align 846762 196 66 ; Align 846693 218 54 ; Align 846636 236 36 ; Align 846597 248 66 ; Align 846531 272 21 ; Align 846510 280 96 ; Align 833459 312 72 ; Align 833384 336 69 ; Align 833315 362 102 ; Align 833212 39…
utg47_pilon	exonerate:protein2genome:local	gene	1744401	1744817	530	-	.	gene_id 0 ; sequence GL50803_10112-t26_1-p1 ; gene_orientation .
utg47_pilon	exonerate:protein2genome:local	cds	1744401	1744817	.	-	.
utg47_pilon	exonerate:protein2genome:local	exon	1744401	1744817	.	-	.	insertions 0 ; deletions 0
utg47_pilon	exonerate:protein2genome:local	similarity	1744401	1744817	530	-	.	alignment_id 0 ; Query GL50803_10112-t26_1-p1 ; Align 1744818 2 417
utg47_pilon	exonerate:protein2genome:local	gene	321337	324015	3330	-	.	gene_id 0 ; sequence GL50803_101120-t26_1-p1 ; gene_orientation .
utg47_pilon	exonerate:protein2genome:local	cds	321337	324015	.	-	.
utg47_pilon	exonerate:protein2genome:local	exon	321337	324015	.	-	.	insertions 0 ; deletions 0
utg47_pilon	exonerate:protein2genome:local	similarity	321337	324015	3330	-	.	alignment_id 0 ; Query GL50803_101120-t26_1-p1 ; Align 324016 1 2679
utg18_pilon	exonerate:protein2genome:local	gene	535610	535813	174	+	.	gene_id 0 ; sequence GL50803_101129-t26_1-p1 ; gene_orientation .
utg18_pilon	exonerate:protein2genome:local	cds	535610	535813	.	+	.
utg18_pilon	exonerate:protein2genome:local	exon	535610	535813	.	+	.	insertions 0 ; deletions 0
utg18_pilon	exonerate:protein2genome:local	similarity	535610	535813	174	+	.	alignment_id 0 ; Query GL50803_101129-t26_1-p1 ; Align 535610 1 204
utg18_pilon	exonerate:protein2genome:local	gene	503844	516012	19679	-	.	gene_id 0 ; sequence GL50803_101138-t26_1-p1 ; gene_orientation .
utg18_pilon	exonerate:protein2genome:local	cds	503844	516012	.	-	.
utg18_pilon	exonerate:protein2genome:local	exon	503844	516012	.	-	.	insertions 0 ; deletions 4 ; frameshifts 4
utg18_pilon	exonerate:protein2genome:local	similarity	503844	516012	19679	-	.	alignment_id 0 ; Query GL50803_101138-t26_1-p1 ; Align 516013 1105 264 ; Align 515749 1194 1899 ; Align 513850 1828 1131 ; Align 512717 2206 5808 ; Align 506907 4143 3063
utg18_pilon	exonerate:protein2genome:local	gene	466023	466235	218	-	.	gene_id 0 ; sequence GL50803_101152-t26_1-p1 ; gene_orientation .
utg18_pilon	exonerate:protein2genome:local	cds	466023	466235	.	-	.
utg18_pilon	exonerate:protein2genome:local	exon	466023	466235	.	-	.	insertions 0 ; deletions 0
utg18_pilon	exonerate:protein2genome:local	similarity	466023	466235	218	-	.	alignment_id 0 ; Query GL50803_101152-t26_1-p1 ; Align 466236 1 213
utg11_pilon	exonerate:protein2genome:local	gene	1389600	1392947	4622	-	.	gene_id 0 ; sequence GL50803_101168-t26_1-p1 ; gene_orientation .
utg11_pilon	exonerate:protein2genome:local	cds	1389600	1392947	.	-	.
utg11_pilon	exonerate:protein2genome:local	exon	1389600	1392947	.	-	.	insertions 0 ; deletions 5
utg11_pilon	exonerate:protein2genome:local	similarity	1389600	1392947	4622	-	.	alignment_id 0 ; Query GL50803_101168-t26_1-p1 ; Align 1392948 1 645 ; Align 1392303 218 69 ; Align 1392234 242 906 ; Align 1391328 545 234 ; Align 1391094 624 1494
utg11_pilon	exonerate:protein2genome:local	gene	1302249	1303415	1531	+	.	gene_id 0 ; sequence GL50803_101189-t26_1-p1 ; gene_orientation .
utg11_pilon	exonerate:protein2genome:local	cds	1302249	1303415	.	+	.
utg11_pilon	exonerate:protein2genome:local	exon	1302249	1303415	.	+	.	insertions 0 ; deletions 1
utg11_pilon	exonerate:protein2genome:local	similarity	1302249	1303415	1531	+	.	alignment_id 0 ; Query GL50803_101189-t26_1-p1 ; Align 1302249 1 1032 ; Align 1303281 346 135
utg11_pilon	exonerate:protein2genome:local	gene	1294155	1298399	5776	-	.	gene_id 0 ; sequence GL50803_101194-t26_1-p1 ; gene_orientation .
utg11_pilon	exonerate:protein2genome:local	cds	1294155	1298399	.	-	.
utg11_pilon	exonerate:protein2genome:local	exon	1294155	1298399	.	-	.	insertions 0 ; deletions 1
utg11_pilon	exonerate:protein2genome:local	similarity	1294155	1298399	5776	-	.	alignment_id 0 ; Query GL50803_101194-t26_1-p1 ; Align 1298400 1 1656 ; Align 1296744 554 2589
utg11_pilon	exonerate:protein2genome:local	gene	1249963	1255119	7110	+	.	gene_id 0 ; sequence GL50803_101212-t26_1-p1 ; gene_orientation .
utg11_pilon	exonerate:protein2genome:local	cds	1249963	1255119	.	+	.
utg11_pilon	exonerate:protein2genome:local	exon	1249963	1255119	.	+	.	insertions 0 ; deletions 0
utg11_pilon	exonerate:protein2genome:local	similarity	1249963	1255119	7110	+	.	alignment_id 0 ; Query GL50803_101212-t26_1-p1 ; Align 1249963 1 5157
utg265_pilon	exonerate:protein2genome:local	gene	322665	323117	439	+	.	gene_id 0 ; sequence GL50803_10122-t26_1-p1 ; gene_orientation .
utg265_pilon	exonerate:protein2genome:local	cds	322665	323117	.	+	.
utg265_pilon	exonerate:protein2genome:local	exon	322665	323117	.	+	.	insertions 3 ; deletions 4
utg265_pilon	exonerate:protein2genome:local	similarity	322665	323117	439	+	.	alignment_id 0 ; Query GL50803_10122-t26_1-p1 ; Align 322665 4 99 ; Align 322767 37 147 ; Align 322914 90 204
utg731_pilon	exonerate:protein2genome:local	gene	391779	391976	160	+	.	gene_id 0 ; sequence GL50803_101249-t26_1-p1 ; gene_orientation .
utg731_pilon	exonerate:protein2genome:local	cds	391779	391976	.	+	.
utg731_pilon	exonerate:protein2genome:local	exon	391779	391976	.	+	.	insertions 0 ; deletions 0
utg731_pilon	exonerate:protein2genome:local	similarity	391779	391976	160	+	.	alignment_id 0 ; Query GL50803_101249-t26_1-p1 ; Align 391779 5 198
utg11_pilon	exonerate:protein2genome:local	gene	483402	568559	170	+	.	gene_id 0 ; sequence GL50803_10125-t26_1-p1 ; gene_orientation +
utg11_pilon	exonerate:protein2genome:local	cds	483402	483679	.	+	.
utg11_pilon	exonerate:protein2genome:local	exon	483402	483679	.	+	.	insertions 6 ; deletions 1 ; frameshifts 6
utg11_pilon	exonerate:protein2genome:local	splice5	483680	483681	.	+	.	intron_id 1 ; splice_site "GG"
utg11_pilon	exonerate:protein2genome:local	intron	483680	568313	.	+	.	intron_id 1
utg11_pilon	exonerate:protein2genome:local	splice3	568312	568313	.	+	.	intron_id 0 ; splice_site "GG"
utg11_pilon	exonerate:protein2genome:local	cds	568314	568559	.	+	.
utg11_pilon	exonerate:protein2genome:local	exon	568314	568559	.	+	.	insertions 0 ; deletions 0 ; frameshifts 2
utg11_pilon	exonerate:protein2genome:local	similarity	483402	568559	170	+	.	alignment_id 0 ; Query GL50803_10125-t26_1-p1 ; Align 483402 4 42 ; Align 483444 19 87 ; Align 483534 48 27 ; Align 483565 57 24 ; Align 483592 65 42 ; Align 483636 79 42 ; Align 568315 94 81 ; Align 568398 121 162
utg11_pilon	exonerate:protein2genome:local	gene	1546721	1546885	229	+	.	gene_id 0 ; sequence GL50803_10126-t26_1-p1 ; gene_orientation .
utg11_pilon	exonerate:protein2genome:local	cds	1546721	1546885	.	+	.
utg11_pilon	exonerate:protein2genome:local	exon	1546721	1546885	.	+	.	insertions 0 ; deletions 0
utg11_pilon	exonerate:protein2genome:local	similarity	1546721	1546885	229	+	.	alignment_id 0 ; Query GL50803_10126-t26_1-p1 ; Align 1546721 1 165
utg308_pilon	exonerate:protein2genome:local	gene	538208	539954	2187	-	.	gene_id 0 ; sequence GL50803_101260-t26_1-p1 ; gene_orientation .
utg308_pilon	exonerate:protein2genome:local	cds	538208	539954	.	-	.
utg308_pilon	exonerate:protein2genome:local	exon	538208	539954	.	-	.	insertions 15 ; deletions 2 ; frameshifts 1
utg308_pilon	exonerate:protein2genome:local	similarity	538208	539954	2187	-	.	alignment_id 0 ; Query GL50803_101260-t26_1-p1 ; Align 539955 1 255 ; Align 539694 86 114 ; Align 539579 124 255 ; Align 539324 211 570 ; Align 538745 401 537
utg308_pilon	exonerate:protein2genome:local	gene	550106	550348	173	-	.	gene_id 0 ; sequence GL50803_101264-t26_1-p1 ; gene_orientation .
utg308_pilon	exonerate:protein2genome:local	cds	550106	550348	.	-	.
utg308_pilon	exonerate:protein2genome:local	exon	550106	550348	.	-	.	insertions 0 ; deletions 0
utg308_pilon	exonerate:protein2genome:local	similarity	550106	550348	173	-	.	alignment_id 0 ; Query GL50803_101264-t26_1-p1 ; Align 550349 1 243
utg265_pilon	exonerate:protein2genome:local	gene	57955	61944	6684	-	.	gene_id 0 ; sequence GL50803_101278-t26_1-p1 ; gene_orientation .
utg265_pilon	exonerate:protein2genome:local	cds	57955	61944	.	-	.
utg265_pilon	exonerate:protein2genome:local	exon	57955	61944	.	-	.	insertions 0 ; deletions 0
utg265_pilon	exonerate:protein2genome:local	similarity	57955	61944	6684	-	.	alignment_id 0 ; Query GL50803_101278-t26_1-p1 ; Align 61945 1 3990
utg265_pilon	exonerate:protein2genome:local	gene	20538	21878	2372	+	.	gene_id 0 ; sequence GL50803_101291-t26_1-p1 ; gene_orientation .
utg265_pilon	exonerate:protein2genome:local	cds	20538	21878	.	+	.
utg265_pilon	exonerate:protein2genome:local	exon	20538	21878	.	+	.	insertions 0 ; deletions 0
utg265_pilon	exonerate:protein2genome:local	similarity	20538	21878	2372	+	.	alignment_id 0 ; Query GL50803_101291-t26_1-p1 ; Align 20538 1 1341
utg11_pilon	exonerate:protein2genome:local	gene	275806	276708	1150	+	.	gene_id 0 ; sequence GL50803_101307-t26_1-p1 ; gene_orientation .
utg11_pilon	exonerate:protein2genome:local	cds	275806	276708	.	+	.
utg11_pilon	exonerate:protein2genome:local	exon	275806	276708	.	+	.	insertions 0 ; deletions 1
utg11_pilon	exonerate:protein2genome:local	similarity	275806	276708	1150	+	.	alignment_id 0 ; Query GL50803_101307-t26_1-p1 ; Align 275806 7 381 ; Align 276187 135 522
utg11_pilon	exonerate:protein2genome:local	gene	254869	255378	527	-	.	gene_id 0 ; sequence GL50803_101309-t26_1-p1 ; gene_orientation .
utg11_pilon	exonerate:protein2genome:local	cds	254869	255378	.	-	.
utg11_pilon	exonerate:protein2genome:local	exon	254869	255378	.	-	.	insertions 0 ; deletions 0
utg11_pilon	exonerate:protein2genome:local	similarity	254869	255378	527	-	.	alignment_id 0 ; Query GL50803_101309-t26_1-p1 ; Align 255379 1 510
utg11_pilon	exonerate:protein2genome:local	gene	189829	190791	1294	-	.	gene_id 0 ; sequence GL50803_101326-t26_1-p1 ; gene_orientation .
utg11_pilon	exonerate:protein2genome:local	cds	189829	190791	.	-	.
utg11_pilon	exonerate:protein2genome:local	exon	189829	190791	.	-	.	insertions 9 ; deletions 2
utg11_pilon	exonerate:protein2genome:local	similarity	189829	190791	1294	-	.	alignment_id 0 ; Query GL50803_101326-t26_1-p1 ; Align 190792 1 231 ; Align 190552 78 465 ; Align 190087 235 258
utg11_pilon	exonerate:protein2genome:local	gene	170129	171364	1602	+	.	gene_id 0 ; sequence GL50803_101330-t26_1-p1 ; gene_orientation .
utg11_pilon	exonerate:protein2genome:local	cds	170129	171364	.	+	.
utg11_pilon	exonerate:protein2genome:local	exon	170129	171364	.	+	.	insertions 6 ; deletions 0
utg11_pilon	exonerate:protein2genome:local	similarity	170129	171364	1602	+	.	alignment_id 0 ; Query GL50803_101330-t26_1-p1 ; Align 170129 1 1176 ; Align 171311 393 54
utg18_pilon	exonerate:protein2genome:local	gene	246798	247442	967	-	.	gene_id 0 ; sequence GL50803_101339-t26_1-p1 ; gene_orientation .
utg18_pilon	exonerate:protein2genome:local	cds	246798	247442	.	-	.
utg18_pilon	exonerate:protein2genome:local	exon	246798	247442	.	-	.	insertions 0 ; deletions 0
utg18_pilon	exonerate:protein2genome:local	similarity	246798	247442	967	-	.	alignment_id 0 ; Query GL50803_101339-t26_1-p1 ; Align 247443 1 645
utg308_pilon	exonerate:protein2genome:local	gene	180816	181823	1382	-	.	gene_id 0 ; sequence GL50803_10136-t26_1-p1 ; gene_orientation .
utg308_pilon	exonerate:protein2genome:local	cds	180816	181823	.	-	.
utg308_pilon	exonerate:protein2genome:local	exon	180816	181823	.	-	.	insertions 0 ; deletions 0
utg308_pilon	exonerate:protein2genome:local	similarity	180816	181823	1382	-	.	alignment_id 0 ; Query GL50803_10136-t26_1-p1 ; Align 181824 1 1008
utg308_pilon	exonerate:protein2genome:local	gene	178540	180804	3572	+	.	gene_id 0 ; sequence GL50803_10137-t26_1-p1 ; gene_orientation .
utg308_pilon	exonerate:protein2genome:local	cds	178540	180804	.	+	.
utg308_pilon	exonerate:protein2genome:local	exon	178540	180804	.	+	.	insertions 0 ; deletions 1
utg308_pilon	exonerate:protein2genome:local	similarity	178540	180804	3572	+	.	alignment_id 0 ; Query GL50803_10137-t26_1-p1 ; Align 178540 1 1680 ; Align 180220 562 585
utg47_pilon	exonerate:protein2genome:local	gene	2299395	2299916	632	-	.	gene_id 0 ; sequence GL50803_101380-t26_1-p1 ; gene_orientation .
utg47_pilon	exonerate:protein2genome:local	cds	2299395	2299916	.	-	.
utg47_pilon	exonerate:protein2genome:local	exon	2299395	2299916	.	-	.	insertions 0 ; deletions 5
utg47_pilon	exonerate:protein2genome:local	similarity	2299395	2299916	632	-	.	alignment_id 0 ; Query GL50803_101380-t26_1-p1 ; Align 2299917 17 105 ; Align 2299812 53 39 ; Align 2299773 67 57 ; Align 2299716 87 210 ; Align 2299506 159 111
utg64_pilon	exonerate:protein2genome:local	gene	1025066	1025587	632	-	.	gene_id 0 ; sequence GL50803_101380-t26_1-p1 ; gene_orientation .
utg64_pilon	exonerate:protein2genome:local	cds	1025066	1025587	.	-	.
utg64_pilon	exonerate:protein2genome:local	exon	1025066	1025587	.	-	.	insertions 0 ; deletions 5
utg64_pilon	exonerate:protein2genome:local	similarity	1025066	1025587	632	-	.	alignment_id 0 ; Query GL50803_101380-t26_1-p1 ; Align 1025588 17 105 ; Align 1025483 53 39 ; Align 1025444 67 57 ; Align 1025387 87 210 ; Align 1025177 159 111
utg308_pilon	exonerate:protein2genome:local	gene	176907	178220	2087	+	.	gene_id 0 ; sequence GL50803_10139-t26_1-p1 ; gene_orientation .
utg308_pilon	exonerate:protein2genome:local	cds	176907	178220	.	+	.
utg308_pilon	exonerate:protein2genome:local	exon	176907	178220	.	+	.	insertions 0 ; deletions 0
utg308_pilon	exonerate:protein2genome:local	similarity	176907	178220	2087	+	.	alignment_id 0 ; Query GL50803_10139-t26_1-p1 ; Align 176907 1 1314
utg349_pilon	exonerate:protein2genome:local	gene	1267527	1268558	1334	-	.	gene_id 0 ; sequence GL50803_101397-t26_1-p1 ; gene_orientation .
utg349_pilon	exonerate:protein2genome:local	cds	1267527	1268558	.	-	.
utg349_pilon	exonerate:protein2genome:local	exon	1267527	1268558	.	-	.	insertions 0 ; deletions 1
utg349_pilon	exonerate:protein2genome:local	similarity	1267527	1268558	1334	-	.	alignment_id 0 ; Query GL50803_101397-t26_1-p1 ; Align 1268559 1 453 ; Align 1268106 153 579
utg308_pilon	exonerate:protein2genome:local	gene	175214	176413	1832	-	.	gene_id 0 ; sequence GL50803_10141-t26_1-p1 ; gene_orientation .
utg308_pilon	exonerate:protein2genome:local	cds	175214	176413	.	-	.
utg308_pilon	exonerate:protein2genome:local	exon	175214	176413	.	-	.	insertions 0 ; deletions 0
utg308_pilon	exonerate:protein2genome:local	similarity	175214	176413	1832	-	.	alignment_id 0 ; Query GL50803_10141-t26_1-p1 ; Align 176414 1 1200
utg11_pilon	exonerate:protein2genome:local	gene	21511	271483	1461	-	.	gene_id 0 ; sequence GL50803_101410-t26_1-p1 ; gene_orientation +
utg11_pilon	exonerate:protein2genome:local	cds	271423	271483	.	-	.
utg11_pilon	exonerate:protein2genome:local	exon	271423	271483	.	-	.	insertions 0 ; deletions 0
utg11_pilon	exonerate:protein2genome:local	splice5	271421	271422	.	-	.	intron_id 1 ; splice_site "GT"
utg11_pilon	exonerate:protein2genome:local	intron	89251	271422	.	-	.	intron_id 1
utg11_pilon	exonerate:protein2genome:local	splice3	89251	89252	.	-	.	intron_id 0 ; splice_site "GT"
utg11_pilon	exonerate:protein2genome:local	cds	87949	89250	.	-	.
utg11_pilon	exonerate:protein2genome:local	exon	87949	89250	.	-	.	insertions 12 ; deletions 2
utg11_pilon	exonerate:protein2genome:local	splice5	87947	87948	.	-	.	intron_id 2 ; splice_site "GT"
utg11_pilon	exonerate:protein2genome:local	intron	21651	87948	.	-	.	intron_id 2
utg11_pilon	exonerate:protein2genome:local	splice3	21651	21652	.	-	.	intron_id 1 ; splice_site "GG"
utg11_pilon	exonerate:protein2genome:local	cds	21511	21650	.	-	.
utg11_pilon	exonerate:protein2genome:local	exon	21511	21650	.	-	.	insertions 0 ; deletions 0
utg11_pilon	exonerate:protein2genome:local	similarity	21511	271483	1461	-	.	alignment_id 0 ; Query GL50803_101410-t26_1-p1 ; Align 271484 1 60 ; Align 89249 22 36 ; Align 89210 34 279 ; Align 88925 127 204 ; Align 88721 196 132 ; Align 88586 240 297 ; Align 88289 340 339 ; Align 21649 454 138
utg47_pilon	exonerate:protein2genome:local	gene	2023090	2061341	102	-	.	gene_id 0 ; sequence GL50803_101423-t26_1-p1 ; gene_orientation +
utg47_pilon	exonerate:protein2genome:local	cds	2061225	2061341	.	-	.
utg47_pilon	exonerate:protein2genome:local	exon	2061225	2061341	.	-	.	insertions 0 ; deletions 0
utg47_pilon	exonerate:protein2genome:local	splice5	2061223	2061224	.	-	.	intron_id 1 ; splice_site "GT"
utg47_pilon	exonerate:protein2genome:local	intron	2024400	2061224	.	-	.	intron_id 1
utg47_pilon	exonerate:protein2genome:local	splice3	2024400	2024401	.	-	.	intron_id 0 ; splice_site "GG"
utg47_pilon	exonerate:protein2genome:local	cds	2024322	2024399	.	-	.
utg47_pilon	exonerate:protein2genome:local	exon	2024322	2024399	.	-	.	insertions 0 ; deletions 0
utg47_pilon	exonerate:protein2genome:local	splice5	2024320	2024321	.	-	.	intron_id 2 ; splice_site "CT"
utg47_pilon	exonerate:protein2genome:local	intron	2023768	2024321	.	-	.	intron_id 2
utg47_pilon	exonerate:protein2genome:local	splice3	2023768	2023769	.	-	.	intron_id 1 ; splice_site "CG"
utg47_pilon	exonerate:protein2genome:local	cds	2023649	2023767	.	-	.
utg47_pilon	exonerate:protein2genome:local	exon	2023649	2023767	.	-	.	insertions 0 ; deletions 0
utg47_pilon	exonerate:protein2genome:local	splice5	2023647	2023648	.	-	.	intron_id 3 ; splice_site "GG"
utg47_pilon	exonerate:protein2genome:local	intron	2023298	2023648	.	-	.	intron_id 3
utg47_pilon	exonerate:protein2genome:local	splice3	2023298	2023299	.	-	.	intron_id 2 ; splice_site "AG"
utg47_pilon	exonerate:protein2genome:local	cds	2023090	2023297	.	-	.
utg47_pilon	exonerate:protein2genome:local	exon	2023090	2023297	.	-	.	insertions 0 ; deletions 2
utg47_pilon	exonerate:protein2genome:local	similarity	2023090	2061341	102	-	.	alignment_id 0 ; Query GL50803_101423-t26_1-p1 ; Align 2061342 52 117 ; Align 2024400 91 78 ; Align 2023768 117 117 ; Align 2023297 157 120 ; Align 2023177 199 87
utg308_pilon	exonerate:protein2genome:local	gene	166307	168622	3304	-	.	gene_id 0 ; sequence GL50803_10145-t26_1-p1 ; gene_orientation .
utg308_pilon	exonerate:protein2genome:local	cds	166307	168622	.	-	.
utg308_pilon	exonerate:protein2genome:local	exon	166307	168622	.	-	.	insertions 0 ; deletions 0
utg308_pilon	exonerate:protein2genome:local	similarity	166307	168622	3304	-	.	alignment_id 0 ; Query GL50803_10145-t26_1-p1 ; Align 168623 1 2316
utg731_pilon	exonerate:protein2genome:local	gene	894315	895847	1802	-	.	gene_id 0 ; sequence GL50803_101450-t26_1-p1 ; gene_orientation .
utg731_pilon	exonerate:protein2genome:local	cds	894315	895847	.	-	.
utg731_pilon	exonerate:protein2genome:local	exon	894315	895847	.	-	.	insertions 3 ; deletions 1
utg731_pilon	exonerate:protein2genome:local	similarity	894315	895847	1802	-	.	alignment_id 0 ; Query GL50803_101450-t26_1-p1 ; Align 895848 1 594 ; Align 895254 200 213 ; Align 895038 271 723
utg18_pilon	exonerate:protein2genome:local	gene	94599	187281	1004	-	.	gene_id 0 ; sequence GL50803_101451-t26_1-p1 ; gene_orientation +
utg18_pilon	exonerate:protein2genome:local	cds	187127	187281	.	-	.
utg18_pilon	exonerate:protein2genome:local	exon	187127	187281	.	-	.	insertions 0 ; deletions 0
utg18_pilon	exonerate:protein2genome:local	splice5	187125	187126	.	-	.	intron_id 1 ; splice_site "GT"
utg18_pilon	exonerate:protein2genome:local	intron	95206	187126	.	-	.	intron_id 1
utg18_pilon	exonerate:protein2genome:local	splice3	95206	95207	.	-	.	intron_id 0 ; splice_site "GG"
utg18_pilon	exonerate:protein2genome:local	cds	94599	95205	.	-	.
utg18_pilon	exonerate:protein2genome:local	exon	94599	95205	.	-	.	insertions 6 ; deletions 1
utg18_pilon	exonerate:protein2genome:local	similarity	94599	187281	1004	-	.	alignment_id 0 ; Query GL50803_101451-t26_1-p1 ; Align 187282 1 153 ; Align 95205 53 12 ; Align 95190 57 273 ; Align 94917 149 204 ; Align 94710 217 111
utg308_pilon	exonerate:protein2genome:local	gene	161955	162941	1320	-	.	gene_id 0 ; sequence GL50803_10148-t26_1-p1 ; gene_orientation .
utg308_pilon	exonerate:protein2genome:local	cds	161955	162941	.	-	.
utg308_pilon	exonerate:protein2genome:local	exon	161955	162941	.	-	.	insertions 0 ; deletions 0
utg308_pilon	exonerate:protein2genome:local	similarity	161955	162941	1320	-	.	alignment_id 0 ; Query GL50803_10148-t26_1-p1 ; Align 162942 9 987
utg47_pilon	exonerate:protein2genome:local	gene	1352965	1353174	277	+	.	gene_id 0 ; sequence GL50803_101484-t26_1-p1 ; gene_orientation .
utg47_pilon	exonerate:protein2genome:local	cds	1352965	1353174	.	+	.
utg47_pilon	exonerate:protein2genome:local	exon	1352965	1353174	.	+	.	insertions 0 ; deletions 0
utg47_pilon	exonerate:protein2genome:local	similarity	1352965	1353174	277	+	.	alignment_id 0 ; Query GL50803_101484-t26_1-p1 ; Align 1352965 1 210
utg731_pilon	exonerate:protein2genome:local	gene	1343362	1481970	1071	+	.	gene_id 0 ; sequence GL50803_101496-t26_1-p1 ; gene_orientation +
utg731_pilon	exonerate:protein2genome:local	cds	1343362	1343569	.	+	.
utg731_pilon	exonerate:protein2genome:local	exon	1343362	1343569	.	+	.	insertions 9 ; deletions 0
utg731_pilon	exonerate:protein2genome:local	splice5	1343570	1343571	.	+	.	intron_id 1 ; splice_site "AC"
utg731_pilon	exonerate:protein2genome:local	intron	1343570	1481032	.	+	.	intron_id 1
utg731_pilon	exonerate:protein2genome:local	splice3	1481031	1481032	.	+	.	intron_id 0 ; splice_site "AT"
utg731_pilon	exonerate:protein2genome:local	cds	1481033	1481970	.	+	.
utg731_pilon	exonerate:protein2genome:local	exon	1481033	1481970	.	+	.	insertions 9 ; deletions 5
utg731_pilon	exonerate:protein2genome:local	similarity	1343362	1481970	1071	+	.	alignment_id 0 ; Query GL50803_101496-t26_1-p1 ; Align 1343362 99 18 ; Align 1343386 105 108 ; Align 1343497 141 72 ; Align 1481035 166 138 ; Align 1481179 212 384 ; Align 1481563 341 54 ; Align 1481617 360 66 ; Align 1481683 383 45 ; Align 1481728 400 126 ; Align 1481857 442 114
utg349_pilon	exonerate:protein2genome:local	gene	1102334	1224501	478	+	.	gene_id 0 ; sequence GL50803_101498-t26_1-p1 ; gene_orientation +
utg349_pilon	exonerate:protein2genome:local	cds	1102334	1102609	.	+	.
utg349_pilon	exonerate:protein2genome:local	exon	1102334	1102609	.	+	.	insertions 0 ; deletions 1
utg349_pilon	exonerate:protein2genome:local	splice5	1102610	1102611	.	+	.	intron_id 1 ; splice_site "GC"
utg349_pilon	exonerate:protein2genome:local	intron	1102610	1224309	.	+	.	intron_id 1
utg349_pilon	exonerate:protein2genome:local	splice3	1224308	1224309	.	+	.	intron_id 0 ; splice_site "AG"
utg349_pilon	exonerate:protein2genome:local	cds	1224310	1224501	.	+	.
utg349_pilon	exonerate:protein2genome:local	exon	1224310	1224501	.	+	.	insertions 0 ; deletions 0
utg349_pilon	exonerate:protein2genome:local	similarity	1102334	1224501	478	+	.	alignment_id 0 ; Query GL50803_101498-t26_1-p1 ; Align 1102334 2 60 ; Align 1102394 23 216 ; Align 1224310 95 192
utg731_pilon	exonerate:protein2genome:local	gene	793744	795108	2294	+	.	gene_id 0 ; sequence GL50803_101501-t26_1-p1 ; gene_orientation .
utg731_pilon	exonerate:protein2genome:local	cds	793744	795108	.	+	.
utg731_pilon	exonerate:protein2genome:local	exon	793744	795108	.	+	.	insertions 0 ; deletions 0
utg731_pilon	exonerate:protein2genome:local	similarity	793744	795108	2294	+	.	alignment_id 0 ; Query GL50803_101501-t26_1-p1 ; Align 793744 1 1365
utg731_pilon	exonerate:protein2genome:local	gene	881995	882195	205	-	.	gene_id 0 ; sequence GL50803_101528-t26_1-p1 ; gene_orientation .
utg731_pilon	exonerate:protein2genome:local	cds	881995	882195	.	-	.
utg731_pilon	exonerate:protein2genome:local	exon	881995	882195	.	-	.	insertions 0 ; deletions 0
utg731_pilon	exonerate:protein2genome:local	similarity	881995	882195	205	-	.	alignment_id 0 ; Query GL50803_101528-t26_1-p1 ; Align 882196 3 201
utg265_pilon	exonerate:protein2genome:local	gene	871775	872623	877	-	.	gene_id 0 ; sequence GL50803_101534-t26_1-p1 ; gene_orientation .
utg265_pilon	exonerate:protein2genome:local	cds	871775	872623	.	-	.
utg265_pilon	exonerate:protein2genome:local	exon	871775	872623	.	-	.	insertions 0 ; deletions 0
utg265_pilon	exonerate:protein2genome:local	similarity	871775	872623	877	-	.	alignment_id 0 ; Query GL50803_101534-t26_1-p1 ; Align 872624 1 849
utg11_pilon	exonerate:protein2genome:local	gene	909334	1063461	1071	-	.	gene_id 0 ; sequence GL50803_101589-t26_1-p1 ; gene_orientation +
utg11_pilon	exonerate:protein2genome:local	cds	1063351	1063461	.	-	.
utg11_pilon	exonerate:protein2genome:local	exon	1063351	1063461	.	-	.	insertions 3 ; deletions 0
utg11_pilon	exonerate:protein2genome:local	splice5	1063349	1063350	.	-	.	intron_id 1 ; splice_site "GA"
utg11_pilon	exonerate:protein2genome:local	intron	939903	1063350	.	-	.	intron_id 1
utg11_pilon	exonerate:protein2genome:local	splice3	939903	939904	.	-	.	intron_id 0 ; splice_site "AG"
utg11_pilon	exonerate:protein2genome:local	cds	939111	939902	.	-	.
utg11_pilon	exonerate:protein2genome:local	exon	939111	939902	.	-	.	insertions 0 ; deletions 6
utg11_pilon	exonerate:protein2genome:local	splice5	939109	939110	.	-	.	intron_id 2 ; splice_site "GA"
utg11_pilon	exonerate:protein2genome:local	intron	909460	939110	.	-	.	intron_id 2
utg11_pilon	exonerate:protein2genome:local	splice3	909460	909461	.	-	.	intron_id 1 ; splice_site "CG"
utg11_pilon	exonerate:protein2genome:local	cds	909334	909459	.	-	.
utg11_pilon	exonerate:protein2genome:local	exon	909334	909459	.	-	.	insertions 0 ; deletions 0
utg11_pilon	exonerate:protein2genome:local	similarity	909334	1063461	1071	-	.	alignment_id 0 ; Query GL50803_101589-t26_1-p1 ; Align 1063462 46 33 ; Align 1063426 57 75 ; Align 939903 82 147 ; Align 939756 132 162 ; Align 939594 188 375 ; Align 939219 316 108 ; Align 909460 352 126
utg349_pilon	exonerate:protein2genome:local	gene	676262	678073	2753	+	.	gene_id 0 ; sequence GL50803_101594-t26_1-p1 ; gene_orientation .
utg349_pilon	exonerate:protein2genome:local	cds	676262	678073	.	+	.
utg349_pilon	exonerate:protein2genome:local	exon	676262	678073	.	+	.	insertions 0 ; deletions 0
utg349_pilon	exonerate:protein2genome:local	similarity	676262	678073	2753	+	.	alignment_id 0 ; Query GL50803_101594-t26_1-p1 ; Align 676262 1 1812
utg349_pilon	exonerate:protein2genome:local	gene	691328	691528	127	+	.	gene_id 0 ; sequence GL50803_101599-t26_1-p1 ; gene_orientation .
utg349_pilon	exonerate:protein2genome:local	cds	691328	691528	.	+	.
utg349_pilon	exonerate:protein2genome:local	exon	691328	691528	.	+	.	insertions 0 ; deletions 0
utg349_pilon	exonerate:protein2genome:local	similarity	691328	691528	127	+	.	alignment_id 0 ; Query GL50803_101599-t26_1-p1 ; Align 691328 1 201
utg731_pilon	exonerate:protein2genome:local	gene	407132	407338	218	-	.	gene_id 0 ; sequence GL50803_10160-t26_1-p1 ; gene_orientation .
utg731_pilon	exonerate:protein2genome:local	cds	407132	407338	.	-	.
utg731_pilon	exonerate:protein2genome:local	exon	407132	407338	.	-	.	insertions 0 ; deletions 0
utg731_pilon	exonerate:protein2genome:local	similarity	407132	407338	218	-	.	alignment_id 0 ; Query GL50803_10160-t26_1-p1 ; Align 407339 1 207
utg731_pilon	exonerate:protein2genome:local	gene	407025	409574	3231	+	.	gene_id 0 ; sequence GL50803_10161-t26_1-p1 ; gene_orientation .
utg731_pilon	exonerate:protein2genome:local	cds	407025	409574	.	+	.
utg731_pilon	exonerate:protein2genome:local	exon	407025	409574	.	+	.	insertions 0 ; deletions 0
utg731_pilon	exonerate:protein2genome:local	similarity	407025	409574	3231	+	.	alignment_id 0 ; Query GL50803_10161-t26_1-p1 ; Align 407025 1 2550
utg731_pilon	exonerate:protein2genome:local	gene	409781	411334	1833	+	.	gene_id 0 ; sequence GL50803_10162-t26_1-p1 ; gene_orientation .
utg731_pilon	exonerate:protein2genome:local	cds	409781	411334	.	+	.
utg731_pilon	exonerate:protein2genome:local	exon	409781	411334	.	+	.	insertions 0 ; deletions 8
utg731_pilon	exonerate:protein2genome:local	similarity	409781	411334	1833	+	.	alignment_id 0 ; Query GL50803_10162-t26_1-p1 ; Align 409781 1 273 ; Align 410054 93 57 ; Align 410111 114 417 ; Align 410528 256 87 ; Align 410615 287 720
utg308_pilon	exonerate:protein2genome:local	gene	273131	273376	160	+	.	gene_id 0 ; sequence GL50803_101652-t26_1-p1 ; gene_orientation .
utg308_pilon	exonerate:protein2genome:local	cds	273131	273376	.	+	.
utg308_pilon	exonerate:protein2genome:local	exon	273131	273376	.	+	.	insertions 0 ; deletions 0
utg308_pilon	exonerate:protein2genome:local	similarity	273131	273376	160	+	.	alignment_id 0 ; Query GL50803_101652-t26_1-p1 ; Align 273131 1 246
utg731_pilon	exonerate:protein2genome:local	gene	422498	422632	131	-	.	gene_id 0 ; sequence GL50803_10166-t26_1-p1 ; gene_orientation .
utg731_pilon	exonerate:protein2genome:local	cds	422498	422632	.	-	.
utg731_pilon	exonerate:protein2genome:local	exon	422498	422632	.	-	.	insertions 0 ; deletions 0
utg731_pilon	exonerate:protein2genome:local	similarity	422498	422632	131	-	.	alignment_id 0 ; Query GL50803_10166-t26_1-p1 ; Align 422633 1 135
utg731_pilon	exonerate:protein2genome:local	gene	422738	426310	5370	-	.	gene_id 0 ; sequence GL50803_10167-t26_1-p1 ; gene_orientation .
utg731_pilon	exonerate:protein2genome:local	cds	422738	426310	.	-	.
utg731_pilon	exonerate:protein2genome:local	exon	422738	426310	.	-	.	insertions 3 ; deletions 0
utg731_pilon	exonerate:protein2genome:local	similarity	422738	426310	5370	-	.	alignment_id 0 ; Query GL50803_10167-t26_1-p1 ; Align 426311 1 936 ; Align 425372 313 2634
utg11_pilon	exonerate:protein2genome:local	gene	1043123	1046293	4080	+	.	gene_id 0 ; sequence GL50803_101699-t26_1-p1 ; gene_orientation .
utg11_pilon	exonerate:protein2genome:local	cds	1043123	1046293	.	+	.
utg11_pilon	exonerate:protein2genome:local	exon	1043123	1046293	.	+	.	insertions 0 ; deletions 0
utg11_pilon	exonerate:protein2genome:local	similarity	1043123	1046293	4080	+	.	alignment_id 0 ; Query GL50803_101699-t26_1-p1 ; Align 1043123 1 3171
utg47_pilon	exonerate:protein2genome:local	gene	375318	467803	2291	-	.	gene_id 0 ; sequence GL50803_101739-t26_1-p1 ; gene_orientation +
utg47_pilon	exonerate:protein2genome:local	cds	466269	467803	.	-	.
utg47_pilon	exonerate:protein2genome:local	exon	466269	467803	.	-	.	insertions 3 ; deletions 1 ; frameshifts 2
utg47_pilon	exonerate:protein2genome:local	splice5	466267	466268	.	-	.	intron_id 1 ; splice_site "GT"
utg47_pilon	exonerate:protein2genome:local	intron	375369	466268	.	-	.	intron_id 1
utg47_pilon	exonerate:protein2genome:local	splice3	375369	375370	.	-	.	intron_id 0 ; splice_site "AC"
utg47_pilon	exonerate:protein2genome:local	cds	375318	375368	.	-	.
utg47_pilon	exonerate:protein2genome:local	exon	375318	375368	.	-	.	insertions 0 ; deletions 0
utg47_pilon	exonerate:protein2genome:local	similarity	375318	467803	2291	-	.	alignment_id 0 ; Query GL50803_101739-t26_1-p1 ; Align 467804 1 294 ; Align 467508 100 1230 ; Align 466275 510 6 ; Align 375369 512 51
utg64_pilon	exonerate:protein2genome:local	gene	944857	945051	240	-	.	gene_id 0 ; sequence GL50803_10176-t26_1-p1 ; gene_orientation .
utg64_pilon	exonerate:protein2genome:local	cds	944857	945051	.	-	.
utg64_pilon	exonerate:protein2genome:local	exon	944857	945051	.	-	.	insertions 0 ; deletions 0
utg64_pilon	exonerate:protein2genome:local	similarity	944857	945051	240	-	.	alignment_id 0 ; Query GL50803_10176-t26_1-p1 ; Align 945052 1 195
utg64_pilon	exonerate:protein2genome:local	gene	14666	486986	1748	+	.	gene_id 0 ; sequence GL50803_101765-t26_1-p1 ; gene_orientation +
utg64_pilon	exonerate:protein2genome:local	cds	14666	14786	.	+	.
utg64_pilon	exonerate:protein2genome:local	exon	14666	14786	.	+	.	insertions 3 ; deletions 0
utg64_pilon	exonerate:protein2genome:local	splice5	14787	14788	.	+	.	intron_id 1 ; splice_site "GT"
utg64_pilon	exonerate:protein2genome:local	intron	14787	192059	.	+	.	intron_id 1
utg64_pilon	exonerate:protein2genome:local	splice3	192058	192059	.	+	.	intron_id 0 ; splice_site "AT"
utg64_pilon	exonerate:protein2genome:local	cds	192060	192116	.	+	.
utg64_pilon	exonerate:protein2genome:local	exon	192060	192116	.	+	.	insertions 0 ; deletions 0
utg64_pilon	exonerate:protein2genome:local	splice5	192117	192118	.	+	.	intron_id 2 ; splice_site "GT"
utg64_pilon	exonerate:protein2genome:local	intron	192117	374746	.	+	.	intron_id 2
utg64_pilon	exonerate:protein2genome:local	splice3	374745	374746	.	+	.	intron_id 1 ; splice_site "AG"
utg64_pilon	exonerate:protein2genome:local	cds	374747	375292	.	+	.
utg64_pilon	exonerate:protein2genome:local	exon	374747	375292	.	+	.	insertions 3 ; deletions 0
utg64_pilon	exonerate:protein2genome:local	splice5	375293	375294	.	+	.	intron_id 3 ; splice_site "CT"
utg64_pilon	exonerate:protein2genome:local	intron	375293	375859	.	+	.	intron_id 3
utg64_pilon	exonerate:protein2genome:local	splice3	375858	375859	.	+	.	intron_id 2 ; splice_site "CG"
utg64_pilon	exonerate:protein2genome:local	cds	375860	377064	.	+	.
utg64_pilon	exonerate:protein2genome:local	exon	375860	377064	.	+	.	insertions 18 ; deletions 2 ; frameshifts 2
utg64_pilon	exonerate:protein2genome:local	splice5	377065	377066	.	+	.	intron_id 4 ; splice_site "GT"
utg64_pilon	exonerate:protein2genome:local	intron	377065	486804	.	+	.	intron_id 4
utg64_pilon	exonerate:protein2genome:local	splice3	486803	486804	.	+	.	intron_id 3 ; splice_site "AG"
utg64_pilon	exonerate:protein2genome:local	cds	486805	486986	.	+	.
utg64_pilon	exonerate:protein2genome:local	exon	486805	486986	.	+	.	insertions 0 ; deletions 0
utg64_pilon	exonerate:protein2genome:local	similarity	14666	486986	1748	+	.	alignment_id 0 ; Query GL50803_101765-t26_1-p1 ; Align 14666 3 45 ; Align 14714 18 72 ; Align 192062 43 54 ; Align 374749 62 204 ; Align 374956 130 336 ; Align 375862 243 252 ; Align 376114 328 150 ; Align 376267 378 96 ; Align 376369 410 222 ; Align 376592 484 33 ; Align 376631 495 78 ; Align 376710 521 45 ; Align 376755 537 60 ; Align 376818 557 246 ; Align 486807 640 180
utg349_pilon	exonerate:protein2genome:local	gene	1323395	1323892	719	-	.	gene_id 0 ; sequence GL50803_101768-t26_1-p1 ; gene_orientation .
utg349_pilon	exonerate:protein2genome:local	cds	1323395	1323892	.	-	.
utg349_pilon	exonerate:protein2genome:local	exon	1323395	1323892	.	-	.	insertions 0 ; deletions 0
utg349_pilon	exonerate:protein2genome:local	similarity	1323395	1323892	719	-	.	alignment_id 0 ; Query GL50803_101768-t26_1-p1 ; Align 1323893 7 498
utg47_pilon	exonerate:protein2genome:local	gene	2012224	2014422	3009	+	.	gene_id 0 ; sequence GL50803_101805-t26_1-p1 ; gene_orientation .
utg47_pilon	exonerate:protein2genome:local	cds	2012224	2014422	.	+	.
utg47_pilon	exonerate:protein2genome:local	exon	2012224	2014422	.	+	.	insertions 9 ; deletions 0
utg47_pilon	exonerate:protein2genome:local	similarity	2012224	2014422	3009	+	.	alignment_id 0 ; Query GL50803_101805-t26_1-p1 ; Align 2012224 18 276 ; Align 2012509 110 1914
utg64_pilon	exonerate:protein2genome:local	gene	936262	938535	3256	-	.	gene_id 0 ; sequence GL50803_10181-t26_1-p1 ; gene_orientation .
utg64_pilon	exonerate:protein2genome:local	cds	936262	938535	.	-	.
utg64_pilon	exonerate:protein2genome:local	exon	936262	938535	.	-	.	insertions 0 ; deletions 0
utg64_pilon	exonerate:protein2genome:local	similarity	936262	938535	3256	-	.	alignment_id 0 ; Query GL50803_10181-t26_1-p1 ; Align 938536 1 2274
utg47_pilon	exonerate:protein2genome:local	gene	1998441	2002736	6398	+	.	gene_id 0 ; sequence GL50803_101810-t26_1-p1 ; gene_orientation .
utg47_pilon	exonerate:protein2genome:local	cds	1998441	2002736	.	+	.
utg47_pilon	exonerate:protein2genome:local	exon	1998441	2002736	.	+	.	insertions 0 ; deletions 0
utg47_pilon	exonerate:protein2genome:local	similarity	1998441	2002736	6398	+	.	alignment_id 0 ; Query GL50803_101810-t26_1-p1 ; Align 1998441 1 4296
utg47_pilon	exonerate:protein2genome:local	gene	2003302	2003673	305	+	.	gene_id 0 ; sequence GL50803_101811-t26_1-p1 ; gene_orientation .
utg47_pilon	exonerate:protein2genome:local	cds	2003302	2003673	.	+	.
utg47_pilon	exonerate:protein2genome:local	exon	2003302	2003673	.	+	.	insertions 0 ; deletions 0
utg47_pilon	exonerate:protein2genome:local	similarity	2003302	2003673	305	+	.	alignment_id 0 ; Query GL50803_101811-t26_1-p1 ; Align 2003302 1 372
utg64_pilon	exonerate:protein2genome:local	gene	935753	936238	672	-	.	gene_id 0 ; sequence GL50803_10182-t26_1-p1 ; gene_orientation .
utg64_pilon	exonerate:protein2genome:local	cds	935753	936238	.	-	.
utg64_pilon	exonerate:protein2genome:local	exon	935753	936238	.	-	.	insertions 0 ; deletions 0
utg64_pilon	exonerate:protein2genome:local	similarity	935753	936238	672	-	.	alignment_id 0 ; Query GL50803_10182-t26_1-p1 ; Align 936239 1 486
utg99_pilon	exonerate:protein2genome:local	gene	108741	110975	2885	-	.	gene_id 0 ; sequence GL50803_101824-t26_1-p1 ; gene_orientation .
utg99_pilon	exonerate:protein2genome:local	cds	108741	110975	.	-	.
utg99_pilon	exonerate:protein2genome:local	exon	108741	110975	.	-	.	insertions 9 ; deletions 0
utg99_pilon	exonerate:protein2genome:local	similarity	108741	110975	2885	-	.	alignment_id 0 ; Query GL50803_101824-t26_1-p1 ; Align 110976 1 1314 ; Align 109659 439 747 ; Align 108909 688 33 ; Align 108873 699 132
utg349_pilon	exonerate:protein2genome:local	gene	319099	320706	2237	+	.	gene_id 0 ; sequence GL50803_101832-t26_1-p1 ; gene_orientation .
utg349_pilon	exonerate:protein2genome:local	cds	319099	320706	.	+	.
utg349_pilon	exonerate:protein2genome:local	exon	319099	320706	.	+	.	insertions 0 ; deletions 0
utg349_pilon	exonerate:protein2genome:local	similarity	319099	320706	2237	+	.	alignment_id 0 ; Query GL50803_101832-t26_1-p1 ; Align 319099 1 1608
utg64_pilon	exonerate:protein2genome:local	gene	539269	540479	1987	-	.	gene_id 0 ; sequence GL50803_101850-t26_1-p1 ; gene_orientation .
utg64_pilon	exonerate:protein2genome:local	cds	539269	540479	.	-	.
utg64_pilon	exonerate:protein2genome:local	exon	539269	540479	.	-	.	insertions 0 ; deletions 1 ; frameshifts 2
utg64_pilon	exonerate:protein2genome:local	similarity	539269	540479	1987	-	.	alignment_id 0 ; Query GL50803_101850-t26_1-p1 ; Align 540480 1 843 ; Align 539635 283 366
utg308_pilon	exonerate:protein2genome:local	gene	799700	802129	2598	+	.	gene_id 0 ; sequence GL50803_101866-t26_1-p1 ; gene_orientation .
utg308_pilon	exonerate:protein2genome:local	cds	799700	802129	.	+	.
utg308_pilon	exonerate:protein2genome:local	exon	799700	802129	.	+	.	insertions 15 ; deletions 0
utg308_pilon	exonerate:protein2genome:local	similarity	799700	802129	2598	+	.	alignment_id 0 ; Query GL50803_101866-t26_1-p1 ; Align 799700 1 1275 ; Align 800981 426 42 ; Align 801032 440 1098
utg265_pilon	exonerate:protein2genome:local	gene	753826	755616	2250	-	.	gene_id 0 ; sequence GL50803_101877-t26_1-p1 ; gene_orientation .
utg265_pilon	exonerate:protein2genome:local	cds	753826	755616	.	-	.
utg265_pilon	exonerate:protein2genome:local	exon	753826	755616	.	-	.	insertions 0 ; deletions 1
utg265_pilon	exonerate:protein2genome:local	similarity	753826	755616	2250	-	.	alignment_id 0 ; Query GL50803_101877-t26_1-p1 ; Align 755617 1 1155 ; Align 754462 387 636
utg64_pilon	exonerate:protein2genome:local	gene	930747	931034	283	-	.	gene_id 0 ; sequence GL50803_10189-t26_1-p1 ; gene_orientation .
utg64_pilon	exonerate:protein2genome:local	cds	930747	931034	.	-	.
utg64_pilon	exonerate:protein2genome:local	exon	930747	931034	.	-	.	insertions 0 ; deletions 0
utg64_pilon	exonerate:protein2genome:local	similarity	930747	931034	283	-	.	alignment_id 0 ; Query GL50803_10189-t26_1-p1 ; Align 931035 1 288
utg64_pilon	exonerate:protein2genome:local	gene	929622	931433	2487	+	.	gene_id 0 ; sequence GL50803_10190-t26_1-p1 ; gene_orientation .
utg64_pilon	exonerate:protein2genome:local	cds	929622	931433	.	+	.
utg64_pilon	exonerate:protein2genome:local	exon	929622	931433	.	+	.	insertions 0 ; deletions 0
utg64_pilon	exonerate:protein2genome:local	similarity	929622	931433	2487	+	.	alignment_id 0 ; Query GL50803_10190-t26_1-p1 ; Align 929622 1 1812
utg265_pilon	exonerate:protein2genome:local	gene	676109	677941	2468	-	.	gene_id 0 ; sequence GL50803_101904-t26_1-p1 ; gene_orientation .
utg265_pilon	exonerate:protein2genome:local	cds	676109	677941	.	-	.
utg265_pilon	exonerate:protein2genome:local	exon	676109	677941	.	-	.	insertions 0 ; deletions 2
utg265_pilon	exonerate:protein2genome:local	similarity	676109	677941	2468	-	.	alignment_id 0 ; Query GL50803_101904-t26_1-p1 ; Align 677942 1 1266 ; Align 676676 425 567
utg265_pilon	exonerate:protein2genome:local	gene	673654	675015	2069	-	.	gene_id 0 ; sequence GL50803_101906-t26_1-p1 ; gene_orientation .
utg265_pilon	exonerate:protein2genome:local	cds	673654	675015	.	-	.
utg265_pilon	exonerate:protein2genome:local	exon	673654	675015	.	-	.	insertions 0 ; deletions 0
utg265_pilon	exonerate:protein2genome:local	similarity	673654	675015	2069	-	.	alignment_id 0 ; Query GL50803_101906-t26_1-p1 ; Align 675016 1 1362
utg349_pilon	exonerate:protein2genome:local	gene	256153	257099	1478	-	.	gene_id 0 ; sequence GL50803_101918-t26_1-p1 ; gene_orientation .
utg349_pilon	exonerate:protein2genome:local	cds	256153	257099	.	-	.
utg349_pilon	exonerate:protein2genome:local	exon	256153	257099	.	-	.	insertions 0 ; deletions 4 ; frameshifts 2
utg349_pilon	exonerate:protein2genome:local	similarity	256153	257099	1478	-	.	alignment_id 0 ; Query GL50803_101918-t26_1-p1 ; Align 257100 1 219 ; Align 256879 75 669 ; Align 256210 301 57
utg349_pilon	exonerate:protein2genome:local	gene	258126	258859	1186	+	.	gene_id 0 ; sequence GL50803_101919-t26_1-p1 ; gene_orientation .
utg349_pilon	exonerate:protein2genome:local	cds	258126	258859	.	+	.
utg349_pilon	exonerate:protein2genome:local	exon	258126	258859	.	+	.	insertions 0 ; deletions 1 ; frameshifts 2
utg349_pilon	exonerate:protein2genome:local	similarity	258126	258859	1186	+	.	alignment_id 0 ; Query GL50803_101919-t26_1-p1 ; Align 258126 1 573 ; Align 258701 193 159
utg64_pilon	exonerate:protein2genome:local	gene	928969	929385	587	+	.	gene_id 0 ; sequence GL50803_10192-t26_1-p1 ; gene_orientation .
utg64_pilon	exonerate:protein2genome:local	cds	928969	929385	.	+	.
utg64_pilon	exonerate:protein2genome:local	exon	928969	929385	.	+	.	insertions 0 ; deletions 0
utg64_pilon	exonerate:protein2genome:local	similarity	928969	929385	587	+	.	alignment_id 0 ; Query GL50803_10192-t26_1-p1 ; Align 928969 1 417
utg64_pilon	exonerate:protein2genome:local	gene	925924	928803	4153	+	.	gene_id 0 ; sequence GL50803_10193-t26_1-p1 ; gene_orientation .
utg64_pilon	exonerate:protein2genome:local	cds	925924	928803	.	+	.
utg64_pilon	exonerate:protein2genome:local	exon	925924	928803	.	+	.	insertions 0 ; deletions 0
utg64_pilon	exonerate:protein2genome:local	similarity	925924	928803	4153	+	.	alignment_id 0 ; Query GL50803_10193-t26_1-p1 ; Align 925924 1 2880
utg64_pilon	exonerate:protein2genome:local	gene	925571	925894	343	-	.	gene_id 0 ; sequence GL50803_10194-t26_1-p1 ; gene_orientation .
utg64_pilon	exonerate:protein2genome:local	cds	925571	925894	.	-	.
utg64_pilon	exonerate:protein2genome:local	exon	925571	925894	.	-	.	insertions 0 ; deletions 0
utg64_pilon	exonerate:protein2genome:local	similarity	925571	925894	343	-	.	alignment_id 0 ; Query GL50803_10194-t26_1-p1 ; Align 925895 1 324
utg11_pilon	exonerate:protein2genome:local	gene	540924	541526	915	+	.	gene_id 0 ; sequence GL50803_101943-t26_1-p1 ; gene_orientation .
utg11_pilon	exonerate:protein2genome:local	cds	540924	541526	.	+	.
utg11_pilon	exonerate:protein2genome:local	exon	540924	541526	.	+	.	insertions 0 ; deletions 0
utg11_pilon	exonerate:protein2genome:local	similarity	540924	541526	915	+	.	alignment_id 0 ; Query GL50803_101943-t26_1-p1 ; Align 540924 1 603
utg265_pilon	exonerate:protein2genome:local	gene	108658	113147	5006	-	.	gene_id 0 ; sequence GL50803_101948-t26_1-p1 ; gene_orientation .
utg265_pilon	exonerate:protein2genome:local	cds	108658	113147	.	-	.
utg265_pilon	exonerate:protein2genome:local	exon	108658	113147	.	-	.	insertions 0 ; deletions 3 ; frameshifts 8
utg265_pilon	exonerate:protein2genome:local	similarity	108658	113147	5006	-	.	alignment_id 0 ; Query GL50803_101948-t26_1-p1 ; Align 113148 1264 261 ; Align 112887 1352 1221 ; Align 111665 1759 549 ; Align 111114 1943 123 ; Align 110990 1984 720 ; Align 110268 2225 369 ; Align 109897 2348 1239
utg265_pilon	exonerate:protein2genome:local	gene	138612	140911	3380	+	.	gene_id 0 ; sequence GL50803_101955-t26_1-p1 ; gene_orientation .
utg265_pilon	exonerate:protein2genome:local	cds	138612	140911	.	+	.
utg265_pilon	exonerate:protein2genome:local	exon	138612	140911	.	+	.	insertions 6 ; deletions 0 ; frameshifts 2
utg265_pilon	exonerate:protein2genome:local	similarity	138612	140911	3380	+	.	alignment_id 0 ; Query GL50803_101955-t26_1-p1 ; Align 138612 1 450 ; Align 139068 151 876 ; Align 139946 443 966
utg64_pilon	exonerate:protein2genome:local	gene	925029	925520	686	-	.	gene_id 0 ; sequence GL50803_10196-t26_1-p1 ; gene_orientation .
utg64_pilon	exonerate:protein2genome:local	cds	925029	925520	.	-	.
utg64_pilon	exonerate:protein2genome:local	exon	925029	925520	.	-	.	insertions 0 ; deletions 0
utg64_pilon	exonerate:protein2genome:local	similarity	925029	925520	686	-	.	alignment_id 0 ; Query GL50803_10196-t26_1-p1 ; Align 925521 1 492
utg364_pilon	exonerate:protein2genome:local	gene	53924	54196	246	+	.	gene_id 0 ; sequence GL50803_101990-t26_1-p1 ; gene_orientation .
utg364_pilon	exonerate:protein2genome:local	cds	53924	54196	.	+	.
utg364_pilon	exonerate:protein2genome:local	exon	53924	54196	.	+	.	insertions 0 ; deletions 3
utg364_pilon	exonerate:protein2genome:local	similarity	53924	54196	246	+	.	alignment_id 0 ; Query GL50803_101990-t26_1-p1 ; Align 53924 1 129 ; Align 54053 47 144
utg265_pilon	exonerate:protein2genome:local	gene	896616	898088	1706	-	.	gene_id 0 ; sequence GL50803_101994-t26_1-p1 ; gene_orientation .
utg265_pilon	exonerate:protein2genome:local	cds	896616	898088	.	-	.
utg265_pilon	exonerate:protein2genome:local	exon	896616	898088	.	-	.	insertions 27 ; deletions 4
utg265_pilon	exonerate:protein2genome:local	similarity	896616	898088	1706	-	.	alignment_id 0 ; Query GL50803_101994-t26_1-p1 ; Align 898089 344 411 ; Align 897678 482 93 ; Align 897570 513 33 ; Align 897531 524 297 ; Align 897228 623 429 ; Align 896799 769 183
utg265_pilon	exonerate:protein2genome:local	gene	838535	838744	267	-	.	gene_id 0 ; sequence GL50803_102012-t26_1-p1 ; gene_orientation .
utg265_pilon	exonerate:protein2genome:local	cds	838535	838744	.	-	.
utg265_pilon	exonerate:protein2genome:local	exon	838535	838744	.	-	.	insertions 0 ; deletions 0
utg265_pilon	exonerate:protein2genome:local	similarity	838535	838744	267	-	.	alignment_id 0 ; Query GL50803_102012-t26_1-p1 ; Align 838745 3 210
utg47_pilon	exonerate:protein2genome:local	gene	72926	75163	2989	-	.	gene_id 0 ; sequence GL50803_102022-t26_1-p1 ; gene_orientation .
utg47_pilon	exonerate:protein2genome:local	cds	72926	75163	.	-	.
utg47_pilon	exonerate:protein2genome:local	exon	72926	75163	.	-	.	insertions 15 ; deletions 1
utg47_pilon	exonerate:protein2genome:local	similarity	72926	75163	2989	-	.	alignment_id 0 ; Query GL50803_102022-t26_1-p1 ; Align 75164 1 2019 ; Align 73130 674 114 ; Align 73016 713 90
utg47_pilon	exonerate:protein2genome:local	gene	69754	72264	3978	+	.	gene_id 0 ; sequence GL50803_102023-t26_1-p1 ; gene_orientation .
utg47_pilon	exonerate:protein2genome:local	cds	69754	72264	.	+	.
utg47_pilon	exonerate:protein2genome:local	exon	69754	72264	.	+	.	insertions 0 ; deletions 0
utg47_pilon	exonerate:protein2genome:local	similarity	69754	72264	3978	+	.	alignment_id 0 ; Query GL50803_102023-t26_1-p1 ; Align 69754 1 2511
utg47_pilon	exonerate:protein2genome:local	gene	699803	702733	4269	-	.	gene_id 0 ; sequence GL50803_102034-t26_1-p1 ; gene_orientation .
utg47_pilon	exonerate:protein2genome:local	cds	699803	702733	.	-	.
utg47_pilon	exonerate:protein2genome:local	exon	699803	702733	.	-	.	insertions 0 ; deletions 1
utg47_pilon	exonerate:protein2genome:local	similarity	699803	702733	4269	-	.	alignment_id 0 ; Query GL50803_102034-t26_1-p1 ; Align 702734 1 651 ; Align 702083 219 2280
utg47_pilon	exonerate:protein2genome:local	gene	664165	666117	2923	-	.	gene_id 0 ; sequence GL50803_102051-t26_1-p1 ; gene_orientation .
utg47_pilon	exonerate:protein2genome:local	cds	664165	666117	.	-	.
utg47_pilon	exonerate:protein2genome:local	exon	664165	666117	.	-	.	insertions 0 ; deletions 0
utg47_pilon	exonerate:protein2genome:local	similarity	664165	666117	2923	-	.	alignment_id 0 ; Query GL50803_102051-t26_1-p1 ; Align 666118 1 1953
utg47_pilon	exonerate:protein2genome:local	gene	653481	659692	9014	-	.	gene_id 0 ; sequence GL50803_102056-t26_1-p1 ; gene_orientation .
utg47_pilon	exonerate:protein2genome:local	cds	653481	659692	.	-	.
utg47_pilon	exonerate:protein2genome:local	exon	653481	659692	.	-	.	insertions 0 ; deletions 8 ; frameshifts 5
utg47_pilon	exonerate:protein2genome:local	similarity	653481	659692	9014	-	.	alignment_id 0 ; Query GL50803_102056-t26_1-p1 ; Align 659693 1 1389 ; Align 658303 464 9 ; Align 658294 468 327 ; Align 657965 578 354 ; Align 657611 697 1248 ; Align 656363 1116 354 ; Align 656007 1235 300 ; Align 655707 1336 2226
utg349_pilon	exonerate:protein2genome:local	gene	1478819	1479034	163	+	.	gene_id 0 ; sequence GL50803_102061-t26_1-p1 ; gene_orientation .
utg349_pilon	exonerate:protein2genome:local	cds	1478819	1479034	.	+	.
utg349_pilon	exonerate:protein2genome:local	exon	1478819	1479034	.	+	.	insertions 0 ; deletions 0
utg349_pilon	exonerate:protein2genome:local	similarity	1478819	1479034	163	+	.	alignment_id 0 ; Query GL50803_102061-t26_1-p1 ; Align 1478819 1 216
utg349_pilon	exonerate:protein2genome:local	gene	1510797	1511039	172	-	.	gene_id 0 ; sequence GL50803_102070-t26_1-p1 ; gene_orientation .
utg349_pilon	exonerate:protein2genome:local	cds	1510797	1511039	.	-	.
utg349_pilon	exonerate:protein2genome:local	exon	1510797	1511039	.	-	.	insertions 0 ; deletions 0
utg349_pilon	exonerate:protein2genome:local	similarity	1510797	1511039	172	-	.	alignment_id 0 ; Query GL50803_102070-t26_1-p1 ; Align 1511040 3 243
utg349_pilon	exonerate:protein2genome:local	gene	1509960	1512842	3466	+	.	gene_id 0 ; sequence GL50803_102071-t26_1-p1 ; gene_orientation .
utg349_pilon	exonerate:protein2genome:local	cds	1509960	1512842	.	+	.
utg349_pilon	exonerate:protein2genome:local	exon	1509960	1512842	.	+	.	insertions 0 ; deletions 3
utg349_pilon	exonerate:protein2genome:local	similarity	1509960	1512842	3466	+	.	alignment_id 0 ; Query GL50803_102071-t26_1-p1 ; Align 1509960 1 2031 ; Align 1511991 681 852
utg11_pilon	exonerate:protein2genome:local	gene	831447	831704	196	-	.	gene_id 0 ; sequence GL50803_102096-t26_1-p1 ; gene_orientation .
utg11_pilon	exonerate:protein2genome:local	cds	831447	831704	.	-	.
utg11_pilon	exonerate:protein2genome:local	exon	831447	831704	.	-	.	insertions 0 ; deletions 0
utg11_pilon	exonerate:protein2genome:local	similarity	831447	831704	196	-	.	alignment_id 0 ; Query GL50803_102096-t26_1-p1 ; Align 831705 1 258
utg11_pilon	exonerate:protein2genome:local	gene	790758	793823	4785	+	.	gene_id 0 ; sequence GL50803_102101-t26_1-p1 ; gene_orientation .
utg11_pilon	exonerate:protein2genome:local	cds	790758	793823	.	+	.
utg11_pilon	exonerate:protein2genome:local	exon	790758	793823	.	+	.	insertions 0 ; deletions 4
utg11_pilon	exonerate:protein2genome:local	similarity	790758	793823	4785	+	.	alignment_id 0 ; Query GL50803_102101-t26_1-p1 ; Align 790758 1 336 ; Align 791094 115 807 ; Align 791901 386 1923
utg11_pilon	exonerate:protein2genome:local	gene	814385	819986	9072	+	.	gene_id 0 ; sequence GL50803_102108-t26_1-p1 ; gene_orientation .
utg11_pilon	exonerate:protein2genome:local	cds	814385	819986	.	+	.
utg11_pilon	exonerate:protein2genome:local	exon	814385	819986	.	+	.	insertions 0 ; deletions 0 ; frameshifts 1
utg11_pilon	exonerate:protein2genome:local	similarity	814385	819986	9072	+	.	alignment_id 0 ; Query GL50803_102108-t26_1-p1 ; Align 814385 1 3081 ; Align 817467 1028 2520
utg11_pilon	exonerate:protein2genome:local	gene	785747	787950	2412	-	.	gene_id 0 ; sequence GL50803_102110-t26_1-p1 ; gene_orientation .
utg11_pilon	exonerate:protein2genome:local	cds	785747	787950	.	-	.
utg11_pilon	exonerate:protein2genome:local	exon	785747	787950	.	-	.	insertions 3 ; deletions 4 ; frameshifts 2
utg11_pilon	exonerate:protein2genome:local	similarity	785747	787950	2412	-	.	alignment_id 0 ; Query GL50803_102110-t26_1-p1 ; Align 787951 1 273 ; Align 787678 96 123 ; Align 787552 137 105 ; Align 787446 172 555 ; Align 786890 357 1143
utg47_pilon	exonerate:protein2genome:local	gene	2125028	2125402	503	+	.	gene_id 0 ; sequence GL50803_102141-t26_1-p1 ; gene_orientation .
utg47_pilon	exonerate:protein2genome:local	cds	2125028	2125402	.	+	.
utg47_pilon	exonerate:protein2genome:local	exon	2125028	2125402	.	+	.	insertions 0 ; deletions 0
utg47_pilon	exonerate:protein2genome:local	similarity	2125028	2125402	503	+	.	alignment_id 0 ; Query GL50803_102141-t26_1-p1 ; Align 2125028 1 375
utg47_pilon	exonerate:protein2genome:local	gene	2124244	2124480	218	-	.	gene_id 0 ; sequence GL50803_102142-t26_1-p1 ; gene_orientation .
utg47_pilon	exonerate:protein2genome:local	cds	2124244	2124480	.	-	.
utg47_pilon	exonerate:protein2genome:local	exon	2124244	2124480	.	-	.	insertions 0 ; deletions 0
utg47_pilon	exonerate:protein2genome:local	similarity	2124244	2124480	218	-	.	alignment_id 0 ; Query GL50803_102142-t26_1-p1 ; Align 2124481 8 237
utg64_pilon	exonerate:protein2genome:local	gene	697710	698618	1351	+	.	gene_id 0 ; sequence GL50803_10217-t26_1-p1 ; gene_orientation .
utg64_pilon	exonerate:protein2genome:local	cds	697710	698618	.	+	.
utg64_pilon	exonerate:protein2genome:local	exon	697710	698618	.	+	.	insertions 0 ; deletions 0
utg64_pilon	exonerate:protein2genome:local	similarity	697710	698618	1351	+	.	alignment_id 0 ; Query GL50803_10217-t26_1-p1 ; Align 697710 1 909
utg11_pilon	exonerate:protein2genome:local	gene	1195419	1196174	1122	+	.	gene_id 0 ; sequence GL50803_102170-t26_1-p1 ; gene_orientation .
utg11_pilon	exonerate:protein2genome:local	cds	1195419	1196174	.	+	.
utg11_pilon	exonerate:protein2genome:local	exon	1195419	1196174	.	+	.	insertions 0 ; deletions 0
utg11_pilon	exonerate:protein2genome:local	similarity	1195419	1196174	1122	+	.	alignment_id 0 ; Query GL50803_102170-t26_1-p1 ; Align 1195419 1 756
utg265_pilon	exonerate:protein2genome:local	gene	658649	658984	361	-	.	gene_id 0 ; sequence GL50803_102178-t26_1-p1 ; gene_orientation .
utg265_pilon	exonerate:protein2genome:local	cds	658649	658984	.	-	.
utg265_pilon	exonerate:protein2genome:local	exon	658649	658984	.	-	.	insertions 3 ; deletions 1
utg265_pilon	exonerate:protein2genome:local	similarity	658649	658984	361	-	.	alignment_id 0 ; Query GL50803_102178-t26_1-p1 ; Align 658985 17 195 ; Align 658787 82 36 ; Align 658751 95 102
utg64_pilon	exonerate:protein2genome:local	gene	698678	699262	825	+	.	gene_id 0 ; sequence GL50803_10218-t26_1-p1 ; gene_orientation .
utg64_pilon	exonerate:protein2genome:local	cds	698678	699262	.	+	.
utg64_pilon	exonerate:protein2genome:local	exon	698678	699262	.	+	.	insertions 0 ; deletions 3
utg64_pilon	exonerate:protein2genome:local	similarity	698678	699262	825	+	.	alignment_id 0 ; Query GL50803_10218-t26_1-p1 ; Align 698678 1 111 ; Align 698789 41 474
utg47_pilon	exonerate:protein2genome:local	gene	1917459	1918130	757	-	.	gene_id 0 ; sequence GL50803_102180-t26_1-p1 ; gene_orientation .
utg47_pilon	exonerate:protein2genome:local	cds	1917459	1918130	.	-	.
utg47_pilon	exonerate:protein2genome:local	exon	1917459	1918130	.	-	.	insertions 9 ; deletions 0
utg47_pilon	exonerate:protein2genome:local	similarity	1917459	1918130	757	-	.	alignment_id 0 ; Query GL50803_102180-t26_1-p1 ; Align 1918131 4 213 ; Align 1917915 75 396 ; Align 1917513 207 54
utg64_pilon	exonerate:protein2genome:local	gene	30180	37796	11031	+	.	gene_id 0 ; sequence GL50803_102184-t26_1-p1 ; gene_orientation .
utg64_pilon	exonerate:protein2genome:local	cds	30180	37796	.	+	.
utg64_pilon	exonerate:protein2genome:local	exon	30180	37796	.	+	.	insertions 6 ; deletions 4
utg64_pilon	exonerate:protein2genome:local	similarity	30180	37796	11031	+	.	alignment_id 0 ; Query GL50803_102184-t26_1-p1 ; Align 30180 1 3957 ; Align 34137 1321 1068 ; Align 35211 1677 1647 ; Align 36858 2227 225 ; Align 37083 2304 714
utg64_pilon	exonerate:protein2genome:local	gene	699276	703610	5970	+	.	gene_id 0 ; sequence GL50803_10219-t26_1-p1 ; gene_orientation +
utg64_pilon	exonerate:protein2genome:local	cds	699276	700668	.	+	.
utg64_pilon	exonerate:protein2genome:local	exon	699276	700668	.	+	.	insertions 0 ; deletions 0
utg64_pilon	exonerate:protein2genome:local	splice5	700669	700670	.	+	.	intron_id 1 ; splice_site "TT"
utg64_pilon	exonerate:protein2genome:local	intron	700669	700716	.	+	.	intron_id 1
utg64_pilon	exonerate:protein2genome:local	splice3	700715	700716	.	+	.	intron_id 0 ; splice_site "AG"
utg64_pilon	exonerate:protein2genome:local	cds	700717	703610	.	+	.
utg64_pilon	exonerate:protein2genome:local	exon	700717	703610	.	+	.	insertions 0 ; deletions 0
utg64_pilon	exonerate:protein2genome:local	similarity	699276	703610	5970	+	.	alignment_id 0 ; Query GL50803_10219-t26_1-p1 ; Align 699276 1 1392 ; Align 700719 466 2892
utg64_pilon	exonerate:protein2genome:local	gene	704127	705113	1312	+	.	gene_id 0 ; sequence GL50803_10221-t26_1-p1 ; gene_orientation .
utg64_pilon	exonerate:protein2genome:local	cds	704127	705113	.	+	.
utg64_pilon	exonerate:protein2genome:local	exon	704127	705113	.	+	.	insertions 0 ; deletions 2
utg64_pilon	exonerate:protein2genome:local	similarity	704127	705113	1312	+	.	alignment_id 0 ; Query GL50803_10221-t26_1-p1 ; Align 704127 1 426 ; Align 704553 145 561
utg64_pilon	exonerate:protein2genome:local	gene	16061	92256	577	+	.	gene_id 0 ; sequence GL50803_102230-t26_1-p1 ; gene_orientation +
utg64_pilon	exonerate:protein2genome:local	cds	16061	16331	.	+	.
utg64_pilon	exonerate:protein2genome:local	exon	16061	16331	.	+	.	insertions 3 ; deletions 0
utg64_pilon	exonerate:protein2genome:local	splice5	16332	16333	.	+	.	intron_id 1 ; splice_site "GT"
utg64_pilon	exonerate:protein2genome:local	intron	16332	91779	.	+	.	intron_id 1
utg64_pilon	exonerate:protein2genome:local	splice3	91778	91779	.	+	.	intron_id 0 ; splice_site "AG"
utg64_pilon	exonerate:protein2genome:local	cds	91780	92256	.	+	.
utg64_pilon	exonerate:protein2genome:local	exon	91780	92256	.	+	.	insertions 3 ; deletions 0 ; frameshifts 1
utg64_pilon	exonerate:protein2genome:local	similarity	16061	92256	577	+	.	alignment_id 0 ; Query GL50803_102230-t26_1-p1 ; Align 16061 38 129 ; Align 16193 81 138 ; Align 91782 128 246 ; Align 92031 210 90 ; Align 92122 240 135
utg308_pilon	exonerate:protein2genome:local	gene	22599	22805	196	+	.	gene_id 0 ; sequence GL50803_102245-t26_1-p1 ; gene_orientation .
utg308_pilon	exonerate:protein2genome:local	cds	22599	22805	.	+	.
utg308_pilon	exonerate:protein2genome:local	exon	22599	22805	.	+	.	insertions 0 ; deletions 0
utg308_pilon	exonerate:protein2genome:local	similarity	22599	22805	196	+	.	alignment_id 0 ; Query GL50803_102245-t26_1-p1 ; Align 22599 1 207
utg308_pilon	exonerate:protein2genome:local	gene	47948	51013	4818	+	.	gene_id 0 ; sequence GL50803_102248-t26_1-p1 ; gene_orientation .
utg308_pilon	exonerate:protein2genome:local	cds	47948	51013	.	+	.
utg308_pilon	exonerate:protein2genome:local	exon	47948	51013	.	+	.	insertions 0 ; deletions 0
utg308_pilon	exonerate:protein2genome:local	similarity	47948	51013	4818	+	.	alignment_id 0 ; Query GL50803_102248-t26_1-p1 ; Align 47948 1 3066
utg308_pilon	exonerate:protein2genome:local	gene	72359	72568	195	+	.	gene_id 0 ; sequence GL50803_102256-t26_1-p1 ; gene_orientation .
utg308_pilon	exonerate:protein2genome:local	cds	72359	72568	.	+	.
utg308_pilon	exonerate:protein2genome:local	exon	72359	72568	.	+	.	insertions 0 ; deletions 0
utg308_pilon	exonerate:protein2genome:local	similarity	72359	72568	195	+	.	alignment_id 0 ; Query GL50803_102256-t26_1-p1 ; Align 72359 1 210
utg308_pilon	exonerate:protein2genome:local	gene	112275	113264	1370	-	.	gene_id 0 ; sequence GL50803_102263-t26_1-p1 ; gene_orientation .
utg308_pilon	exonerate:protein2genome:local	cds	112275	113264	.	-	.
utg308_pilon	exonerate:protein2genome:local	exon	112275	113264	.	-	.	insertions 0 ; deletions 0
utg308_pilon	exonerate:protein2genome:local	similarity	112275	113264	1370	-	.	alignment_id 0 ; Query GL50803_102263-t26_1-p1 ; Align 113265 1 990
utg731_pilon	exonerate:protein2genome:local	gene	127497	129146	2155	-	.	gene_id 0 ; sequence GL50803_10229-t26_1-p1 ; gene_orientation .
utg731_pilon	exonerate:protein2genome:local	cds	127497	129146	.	-	.
utg731_pilon	exonerate:protein2genome:local	exon	127497	129146	.	-	.	insertions 0 ; deletions 1
utg731_pilon	exonerate:protein2genome:local	similarity	127497	129146	2155	-	.	alignment_id 0 ; Query GL50803_10229-t26_1-p1 ; Align 129147 23 33 ; Align 129114 35 1617
utg64_pilon	exonerate:protein2genome:local	gene	237592	237810	190	-	.	gene_id 0 ; sequence GL50803_102303-t26_1-p1 ; gene_orientation .
utg64_pilon	exonerate:protein2genome:local	cds	237592	237810	.	-	.
utg64_pilon	exonerate:protein2genome:local	exon	237592	237810	.	-	.	insertions 0 ; deletions 0
utg64_pilon	exonerate:protein2genome:local	similarity	237592	237810	190	-	.	alignment_id 0 ; Query GL50803_102303-t26_1-p1 ; Align 237811 1 219
utg731_pilon	exonerate:protein2genome:local	gene	129173	130849	2646	-	.	gene_id 0 ; sequence GL50803_10231-t26_1-p1 ; gene_orientation .
utg731_pilon	exonerate:protein2genome:local	cds	129173	130849	.	-	.
utg731_pilon	exonerate:protein2genome:local	exon	129173	130849	.	-	.	insertions 0 ; deletions 0
utg731_pilon	exonerate:protein2genome:local	similarity	129173	130849	2646	-	.	alignment_id 0 ; Query GL50803_10231-t26_1-p1 ; Align 130850 1 1677
utg731_pilon	exonerate:protein2genome:local	gene	130923	132926	2787	-	.	gene_id 0 ; sequence GL50803_10232-t26_1-p1 ; gene_orientation .
utg731_pilon	exonerate:protein2genome:local	cds	130923	132926	.	-	.
utg731_pilon	exonerate:protein2genome:local	exon	130923	132926	.	-	.	insertions 3 ; deletions 2
utg731_pilon	exonerate:protein2genome:local	similarity	130923	132926	2787	-	.	alignment_id 0 ; Query GL50803_10232-t26_1-p1 ; Align 132927 1 1038 ; Align 131889 349 729 ; Align 131157 592 234
utg47_pilon	exonerate:protein2genome:local	gene	1903419	1906103	4312	-	.	gene_id 0 ; sequence GL50803_102322-t26_1-p1 ; gene_orientation .
utg47_pilon	exonerate:protein2genome:local	cds	1903419	1906103	.	-	.
utg47_pilon	exonerate:protein2genome:local	exon	1903419	1906103	.	-	.	insertions 0 ; deletions 3
utg47_pilon	exonerate:protein2genome:local	similarity	1903419	1906103	4312	-	.	alignment_id 0 ; Query GL50803_102322-t26_1-p1 ; Align 1906104 1 393 ; Align 1905711 135 2292
utg11_pilon	exonerate:protein2genome:local	gene	965784	966086	259	-	.	gene_id 0 ; sequence GL50803_102340-t26_1-p1 ; gene_orientation .
utg11_pilon	exonerate:protein2genome:local	cds	965784	966086	.	-	.
utg11_pilon	exonerate:protein2genome:local	exon	965784	966086	.	-	.	insertions 0 ; deletions 0
utg11_pilon	exonerate:protein2genome:local	similarity	965784	966086	259	-	.	alignment_id 0 ; Query GL50803_102340-t26_1-p1 ; Align 966087 1 303
utg731_pilon	exonerate:protein2genome:local	gene	42386	143578	3252	-	.	gene_id 0 ; sequence GL50803_10238-t26_1-p1 ; gene_orientation +
utg731_pilon	exonerate:protein2genome:local	cds	140672	143578	.	-	.
utg731_pilon	exonerate:protein2genome:local	exon	140672	143578	.	-	.	insertions 0 ; deletions 0
utg731_pilon	exonerate:protein2genome:local	splice5	140670	140671	.	-	.	intron_id 1 ; splice_site "GC"
utg731_pilon	exonerate:protein2genome:local	intron	42428	140671	.	-	.	intron_id 1
utg731_pilon	exonerate:protein2genome:local	splice3	42428	42429	.	-	.	intron_id 0 ; splice_site "AG"
utg731_pilon	exonerate:protein2genome:local	cds	42386	42427	.	-	.
utg731_pilon	exonerate:protein2genome:local	exon	42386	42427	.	-	.	insertions 0 ; deletions 0
utg731_pilon	exonerate:protein2genome:local	similarity	42386	143578	3252	-	.	alignment_id 0 ; Query GL50803_10238-t26_1-p1 ; Align 143579 1 2907 ; Align 42428 970 42
utg731_pilon	exonerate:protein2genome:local	gene	144107	145195	1157	-	.	gene_id 0 ; sequence GL50803_10239-t26_1-p1 ; gene_orientation .
utg731_pilon	exonerate:protein2genome:local	cds	144107	145195	.	-	.
utg731_pilon	exonerate:protein2genome:local	exon	144107	145195	.	-	.	insertions 0 ; deletions 2
utg731_pilon	exonerate:protein2genome:local	similarity	144107	145195	1157	-	.	alignment_id 0 ; Query GL50803_10239-t26_1-p1 ; Align 145196 1 237 ; Align 144959 81 474 ; Align 144485 240 378
utg731_pilon	exonerate:protein2genome:local	gene	150785	151622	905	+	.	gene_id 0 ; sequence GL50803_10241-t26_1-p1 ; gene_orientation .
utg731_pilon	exonerate:protein2genome:local	cds	150785	151622	.	+	.
utg731_pilon	exonerate:protein2genome:local	exon	150785	151622	.	+	.	insertions 0 ; deletions 5 ; frameshifts 1
utg731_pilon	exonerate:protein2genome:local	similarity	150785	151622	905	+	.	alignment_id 0 ; Query GL50803_10241-t26_1-p1 ; Align 150785 1 555 ; Align 151340 190 30 ; Align 151370 201 186 ; Align 151557 263 66
utg47_pilon	exonerate:protein2genome:local	gene	137976	138218	168	-	.	gene_id 0 ; sequence GL50803_102423-t26_1-p1 ; gene_orientation .
utg47_pilon	exonerate:protein2genome:local	cds	137976	138218	.	-	.
utg47_pilon	exonerate:protein2genome:local	exon	137976	138218	.	-	.	insertions 0 ; deletions 0
utg47_pilon	exonerate:protein2genome:local	similarity	137976	138218	168	-	.	alignment_id 0 ; Query GL50803_102423-t26_1-p1 ; Align 138219 1 243
utg47_pilon	exonerate:protein2genome:local	gene	230374	232716	3197	-	.	gene_id 0 ; sequence GL50803_102438-t26_1-p1 ; gene_orientation .
utg47_pilon	exonerate:protein2genome:local	cds	230374	232716	.	-	.
utg47_pilon	exonerate:protein2genome:local	exon	230374	232716	.	-	.	insertions 0 ; deletions 1
utg47_pilon	exonerate:protein2genome:local	similarity	230374	232716	3197	-	.	alignment_id 0 ; Query GL50803_102438-t26_1-p1 ; Align 232717 1 1227 ; Align 231490 411 1116
utg47_pilon	exonerate:protein2genome:local	gene	248286	248501	201	-	.	gene_id 0 ; sequence GL50803_102442-t26_1-p1 ; gene_orientation .
utg47_pilon	exonerate:protein2genome:local	cds	248286	248501	.	-	.
utg47_pilon	exonerate:protein2genome:local	exon	248286	248501	.	-	.	insertions 0 ; deletions 0
utg47_pilon	exonerate:protein2genome:local	similarity	248286	248501	201	-	.	alignment_id 0 ; Query GL50803_102442-t26_1-p1 ; Align 248502 1 216
utg11_pilon	exonerate:protein2genome:local	gene	707682	708101	362	-	.	gene_id 0 ; sequence GL50803_102444-t26_1-p1 ; gene_orientation .
utg11_pilon	exonerate:protein2genome:local	cds	707682	708101	.	-	.
utg11_pilon	exonerate:protein2genome:local	exon	707682	708101	.	-	.	insertions 0 ; deletions 0
utg11_pilon	exonerate:protein2genome:local	similarity	707682	708101	362	-	.	alignment_id 0 ; Query GL50803_102444-t26_1-p1 ; Align 708102 64 420
utg11_pilon	exonerate:protein2genome:local	gene	1073584	1077162	5355	-	.	gene_id 0 ; sequence GL50803_102455-t26_1-p1 ; gene_orientation .
utg11_pilon	exonerate:protein2genome:local	cds	1073584	1077162	.	-	.
utg11_pilon	exonerate:protein2genome:local	exon	1073584	1077162	.	-	.	insertions 0 ; deletions 1
utg11_pilon	exonerate:protein2genome:local	similarity	1073584	1077162	5355	-	.	alignment_id 0 ; Query GL50803_102455-t26_1-p1 ; Align 1077163 1 1827 ; Align 1075336 611 1752
utg47_pilon	exonerate:protein2genome:local	gene	1013250	1020029	7855	+	.	gene_id 0 ; sequence GL50803_102461-t26_1-p1 ; gene_orientation .
utg47_pilon	exonerate:protein2genome:local	cds	1013250	1020029	.	+	.
utg47_pilon	exonerate:protein2genome:local	exon	1013250	1020029	.	+	.	insertions 3 ; deletions 5
utg47_pilon	exonerate:protein2genome:local	similarity	1013250	1020029	7855	+	.	alignment_id 0 ; Query GL50803_102461-t26_1-p1 ; Align 1013250 1 1194 ; Align 1014444 401 3069 ; Align 1017513 1425 546 ; Align 1018062 1607 969 ; Align 1019031 1932 999
utg64_pilon	exonerate:protein2genome:local	gene	642071	642307	212	-	.	gene_id 0 ; sequence GL50803_102476-t26_1-p1 ; gene_orientation .
utg64_pilon	exonerate:protein2genome:local	cds	642071	642307	.	-	.
utg64_pilon	exonerate:protein2genome:local	exon	642071	642307	.	-	.	insertions 0 ; deletions 0
utg64_pilon	exonerate:protein2genome:local	similarity	642071	642307	212	-	.	alignment_id 0 ; Query GL50803_102476-t26_1-p1 ; Align 642308 10 237
utg64_pilon	exonerate:protein2genome:local	gene	640016	640270	224	-	.	gene_id 0 ; sequence GL50803_102477-t26_1-p1 ; gene_orientation .
utg64_pilon	exonerate:protein2genome:local	cds	640016	640270	.	-	.
utg64_pilon	exonerate:protein2genome:local	exon	640016	640270	.	-	.	insertions 0 ; deletions 0
utg64_pilon	exonerate:protein2genome:local	similarity	640016	640270	224	-	.	alignment_id 0 ; Query GL50803_102477-t26_1-p1 ; Align 640271 1 255
utg731_pilon	exonerate:protein2genome:local	gene	416714	421381	5477	+	.	gene_id 0 ; sequence GL50803_102515-t26_1-p1 ; gene_orientation .
utg731_pilon	exonerate:protein2genome:local	cds	416714	421381	.	+	.
utg731_pilon	exonerate:protein2genome:local	exon	416714	421381	.	+	.	insertions 18 ; deletions 6
utg731_pilon	exonerate:protein2genome:local	similarity	416714	421381	5477	+	.	alignment_id 0 ; Query GL50803_102515-t26_1-p1 ; Align 416714 1 819 ; Align 417536 274 738 ; Align 418286 520 675 ; Align 418961 746 492 ; Align 419453 911 609 ; Align 420065 1114 75 ; Align 420140 1141 1101 ; Align 421241 1510 141
utg64_pilon	exonerate:protein2genome:local	gene	182610	185012	3821	+	.	gene_id 0 ; sequence GL50803_10254-t26_1-p1 ; gene_orientation .
utg64_pilon	exonerate:protein2genome:local	cds	182610	185012	.	+	.
utg64_pilon	exonerate:protein2genome:local	exon	182610	185012	.	+	.	insertions 0 ; deletions 3
utg64_pilon	exonerate:protein2genome:local	similarity	182610	185012	3821	+	.	alignment_id 0 ; Query GL50803_10254-t26_1-p1 ; Align 182610 1 1011 ; Align 183621 341 1392
utg212_pilon	exonerate:protein2genome:local	gene	14297	115880	371	+	.	gene_id 0 ; sequence GL50803_102540-t26_1-p1 ; gene_orientation +
utg212_pilon	exonerate:protein2genome:local	cds	14297	14449	.	+	.
utg212_pilon	exonerate:protein2genome:local	exon	14297	14449	.	+	.	insertions 0 ; deletions 0
utg212_pilon	exonerate:protein2genome:local	splice5	14450	14451	.	+	.	intron_id 1 ; splice_site "GG"
utg212_pilon	exonerate:protein2genome:local	intron	14450	115739	.	+	.	intron_id 1
utg212_pilon	exonerate:protein2genome:local	splice3	115738	115739	.	+	.	intron_id 0 ; splice_site "AG"
utg212_pilon	exonerate:protein2genome:local	cds	115740	115880	.	+	.
utg212_pilon	exonerate:protein2genome:local	exon	115740	115880	.	+	.	insertions 0 ; deletions 0
utg212_pilon	exonerate:protein2genome:local	similarity	14297	115880	371	+	.	alignment_id 0 ; Query GL50803_102540-t26_1-p1 ; Align 14297 1 153 ; Align 115740 52 141
utg99_pilon	exonerate:protein2genome:local	gene	55946	157247	1678	-	.	gene_id 0 ; sequence GL50803_102542-t26_1-p1 ; gene_orientation +
utg99_pilon	exonerate:protein2genome:local	cds	156170	157247	.	-	.
utg99_pilon	exonerate:protein2genome:local	exon	156170	157247	.	-	.	insertions 15 ; deletions 0
utg99_pilon	exonerate:protein2genome:local	splice5	156168	156169	.	-	.	intron_id 1 ; splice_site "AT"
utg99_pilon	exonerate:protein2genome:local	intron	155771	156169	.	-	.	intron_id 1
utg99_pilon	exonerate:protein2genome:local	splice3	155771	155772	.	-	.	intron_id 0 ; splice_site "AG"
utg99_pilon	exonerate:protein2genome:local	cds	155174	155770	.	-	.
utg99_pilon	exonerate:protein2genome:local	exon	155174	155770	.	-	.	insertions 3 ; deletions 4
utg99_pilon	exonerate:protein2genome:local	splice5	155172	155173	.	-	.	intron_id 2 ; splice_site "CT"
utg99_pilon	exonerate:protein2genome:local	intron	154194	155173	.	-	.	intron_id 2
utg99_pilon	exonerate:protein2genome:local	splice3	154194	154195	.	-	.	intron_id 1 ; splice_site "TG"
utg99_pilon	exonerate:protein2genome:local	cds	154038	154193	.	-	.
utg99_pilon	exonerate:protein2genome:local	exon	154038	154193	.	-	.	insertions 0 ; deletions 0
utg99_pilon	exonerate:protein2genome:local	splice5	154036	154037	.	-	.	intron_id 3 ; splice_site "CT"
utg99_pilon	exonerate:protein2genome:local	intron	56224	154037	.	-	.	intron_id 3
utg99_pilon	exonerate:protein2genome:local	splice3	56224	56225	.	-	.	intron_id 2 ; splice_site "AG"
utg99_pilon	exonerate:protein2genome:local	cds	55946	56223	.	-	.
utg99_pilon	exonerate:protein2genome:local	exon	55946	56223	.	-	.	insertions 0 ; deletions 0
utg99_pilon	exonerate:protein2genome:local	similarity	55946	157247	1678	-	.	alignment_id 0 ; Query GL50803_102542-t26_1-p1 ; Align 157248 66 486 ; Align 156747 228 576 ; Align 155769 421 159 ; Align 155610 478 168 ; Align 155439 534 264 ; Align 154192 623 153 ; Align 56222 675 276
utg64_pilon	exonerate:protein2genome:local	gene	181278	182450	1880	+	.	gene_id 0 ; sequence GL50803_10255-t26_1-p1 ; gene_orientation .
utg64_pilon	exonerate:protein2genome:local	cds	181278	182450	.	+	.
utg64_pilon	exonerate:protein2genome:local	exon	181278	182450	.	+	.	insertions 0 ; deletions 0
utg64_pilon	exonerate:protein2genome:local	similarity	181278	182450	1880	+	.	alignment_id 0 ; Query GL50803_10255-t26_1-p1 ; Align 181278 1 1173
utg64_pilon	exonerate:protein2genome:local	gene	180495	181088	768	-	.	gene_id 0 ; sequence GL50803_10256-t26_1-p1 ; gene_orientation .
utg64_pilon	exonerate:protein2genome:local	cds	180495	181088	.	-	.
utg64_pilon	exonerate:protein2genome:local	exon	180495	181088	.	-	.	insertions 0 ; deletions 0
utg64_pilon	exonerate:protein2genome:local	similarity	180495	181088	768	-	.	alignment_id 0 ; Query GL50803_10256-t26_1-p1 ; Align 181089 1 594
utg11_pilon	exonerate:protein2genome:local	gene	1175232	1176737	1911	-	.	gene_id 0 ; sequence GL50803_102575-t26_1-p1 ; gene_orientation .
utg11_pilon	exonerate:protein2genome:local	cds	1175232	1176737	.	-	.
utg11_pilon	exonerate:protein2genome:local	exon	1175232	1176737	.	-	.	insertions 0 ; deletions 0
utg11_pilon	exonerate:protein2genome:local	similarity	1175232	1176737	1911	-	.	alignment_id 0 ; Query GL50803_102575-t26_1-p1 ; Align 1176738 1 1506
utg64_pilon	exonerate:protein2genome:local	gene	173135	175369	3546	-	.	gene_id 0 ; sequence GL50803_10260-t26_1-p1 ; gene_orientation .
utg64_pilon	exonerate:protein2genome:local	cds	173135	175369	.	-	.
utg64_pilon	exonerate:protein2genome:local	exon	173135	175369	.	-	.	insertions 0 ; deletions 0
utg64_pilon	exonerate:protein2genome:local	similarity	173135	175369	3546	-	.	alignment_id 0 ; Query GL50803_10260-t26_1-p1 ; Align 175370 1 2235
utg64_pilon	exonerate:protein2genome:local	gene	171543	173084	2303	-	.	gene_id 0 ; sequence GL50803_10261-t26_1-p1 ; gene_orientation .
utg64_pilon	exonerate:protein2genome:local	cds	171543	173084	.	-	.
utg64_pilon	exonerate:protein2genome:local	exon	171543	173084	.	-	.	insertions 0 ; deletions 1
utg64_pilon	exonerate:protein2genome:local	similarity	171543	173084	2303	-	.	alignment_id 0 ; Query GL50803_10261-t26_1-p1 ; Align 173085 1 1110 ; Align 171975 372 432
utg731_pilon	exonerate:protein2genome:local	gene	338550	338858	255	+	.	gene_id 0 ; sequence GL50803_102617-t26_1-p1 ; gene_orientation .
utg731_pilon	exonerate:protein2genome:local	cds	338550	338858	.	+	.
utg731_pilon	exonerate:protein2genome:local	exon	338550	338858	.	+	.	insertions 0 ; deletions 0
utg731_pilon	exonerate:protein2genome:local	similarity	338550	338858	255	+	.	alignment_id 0 ; Query GL50803_102617-t26_1-p1 ; Align 338550 1 309
utg731_pilon	exonerate:protein2genome:local	gene	332834	333142	255	-	.	gene_id 0 ; sequence GL50803_102617-t26_1-p1 ; gene_orientation .
utg731_pilon	exonerate:protein2genome:local	cds	332834	333142	.	-	.
utg731_pilon	exonerate:protein2genome:local	exon	332834	333142	.	-	.	insertions 0 ; deletions 0
utg731_pilon	exonerate:protein2genome:local	similarity	332834	333142	255	-	.	alignment_id 0 ; Query GL50803_102617-t26_1-p1 ; Align 333143 1 309
utg308_pilon	exonerate:protein2genome:local	gene	430598	432613	3136	+	.	gene_id 0 ; sequence GL50803_102647-t26_1-p1 ; gene_orientation .
utg308_pilon	exonerate:protein2genome:local	cds	430598	432613	.	+	.
utg308_pilon	exonerate:protein2genome:local	exon	430598	432613	.	+	.	insertions 0 ; deletions 0
utg308_pilon	exonerate:protein2genome:local	similarity	430598	432613	3136	+	.	alignment_id 0 ; Query GL50803_102647-t26_1-p1 ; Align 430598 1 2016
utg265_pilon	exonerate:protein2genome:local	gene	573170	580524	8391	+	.	gene_id 0 ; sequence GL50803_102654-t26_1-p1 ; gene_orientation .
utg265_pilon	exonerate:protein2genome:local	cds	573170	580524	.	+	.
utg265_pilon	exonerate:protein2genome:local	exon	573170	580524	.	+	.	insertions 21 ; deletions 6 ; frameshifts 2
utg265_pilon	exonerate:protein2genome:local	similarity	573170	580524	8391	+	.	alignment_id 0 ; Query GL50803_102654-t26_1-p1 ; Align 573170 1 2430 ; Align 575600 813 1725 ; Align 577331 1388 210 ; Align 577544 1458 48 ; Align 577598 1474 1032 ; Align 578630 1820 54 ; Align 578686 1839 66 ; Align 578755 1861 1293 ; Align 580051 2292 93 ; Align 580144 2324 381
utg47_pilon	exonerate:protein2genome:local	gene	1699424	2021908	1326	-	.	gene_id 0 ; sequence GL50803_102662-t26_1-p1 ; gene_orientation +
utg47_pilon	exonerate:protein2genome:local	cds	2021388	2021908	.	-	.
utg47_pilon	exonerate:protein2genome:local	exon	2021388	2021908	.	-	.	insertions 9 ; deletions 0 ; frameshifts 1
utg47_pilon	exonerate:protein2genome:local	splice5	2021386	2021387	.	-	.	intron_id 1 ; splice_site "CG"
utg47_pilon	exonerate:protein2genome:local	intron	1957391	2021387	.	-	.	intron_id 1
utg47_pilon	exonerate:protein2genome:local	splice3	1957391	1957392	.	-	.	intron_id 0 ; splice_site "TG"
utg47_pilon	exonerate:protein2genome:local	cds	1957261	1957390	.	-	.
utg47_pilon	exonerate:protein2genome:local	exon	1957261	1957390	.	-	.	insertions 0 ; deletions 0
utg47_pilon	exonerate:protein2genome:local	splice5	1957259	1957260	.	-	.	intron_id 2 ; splice_site "GT"
utg47_pilon	exonerate:protein2genome:local	intron	1838530	1957260	.	-	.	intron_id 2
utg47_pilon	exonerate:protein2genome:local	splice3	1838530	1838531	.	-	.	intron_id 1 ; splice_site "CA"
utg47_pilon	exonerate:protein2genome:local	cds	1838000	1838529	.	-	.
utg47_pilon	exonerate:protein2genome:local	exon	1838000	1838529	.	-	.	insertions 0 ; deletions 5
utg47_pilon	exonerate:protein2genome:local	splice5	1837998	1837999	.	-	.	intron_id 3 ; splice_site "GT"
utg47_pilon	exonerate:protein2genome:local	intron	1699726	1837999	.	-	.	intron_id 3
utg47_pilon	exonerate:protein2genome:local	splice3	1699726	1699727	.	-	.	intron_id 2 ; splice_site "AA"
utg47_pilon	exonerate:protein2genome:local	cds	1699424	1699725	.	-	.
utg47_pilon	exonerate:protein2genome:local	exon	1699424	1699725	.	-	.	insertions 0 ; deletions 3
utg47_pilon	exonerate:protein2genome:local	similarity	1699424	2021908	1326	-	.	alignment_id 0 ; Query GL50803_102662-t26_1-p1 ; Align 2021909 32 138 ; Align 2021768 78 111 ; Align 2021656 115 99 ; Align 2021554 148 105 ; Align 2021446 183 57 ; Align 1957389 203 126 ; Align 1838529 246 150 ; Align 1838379 297 39 ; Align 1838340 312 147 ; Align 1838193 362 102 ; Align 1838091 397 90 ; Align 1699724 428 168 ; Align 1699556 485 12 ; Align 1699544 491 120
utg265_pilon	exonerate:protein2genome:local	gene	631555	631872	380	+	.	gene_id 0 ; sequence GL50803_102678-t26_1-p1 ; gene_orientation .
utg265_pilon	exonerate:protein2genome:local	cds	631555	631872	.	+	.
utg265_pilon	exonerate:protein2genome:local	exon	631555	631872	.	+	.	insertions 0 ; deletions 0
utg265_pilon	exonerate:protein2genome:local	similarity	631555	631872	380	+	.	alignment_id 0 ; Query GL50803_102678-t26_1-p1 ; Align 631555 12 318
utg731_pilon	exonerate:protein2genome:local	gene	780349	781350	1132	-	.	gene_id 0 ; sequence GL50803_102688-t26_1-p1 ; gene_orientation .
utg731_pilon	exonerate:protein2genome:local	cds	780349	781350	.	-	.
utg731_pilon	exonerate:protein2genome:local	exon	780349	781350	.	-	.	insertions 0 ; deletions 3
utg731_pilon	exonerate:protein2genome:local	similarity	780349	781350	1132	-	.	alignment_id 0 ; Query GL50803_102688-t26_1-p1 ; Align 781351 1 177 ; Align 781174 61 711 ; Align 780463 300 114
utg64_pilon	exonerate:protein2genome:local	gene	162832	163437	909	+	.	gene_id 0 ; sequence GL50803_10269-t26_1-p1 ; gene_orientation .
utg64_pilon	exonerate:protein2genome:local	cds	162832	163437	.	+	.
utg64_pilon	exonerate:protein2genome:local	exon	162832	163437	.	+	.	insertions 0 ; deletions 0
utg64_pilon	exonerate:protein2genome:local	similarity	162832	163437	909	+	.	alignment_id 0 ; Query GL50803_10269-t26_1-p1 ; Align 162832 1 606
utg64_pilon	exonerate:protein2genome:local	gene	161241	162446	1553	+	.	gene_id 0 ; sequence GL50803_10270-t26_1-p1 ; gene_orientation .
utg64_pilon	exonerate:protein2genome:local	cds	161241	162446	.	+	.
utg64_pilon	exonerate:protein2genome:local	exon	161241	162446	.	+	.	insertions 3 ; deletions 0
utg64_pilon	exonerate:protein2genome:local	similarity	161241	162446	1553	+	.	alignment_id 0 ; Query GL50803_10270-t26_1-p1 ; Align 161241 14 1185 ; Align 162429 409 18
utg731_pilon	exonerate:protein2genome:local	gene	735976	736329	372	+	.	gene_id 0 ; sequence GL50803_102703-t26_1-p1 ; gene_orientation .
utg731_pilon	exonerate:protein2genome:local	cds	735976	736329	.	+	.
utg731_pilon	exonerate:protein2genome:local	exon	735976	736329	.	+	.	insertions 0 ; deletions 0
utg731_pilon	exonerate:protein2genome:local	similarity	735976	736329	372	+	.	alignment_id 0 ; Query GL50803_102703-t26_1-p1 ; Align 735976 1 354
utg731_pilon	exonerate:protein2genome:local	gene	713806	716232	3381	-	.	gene_id 0 ; sequence GL50803_102710-t26_1-p1 ; gene_orientation .
utg731_pilon	exonerate:protein2genome:local	cds	713806	716232	.	-	.
utg731_pilon	exonerate:protein2genome:local	exon	713806	716232	.	-	.	insertions 0 ; deletions 0
utg731_pilon	exonerate:protein2genome:local	similarity	713806	716232	3381	-	.	alignment_id 0 ; Query GL50803_102710-t26_1-p1 ; Align 716233 1 2427
utg731_pilon	exonerate:protein2genome:local	gene	676606	678921	3327	-	.	gene_id 0 ; sequence GL50803_102722-t26_1-p1 ; gene_orientation .
utg731_pilon	exonerate:protein2genome:local	cds	676606	678921	.	-	.
utg731_pilon	exonerate:protein2genome:local	exon	676606	678921	.	-	.	insertions 3 ; deletions 1
utg731_pilon	exonerate:protein2genome:local	similarity	676606	678921	3327	-	.	alignment_id 0 ; Query GL50803_102722-t26_1-p1 ; Align 678922 1 1290 ; Align 677629 431 285 ; Align 677344 527 738
utg731_pilon	exonerate:protein2genome:local	gene	660516	660734	256	-	.	gene_id 0 ; sequence GL50803_102727-t26_1-p1 ; gene_orientation .
utg731_pilon	exonerate:protein2genome:local	cds	660516	660734	.	-	.
utg731_pilon	exonerate:protein2genome:local	exon	660516	660734	.	-	.	insertions 0 ; deletions 0
utg731_pilon	exonerate:protein2genome:local	similarity	660516	660734	256	-	.	alignment_id 0 ; Query GL50803_102727-t26_1-p1 ; Align 660735 1 219
utg731_pilon	exonerate:protein2genome:local	gene	659741	661569	2438	+	.	gene_id 0 ; sequence GL50803_102728-t26_1-p1 ; gene_orientation .
utg731_pilon	exonerate:protein2genome:local	cds	659741	661569	.	+	.
utg731_pilon	exonerate:protein2genome:local	exon	659741	661569	.	+	.	insertions 0 ; deletions 1 ; frameshifts 2
utg731_pilon	exonerate:protein2genome:local	similarity	659741	661569	2438	+	.	alignment_id 0 ; Query GL50803_102728-t26_1-p1 ; Align 659741 1 231 ; Align 659974 78 3 ; Align 659977 80 1593
utg731_pilon	exonerate:protein2genome:local	gene	648390	648602	257	-	.	gene_id 0 ; sequence GL50803_102731-t26_1-p1 ; gene_orientation .
utg731_pilon	exonerate:protein2genome:local	cds	648390	648602	.	-	.
utg731_pilon	exonerate:protein2genome:local	exon	648390	648602	.	-	.	insertions 0 ; deletions 0
utg731_pilon	exonerate:protein2genome:local	similarity	648390	648602	257	-	.	alignment_id 0 ; Query GL50803_102731-t26_1-p1 ; Align 648603 1 213
utg731_pilon	exonerate:protein2genome:local	gene	507902	508192	214	+	.	gene_id 0 ; sequence GL50803_102740-t26_1-p1 ; gene_orientation .
utg731_pilon	exonerate:protein2genome:local	cds	507902	508192	.	+	.
utg731_pilon	exonerate:protein2genome:local	exon	507902	508192	.	+	.	insertions 0 ; deletions 0
utg731_pilon	exonerate:protein2genome:local	similarity	507902	508192	214	+	.	alignment_id 0 ; Query GL50803_102740-t26_1-p1 ; Align 507902 1 291
utg64_pilon	exonerate:protein2genome:local	gene	18117	355928	380	-	.	gene_id 0 ; sequence GL50803_102761-t26_1-p1 ; gene_orientation +
utg64_pilon	exonerate:protein2genome:local	cds	355708	355928	.	-	.
utg64_pilon	exonerate:protein2genome:local	exon	355708	355928	.	-	.	insertions 0 ; deletions 0
utg64_pilon	exonerate:protein2genome:local	splice5	355706	355707	.	-	.	intron_id 1 ; splice_site "GG"
utg64_pilon	exonerate:protein2genome:local	intron	200034	355707	.	-	.	intron_id 1
utg64_pilon	exonerate:protein2genome:local	splice3	200034	200035	.	-	.	intron_id 0 ; splice_site "AG"
utg64_pilon	exonerate:protein2genome:local	cds	199903	200033	.	-	.
utg64_pilon	exonerate:protein2genome:local	exon	199903	200033	.	-	.	insertions 3 ; deletions 0
utg64_pilon	exonerate:protein2genome:local	splice5	199901	199902	.	-	.	intron_id 2 ; splice_site "GC"
utg64_pilon	exonerate:protein2genome:local	intron	18170	199902	.	-	.	intron_id 2
utg64_pilon	exonerate:protein2genome:local	splice3	18170	18171	.	-	.	intron_id 1 ; splice_site "AG"
utg64_pilon	exonerate:protein2genome:local	cds	18117	18169	.	-	.
utg64_pilon	exonerate:protein2genome:local	exon	18117	18169	.	-	.	insertions 0 ; deletions 0
utg64_pilon	exonerate:protein2genome:local	similarity	18117	355928	380	-	.	alignment_id 0 ; Query GL50803_102761-t26_1-p1 ; Align 355929 1 219 ; Align 200033 75 33 ; Align 199997 86 93 ; Align 18168 118 51
utg64_pilon	exonerate:protein2genome:local	gene	205131	206081	956	-	.	gene_id 0 ; sequence GL50803_102813-t26_1-p1 ; gene_orientation .
utg64_pilon	exonerate:protein2genome:local	cds	205131	206081	.	-	.
utg64_pilon	exonerate:protein2genome:local	exon	205131	206081	.	-	.	insertions 15 ; deletions 1
utg64_pilon	exonerate:protein2genome:local	similarity	205131	206081	956	-	.	alignment_id 0 ; Query GL50803_102813-t26_1-p1 ; Align 206082 30 294 ; Align 205788 129 132 ; Align 205644 173 399 ; Align 205242 306 111
utg731_pilon	exonerate:protein2genome:local	gene	338550	339038	404	+	.	gene_id 0 ; sequence GL50803_102841-t26_1-p1 ; gene_orientation .
utg731_pilon	exonerate:protein2genome:local	cds	338550	339038	.	+	.
utg731_pilon	exonerate:protein2genome:local	exon	338550	339038	.	+	.	insertions 12 ; deletions 0
utg731_pilon	exonerate:protein2genome:local	similarity	338550	339038	404	+	.	alignment_id 0 ; Query GL50803_102841-t26_1-p1 ; Align 338550 1 414 ; Align 338976 139 63
utg731_pilon	exonerate:protein2genome:local	gene	332654	333142	404	-	.	gene_id 0 ; sequence GL50803_102841-t26_1-p1 ; gene_orientation .
utg731_pilon	exonerate:protein2genome:local	cds	332654	333142	.	-	.
utg731_pilon	exonerate:protein2genome:local	exon	332654	333142	.	-	.	insertions 12 ; deletions 0
utg731_pilon	exonerate:protein2genome:local	similarity	332654	333142	404	-	.	alignment_id 0 ; Query GL50803_102841-t26_1-p1 ; Align 333143 1 414 ; Align 332717 139 63
utg64_pilon	exonerate:protein2genome:local	gene	79906	205769	323	-	.	gene_id 0 ; sequence GL50803_102842-t26_1-p1 ; gene_orientation +
utg64_pilon	exonerate:protein2genome:local	cds	205564	205769	.	-	.
utg64_pilon	exonerate:protein2genome:local	exon	205564	205769	.	-	.	insertions 12 ; deletions 0
utg64_pilon	exonerate:protein2genome:local	splice5	205562	205563	.	-	.	intron_id 1 ; splice_site "GT"
utg64_pilon	exonerate:protein2genome:local	intron	80060	205563	.	-	.	intron_id 1
utg64_pilon	exonerate:protein2genome:local	splice3	80060	80061	.	-	.	intron_id 0 ; splice_site "AT"
utg64_pilon	exonerate:protein2genome:local	cds	79906	80059	.	-	.
utg64_pilon	exonerate:protein2genome:local	exon	79906	80059	.	-	.	insertions 0 ; deletions 0
utg64_pilon	exonerate:protein2genome:local	similarity	79906	205769	323	-	.	alignment_id 0 ; Query GL50803_102842-t26_1-p1 ; Align 205770 12 114 ; Align 205644 50 78 ; Align 80059 77 153
utg349_pilon	exonerate:protein2genome:local	gene	852335	852595	171	-	.	gene_id 0 ; sequence GL50803_102845-t26_1-p1 ; gene_orientation .
utg349_pilon	exonerate:protein2genome:local	cds	852335	852595	.	-	.
utg349_pilon	exonerate:protein2genome:local	exon	852335	852595	.	-	.	insertions 0 ; deletions 0
utg349_pilon	exonerate:protein2genome:local	similarity	852335	852595	171	-	.	alignment_id 0 ; Query GL50803_102845-t26_1-p1 ; Align 852596 2 261
utg349_pilon	exonerate:protein2genome:local	gene	868916	872223	4006	+	.	gene_id 0 ; sequence GL50803_102858-t26_1-p1 ; gene_orientation .
utg349_pilon	exonerate:protein2genome:local	cds	868916	872223	.	+	.
utg349_pilon	exonerate:protein2genome:local	exon	868916	872223	.	+	.	insertions 0 ; deletions 6 ; frameshifts 2
utg349_pilon	exonerate:protein2genome:local	similarity	868916	872223	4006	+	.	alignment_id 0 ; Query GL50803_102858-t26_1-p1 ; Align 868916 1 306 ; Align 869222 108 2640 ; Align 871864 988 3 ; Align 871867 990 357
utg47_pilon	exonerate:protein2genome:local	gene	605233	607074	1998	-	.	gene_id 0 ; sequence GL50803_102874-t26_1-p1 ; gene_orientation .
utg47_pilon	exonerate:protein2genome:local	cds	605233	607074	.	-	.
utg47_pilon	exonerate:protein2genome:local	exon	605233	607074	.	-	.	insertions 0 ; deletions 1
utg47_pilon	exonerate:protein2genome:local	similarity	605233	607074	1998	-	.	alignment_id 0 ; Query GL50803_102874-t26_1-p1 ; Align 607075 1 1107 ; Align 605968 371 735
utg731_pilon	exonerate:protein2genome:local	gene	1166200	1167288	1845	+	.	gene_id 0 ; sequence GL50803_102890-t26_1-p1 ; gene_orientation .
utg731_pilon	exonerate:protein2genome:local	cds	1166200	1167288	.	+	.
utg731_pilon	exonerate:protein2genome:local	exon	1166200	1167288	.	+	.	insertions 0 ; deletions 0
utg731_pilon	exonerate:protein2genome:local	similarity	1166200	1167288	1845	+	.	alignment_id 0 ; Query GL50803_102890-t26_1-p1 ; Align 1166200 1 1089
utg731_pilon	exonerate:protein2genome:local	gene	1148634	1152380	4907	+	.	gene_id 0 ; sequence GL50803_102893-t26_1-p1 ; gene_orientation .
utg731_pilon	exonerate:protein2genome:local	cds	1148634	1152380	.	+	.
utg731_pilon	exonerate:protein2genome:local	exon	1148634	1152380	.	+	.	insertions 3 ; deletions 4
utg731_pilon	exonerate:protein2genome:local	similarity	1148634	1152380	4907	+	.	alignment_id 0 ; Query GL50803_102893-t26_1-p1 ; Align 1148634 1 273 ; Align 1148907 95 951 ; Align 1149858 413 828 ; Align 1150689 689 1692
utg11_pilon	exonerate:protein2genome:local	gene	1191944	1195360	5139	-	.	gene_id 0 ; sequence GL50803_10291-t26_1-p1 ; gene_orientation .
utg11_pilon	exonerate:protein2genome:local	cds	1191944	1195360	.	-	.
utg11_pilon	exonerate:protein2genome:local	exon	1191944	1195360	.	-	.	insertions 0 ; deletions 0
utg11_pilon	exonerate:protein2genome:local	similarity	1191944	1195360	5139	-	.	alignment_id 0 ; Query GL50803_10291-t26_1-p1 ; Align 1195361 1 3417
utg731_pilon	exonerate:protein2genome:local	gene	1059020	1060870	2319	+	.	gene_id 0 ; sequence GL50803_102921-t26_1-p1 ; gene_orientation .
utg731_pilon	exonerate:protein2genome:local	cds	1059020	1060870	.	+	.
utg731_pilon	exonerate:protein2genome:local	exon	1059020	1060870	.	+	.	insertions 0 ; deletions 0
utg731_pilon	exonerate:protein2genome:local	similarity	1059020	1060870	2319	+	.	alignment_id 0 ; Query GL50803_102921-t26_1-p1 ; Align 1059020 1 1851
utg349_pilon	exonerate:protein2genome:local	gene	1602361	1602546	259	+	.	gene_id 0 ; sequence GL50803_102955-t26_1-p1 ; gene_orientation .
utg349_pilon	exonerate:protein2genome:local	cds	1602361	1602546	.	+	.
utg349_pilon	exonerate:protein2genome:local	exon	1602361	1602546	.	+	.	insertions 0 ; deletions 0
utg349_pilon	exonerate:protein2genome:local	similarity	1602361	1602546	259	+	.	alignment_id 0 ; Query GL50803_102955-t26_1-p1 ; Align 1602361 1 186
utg349_pilon	exonerate:protein2genome:local	gene	1600066	1600311	201	-	.	gene_id 0 ; sequence GL50803_102957-t26_1-p1 ; gene_orientation .
utg349_pilon	exonerate:protein2genome:local	cds	1600066	1600311	.	-	.
utg349_pilon	exonerate:protein2genome:local	exon	1600066	1600311	.	-	.	insertions 0 ; deletions 0
utg349_pilon	exonerate:protein2genome:local	similarity	1600066	1600311	201	-	.	alignment_id 0 ; Query GL50803_102957-t26_1-p1 ; Align 1600312 1 246
utg349_pilon	exonerate:protein2genome:local	gene	1592792	1594780	2834	-	.	gene_id 0 ; sequence GL50803_102961-t26_1-p1 ; gene_orientation .
utg349_pilon	exonerate:protein2genome:local	cds	1592792	1594780	.	-	.
utg349_pilon	exonerate:protein2genome:local	exon	1592792	1594780	.	-	.	insertions 6 ; deletions 4
utg349_pilon	exonerate:protein2genome:local	similarity	1592792	1594780	2834	-	.	alignment_id 0 ; Query GL50803_102961-t26_1-p1 ; Align 1594781 1 261 ; Align 1594514 88 1095 ; Align 1593419 456 45 ; Align 1593374 472 582
utg349_pilon	exonerate:protein2genome:local	gene	1587006	1588580	2417	+	.	gene_id 0 ; sequence GL50803_102963-t26_1-p1 ; gene_orientation .
utg349_pilon	exonerate:protein2genome:local	cds	1587006	1588580	.	+	.
utg349_pilon	exonerate:protein2genome:local	exon	1587006	1588580	.	+	.	insertions 0 ; deletions 0
utg349_pilon	exonerate:protein2genome:local	similarity	1587006	1588580	2417	+	.	alignment_id 0 ; Query GL50803_102963-t26_1-p1 ; Align 1587006 1 1575
utg11_pilon	exonerate:protein2genome:local	gene	1186993	1188336	2103	+	.	gene_id 0 ; sequence GL50803_10297-t26_1-p1 ; gene_orientation .
utg11_pilon	exonerate:protein2genome:local	cds	1186993	1188336	.	+	.
utg11_pilon	exonerate:protein2genome:local	exon	1186993	1188336	.	+	.	insertions 0 ; deletions 1
utg11_pilon	exonerate:protein2genome:local	similarity	1186993	1188336	2103	+	.	alignment_id 0 ; Query GL50803_10297-t26_1-p1 ; Align 1186993 1 1305 ; Align 1188298 437 39
utg1966_pilon	exonerate:protein2genome:local	gene	22916	23485	714	-	.	gene_id 0 ; sequence GL50803_102978-t26_1-p1 ; gene_orientation .
utg1966_pilon	exonerate:protein2genome:local	cds	22916	23485	.	-	.
utg1966_pilon	exonerate:protein2genome:local	exon	22916	23485	.	-	.	insertions 0 ; deletions 0
utg1966_pilon	exonerate:protein2genome:local	similarity	22916	23485	714	-	.	alignment_id 0 ; Query GL50803_102978-t26_1-p1 ; Align 23486 1 570
utg11_pilon	exonerate:protein2genome:local	gene	1185193	1185828	893	+	.	gene_id 0 ; sequence GL50803_10299-t26_1-p1 ; gene_orientation .
utg11_pilon	exonerate:protein2genome:local	cds	1185193	1185828	.	+	.
utg11_pilon	exonerate:protein2genome:local	exon	1185193	1185828	.	+	.	insertions 0 ; deletions 4
utg11_pilon	exonerate:protein2genome:local	similarity	1185193	1185828	893	+	.	alignment_id 0 ; Query GL50803_10299-t26_1-p1 ; Align 1185193 1 588 ; Align 1185781 201 48
utg349_pilon	exonerate:protein2genome:local	gene	1101092	1435690	1734	+	.	gene_id 0 ; sequence GL50803_103001-t26_1-p1 ; gene_orientation +
utg349_pilon	exonerate:protein2genome:local	cds	1101092	1101795	.	+	.
utg349_pilon	exonerate:protein2genome:local	exon	1101092	1101795	.	+	.	insertions 30 ; deletions 4
utg349_pilon	exonerate:protein2genome:local	splice5	1101796	1101797	.	+	.	intron_id 1 ; splice_site "GT"
utg349_pilon	exonerate:protein2genome:local	intron	1101796	1101825	.	+	.	intron_id 1
utg349_pilon	exonerate:protein2genome:local	splice3	1101824	1101825	.	+	.	intron_id 0 ; splice_site "AC"
utg349_pilon	exonerate:protein2genome:local	cds	1101826	1102146	.	+	.
utg349_pilon	exonerate:protein2genome:local	exon	1101826	1102146	.	+	.	insertions 0 ; deletions 1
utg349_pilon	exonerate:protein2genome:local	splice5	1102147	1102148	.	+	.	intron_id 2 ; splice_site "GG"
utg349_pilon	exonerate:protein2genome:local	intron	1102147	1239257	.	+	.	intron_id 2
utg349_pilon	exonerate:protein2genome:local	splice3	1239256	1239257	.	+	.	intron_id 1 ; splice_site "GG"
utg349_pilon	exonerate:protein2genome:local	cds	1239258	1239946	.	+	.
utg349_pilon	exonerate:protein2genome:local	exon	1239258	1239946	.	+	.	insertions 0 ; deletions 6
utg349_pilon	exonerate:protein2genome:local	splice5	1239947	1239948	.	+	.	intron_id 3 ; splice_site "GT"
utg349_pilon	exonerate:protein2genome:local	intron	1239947	1435565	.	+	.	intron_id 3
utg349_pilon	exonerate:protein2genome:local	splice3	1435564	1435565	.	+	.	intron_id 2 ; splice_site "GG"
utg349_pilon	exonerate:protein2genome:local	cds	1435566	1435690	.	+	.
utg349_pilon	exonerate:protein2genome:local	exon	1435566	1435690	.	+	.	insertions 0 ; deletions 1
utg349_pilon	exonerate:protein2genome:local	similarity	1101092	1435690	1734	+	.	alignment_id 0 ; Query GL50803_103001-t26_1-p1 ; Align 1101092 1 21 ; Align 1101119 8 69 ; Align 1101194 31 159 ; Align 1101356 84 66 ; Align 1101422 108 42 ; Align 1101470 122 87 ; Align 1101563 151 75 ; Align 1101641 176 90 ; Align 1101731 207 15 ; Align 1101746 213 48 ; Align 1101827 230 42 ; Align 1101869 245 276 ; Align 1239259 338 264 ; Align 1239523 428 84 ; Align 1239607 460 339 ; Align 1…
utg212_pilon	exonerate:protein2genome:local	gene	488476	488676	177	-	.	gene_id 0 ; sequence GL50803_103007-t26_1-p1 ; gene_orientation .
utg212_pilon	exonerate:protein2genome:local	cds	488476	488676	.	-	.
utg212_pilon	exonerate:protein2genome:local	exon	488476	488676	.	-	.	insertions 0 ; deletions 0
utg212_pilon	exonerate:protein2genome:local	similarity	488476	488676	177	-	.	alignment_id 0 ; Query GL50803_103007-t26_1-p1 ; Align 488677 1 201
utg349_pilon	exonerate:protein2genome:local	gene	223405	223803	396	+	.	gene_id 0 ; sequence GL50803_103019-t26_1-p1 ; gene_orientation .
utg349_pilon	exonerate:protein2genome:local	cds	223405	223803	.	+	.
utg349_pilon	exonerate:protein2genome:local	exon	223405	223803	.	+	.	insertions 0 ; deletions 0
utg349_pilon	exonerate:protein2genome:local	similarity	223405	223803	396	+	.	alignment_id 0 ; Query GL50803_103019-t26_1-p1 ; Align 223405 1 399
utg11_pilon	exonerate:protein2genome:local	gene	1181453	1182649	1826	+	.	gene_id 0 ; sequence GL50803_10303-t26_1-p1 ; gene_orientation .
utg11_pilon	exonerate:protein2genome:local	cds	1181453	1182649	.	+	.
utg11_pilon	exonerate:protein2genome:local	exon	1181453	1182649	.	+	.	insertions 0 ; deletions 0
utg11_pilon	exonerate:protein2genome:local	similarity	1181453	1182649	1826	+	.	alignment_id 0 ; Query GL50803_10303-t26_1-p1 ; Align 1181453 1 1197
utg349_pilon	exonerate:protein2genome:local	gene	23302	24556	1651	+	.	gene_id 0 ; sequence GL50803_103058-t26_1-p1 ; gene_orientation .
utg349_pilon	exonerate:protein2genome:local	cds	23302	24556	.	+	.
utg349_pilon	exonerate:protein2genome:local	exon	23302	24556	.	+	.	insertions 12 ; deletions 0 ; frameshifts 1
utg349_pilon	exonerate:protein2genome:local	similarity	23302	24556	1651	+	.	alignment_id 0 ; Query GL50803_103058-t26_1-p1 ; Align 23302 2 81 ; Align 23384 29 309 ; Align 23696 132 9 ; Align 23711 135 327 ; Align 24041 244 516
utg349_pilon	exonerate:protein2genome:local	gene	25106	32326	11996	-	.	gene_id 0 ; sequence GL50803_103059-t26_1-p1 ; gene_orientation .
utg349_pilon	exonerate:protein2genome:local	cds	25106	32326	.	-	.
utg349_pilon	exonerate:protein2genome:local	exon	25106	32326	.	-	.	insertions 3 ; deletions 0
utg349_pilon	exonerate:protein2genome:local	similarity	25106	32326	11996	-	.	alignment_id 0 ; Query GL50803_103059-t26_1-p1 ; Align 32327 1 1575 ; Align 30749 526 5643
utg731_pilon	exonerate:protein2genome:local	gene	1131596	1227167	5147	-	.	gene_id 0 ; sequence GL50803_103074-t26_1-p1 ; gene_orientation +
utg731_pilon	exonerate:protein2genome:local	cds	1223307	1227167	.	-	.
utg731_pilon	exonerate:protein2genome:local	exon	1223307	1227167	.	-	.	insertions 12 ; deletions 0
utg731_pilon	exonerate:protein2genome:local	splice5	1223305	1223306	.	-	.	intron_id 1 ; splice_site "GA"
utg731_pilon	exonerate:protein2genome:local	intron	1131629	1223306	.	-	.	intron_id 1
utg731_pilon	exonerate:protein2genome:local	splice3	1131629	1131630	.	-	.	intron_id 0 ; splice_site "AG"
utg731_pilon	exonerate:protein2genome:local	cds	1131596	1131628	.	-	.
utg731_pilon	exonerate:protein2genome:local	exon	1131596	1131628	.	-	.	insertions 0 ; deletions 0
utg731_pilon	exonerate:protein2genome:local	similarity	1131596	1227167	5147	-	.	alignment_id 0 ; Query GL50803_103074-t26_1-p1 ; Align 1227168 1 1752 ; Align 1225413 585 1359 ; Align 1224048 1038 33 ; Align 1224012 1049 705 ; Align 1131629 1284 33
utg99_pilon	exonerate:protein2genome:local	gene	275947	278496	3461	-	.	gene_id 0 ; sequence GL50803_103082-t26_1-p1 ; gene_orientation .
utg99_pilon	exonerate:protein2genome:local	cds	275947	278496	.	-	.
utg99_pilon	exonerate:protein2genome:local	exon	275947	278496	.	-	.	insertions 0 ; deletions 1
utg99_pilon	exonerate:protein2genome:local	similarity	275947	278496	3461	-	.	alignment_id 0 ; Query GL50803_103082-t26_1-p1 ; Align 278497 143 1344 ; Align 277153 592 1206
utg11_pilon	exonerate:protein2genome:local	gene	707703	708101	326	-	.	gene_id 0 ; sequence GL50803_103094-t26_1-p1 ; gene_orientation .
utg11_pilon	exonerate:protein2genome:local	cds	707703	708101	.	-	.
utg11_pilon	exonerate:protein2genome:local	exon	707703	708101	.	-	.	insertions 0 ; deletions 0
utg11_pilon	exonerate:protein2genome:local	similarity	707703	708101	326	-	.	alignment_id 0 ; Query GL50803_103094-t26_1-p1 ; Align 708102 122 399
utg47_pilon	exonerate:protein2genome:local	gene	285056	285322	229	+	.	gene_id 0 ; sequence GL50803_103107-t26_1-p1 ; gene_orientation .
utg47_pilon	exonerate:protein2genome:local	cds	285056	285322	.	+	.
utg47_pilon	exonerate:protein2genome:local	exon	285056	285322	.	+	.	insertions 0 ; deletions 0
utg47_pilon	exonerate:protein2genome:local	similarity	285056	285322	229	+	.	alignment_id 0 ; Query GL50803_103107-t26_1-p1 ; Align 285056 1 267
utg731_pilon	exonerate:protein2genome:local	gene	977928	978908	1697	-	.	gene_id 0 ; sequence GL50803_10311-t26_1-p1 ; gene_orientation .
utg731_pilon	exonerate:protein2genome:local	cds	977928	978908	.	-	.
utg731_pilon	exonerate:protein2genome:local	exon	977928	978908	.	-	.	insertions 0 ; deletions 0
utg731_pilon	exonerate:protein2genome:local	similarity	977928	978908	1697	-	.	alignment_id 0 ; Query GL50803_10311-t26_1-p1 ; Align 978909 1 981
utg11_pilon	exonerate:protein2genome:local	gene	128912	132772	4088	+	.	gene_id 0 ; sequence GL50803_103125-t26_1-p1 ; gene_orientation .
utg11_pilon	exonerate:protein2genome:local	cds	128912	132772	.	+	.
utg11_pilon	exonerate:protein2genome:local	exon	128912	132772	.	+	.	insertions 6 ; deletions 8
utg11_pilon	exonerate:protein2genome:local	similarity	128912	132772	4088	+	.	alignment_id 0 ; Query GL50803_103125-t26_1-p1 ; Align 128912 1 885 ; Align 129797 297 39 ; Align 129836 311 396 ; Align 130238 443 540 ; Align 130778 624 552 ; Align 131330 811 66 ; Align 131396 834 1116 ; Align 132512 1207 261
utg731_pilon	exonerate:protein2genome:local	gene	979102	980013	1481	+	.	gene_id 0 ; sequence GL50803_10313-t26_1-p1 ; gene_orientation .
utg731_pilon	exonerate:protein2genome:local	cds	979102	980013	.	+	.
utg731_pilon	exonerate:protein2genome:local	exon	979102	980013	.	+	.	insertions 0 ; deletions 0
utg731_pilon	exonerate:protein2genome:local	similarity	979102	980013	1481	+	.	alignment_id 0 ; Query GL50803_10313-t26_1-p1 ; Align 979102 1 912
utg11_pilon	exonerate:protein2genome:local	gene	862986	1019009	549	+	.	gene_id 0 ; sequence GL50803_103142-t26_1-p1 ; gene_orientation +
utg11_pilon	exonerate:protein2genome:local	cds	862986	863334	.	+	.
utg11_pilon	exonerate:protein2genome:local	exon	862986	863334	.	+	.	insertions 0 ; deletions 5
utg11_pilon	exonerate:protein2genome:local	splice5	863335	863336	.	+	.	intron_id 1 ; splice_site "GC"
utg11_pilon	exonerate:protein2genome:local	intron	863335	1018872	.	+	.	intron_id 1
utg11_pilon	exonerate:protein2genome:local	splice3	1018871	1018872	.	+	.	intron_id 0 ; splice_site "AC"
utg11_pilon	exonerate:protein2genome:local	cds	1018873	1019009	.	+	.
utg11_pilon	exonerate:protein2genome:local	exon	1018873	1019009	.	+	.	insertions 0 ; deletions 0
utg11_pilon	exonerate:protein2genome:local	similarity	862986	1019009	549	+	.	alignment_id 0 ; Query GL50803_103142-t26_1-p1 ; Align 862986 1 111 ; Align 863097 40 141 ; Align 863238 90 96 ; Align 1018875 123 135
utg731_pilon	exonerate:protein2genome:local	gene	981114	981779	1018	-	.	gene_id 0 ; sequence GL50803_10315-t26_1-p1 ; gene_orientation .
utg731_pilon	exonerate:protein2genome:local	cds	981114	981779	.	-	.
utg731_pilon	exonerate:protein2genome:local	exon	981114	981779	.	-	.	insertions 0 ; deletions 0
utg731_pilon	exonerate:protein2genome:local	similarity	981114	981779	1018	-	.	alignment_id 0 ; Query GL50803_10315-t26_1-p1 ; Align 981780 1 666
utg731_pilon	exonerate:protein2genome:local	gene	981823	982836	1200	-	.	gene_id 0 ; sequence GL50803_10316-t26_1-p1 ; gene_orientation +
utg731_pilon	exonerate:protein2genome:local	cds	982042	982836	.	-	.
utg731_pilon	exonerate:protein2genome:local	exon	982042	982836	.	-	.	insertions 0 ; deletions 1
utg731_pilon	exonerate:protein2genome:local	splice5	982040	982041	.	-	.	intron_id 1 ; splice_site "AA"
utg731_pilon	exonerate:protein2genome:local	intron	982012	982041	.	-	.	intron_id 1
utg731_pilon	exonerate:protein2genome:local	splice3	982012	982013	.	-	.	intron_id 0 ; splice_site "AG"
utg731_pilon	exonerate:protein2genome:local	cds	981823	982011	.	-	.
utg731_pilon	exonerate:protein2genome:local	exon	981823	982011	.	-	.	insertions 0 ; deletions 1
utg731_pilon	exonerate:protein2genome:local	similarity	981823	982836	1200	-	.	alignment_id 0 ; Query GL50803_10316-t26_1-p1 ; Align 982837 1 738 ; Align 982099 248 57 ; Align 982012 267 27 ; Align 981985 277 162
utg47_pilon	exonerate:protein2genome:local	gene	903412	904619	1949	+	.	gene_id 0 ; sequence GL50803_103164-t26_1-p1 ; gene_orientation .
utg47_pilon	exonerate:protein2genome:local	cds	903412	904619	.	+	.
utg47_pilon	exonerate:protein2genome:local	exon	903412	904619	.	+	.	insertions 0 ; deletions 1 ; frameshifts 2
utg47_pilon	exonerate:protein2genome:local	similarity	903412	904619	1949	+	.	alignment_id 0 ; Query GL50803_103164-t26_1-p1 ; Align 903412 1 525 ; Align 903939 177 681
utg64_pilon	exonerate:protein2genome:local	gene	932661	935618	3877	-	.	gene_id 0 ; sequence GL50803_103175-t26_1-p1 ; gene_orientation .
utg64_pilon	exonerate:protein2genome:local	cds	932661	935618	.	-	.
utg64_pilon	exonerate:protein2genome:local	exon	932661	935618	.	-	.	insertions 18 ; deletions 1
utg64_pilon	exonerate:protein2genome:local	similarity	932661	935618	3877	-	.	alignment_id 0 ; Query GL50803_103175-t26_1-p1 ; Align 935619 1 702 ; Align 934911 235 1686 ; Align 933213 797 177 ; Align 933036 857 375
utg64_pilon	exonerate:protein2genome:local	gene	868938	871940	3850	-	.	gene_id 0 ; sequence GL50803_103202-t26_1-p1 ; gene_orientation .
utg64_pilon	exonerate:protein2genome:local	cds	868938	871940	.	-	.
utg64_pilon	exonerate:protein2genome:local	exon	868938	871940	.	-	.	insertions 3 ; deletions 1
utg64_pilon	exonerate:protein2genome:local	similarity	868938	871940	3850	-	.	alignment_id 0 ; Query GL50803_103202-t26_1-p1 ; Align 871941 361 87 ; Align 871851 390 2160 ; Align 869691 1111 753
utg64_pilon	exonerate:protein2genome:local	gene	938645	942019	3791	-	.	gene_id 0 ; sequence GL50803_103205-t26_1-p1 ; gene_orientation .
utg64_pilon	exonerate:protein2genome:local	cds	938645	942019	.	-	.
utg64_pilon	exonerate:protein2genome:local	exon	938645	942019	.	-	.	insertions 15 ; deletions 4
utg64_pilon	exonerate:protein2genome:local	similarity	938645	942019	3791	-	.	alignment_id 0 ; Query GL50803_103205-t26_1-p1 ; Align 942020 3 876 ; Align 941144 297 327 ; Align 940817 407 87 ; Align 940718 436 117 ; Align 940601 476 1308 ; Align 939290 912 645
utg18_pilon	exonerate:protein2genome:local	gene	406872	407087	238	+	.	gene_id 0 ; sequence GL50803_103206-t26_1-p1 ; gene_orientation .
utg18_pilon	exonerate:protein2genome:local	cds	406872	407087	.	+	.
utg18_pilon	exonerate:protein2genome:local	exon	406872	407087	.	+	.	insertions 0 ; deletions 0
utg18_pilon	exonerate:protein2genome:local	similarity	406872	407087	238	+	.	alignment_id 0 ; Query GL50803_103206-t26_1-p1 ; Align 406872 3 216
utg64_pilon	exonerate:protein2genome:local	gene	551063	551513	315	-	.	gene_id 0 ; sequence GL50803_103237-t26_1-p1 ; gene_orientation .
utg64_pilon	exonerate:protein2genome:local	cds	551063	551513	.	-	.
utg64_pilon	exonerate:protein2genome:local	exon	551063	551513	.	-	.	insertions 0 ; deletions 0 ; frameshifts 1
utg64_pilon	exonerate:protein2genome:local	similarity	551063	551513	315	-	.	alignment_id 0 ; Query GL50803_103237-t26_1-p1 ; Align 551514 2 279 ; Align 551234 95 171
utg731_pilon	exonerate:protein2genome:local	gene	989997	990713	1070	+	.	gene_id 0 ; sequence GL50803_10324-t26_1-p1 ; gene_orientation .
utg731_pilon	exonerate:protein2genome:local	cds	989997	990713	.	+	.
utg731_pilon	exonerate:protein2genome:local	exon	989997	990713	.	+	.	insertions 0 ; deletions 0
utg731_pilon	exonerate:protein2genome:local	similarity	989997	990713	1070	+	.	alignment_id 0 ; Query GL50803_10324-t26_1-p1 ; Align 989997 1 717
utg265_pilon	exonerate:protein2genome:local	gene	967668	967904	286	-	.	gene_id 0 ; sequence GL50803_103249-t26_1-p1 ; gene_orientation .
utg265_pilon	exonerate:protein2genome:local	cds	967668	967904	.	-	.
utg265_pilon	exonerate:protein2genome:local	exon	967668	967904	.	-	.	insertions 0 ; deletions 0
utg265_pilon	exonerate:protein2genome:local	similarity	967668	967904	286	-	.	alignment_id 0 ; Query GL50803_103249-t26_1-p1 ; Align 967905 1 237
utg64_pilon	exonerate:protein2genome:local	gene	383743	383976	205	+	.	gene_id 0 ; sequence GL50803_103284-t26_1-p1 ; gene_orientation .
utg64_pilon	exonerate:protein2genome:local	cds	383743	383976	.	+	.
utg64_pilon	exonerate:protein2genome:local	exon	383743	383976	.	+	.	insertions 0 ; deletions 0
utg64_pilon	exonerate:protein2genome:local	similarity	383743	383976	205	+	.	alignment_id 0 ; Query GL50803_103284-t26_1-p1 ; Align 383743 1 234
utg64_pilon	exonerate:protein2genome:local	gene	383680	390825	9691	-	.	gene_id 0 ; sequence GL50803_103285-t26_1-p1 ; gene_orientation .
utg64_pilon	exonerate:protein2genome:local	cds	383680	390825	.	-	.
utg64_pilon	exonerate:protein2genome:local	exon	383680	390825	.	-	.	insertions 6 ; deletions 1
utg64_pilon	exonerate:protein2genome:local	similarity	383680	390825	9691	-	.	alignment_id 0 ; Query GL50803_103285-t26_1-p1 ; Align 390826 1 1359 ; Align 389464 454 2463 ; Align 387001 1276 501 ; Align 386497 1443 2817
utg731_pilon	exonerate:protein2genome:local	gene	992142	992333	324	-	.	gene_id 0 ; sequence GL50803_10329-t26_1-p1 ; gene_orientation .
utg731_pilon	exonerate:protein2genome:local	cds	992142	992333	.	-	.
utg731_pilon	exonerate:protein2genome:local	exon	992142	992333	.	-	.	insertions 0 ; deletions 0
utg731_pilon	exonerate:protein2genome:local	similarity	992142	992333	324	-	.	alignment_id 0 ; Query GL50803_10329-t26_1-p1 ; Align 992334 1 192
utg731_pilon	exonerate:protein2genome:local	gene	992490	993257	1134	+	.	gene_id 0 ; sequence GL50803_10330-t26_1-p1 ; gene_orientation .
utg731_pilon	exonerate:protein2genome:local	cds	992490	993257	.	+	.
utg731_pilon	exonerate:protein2genome:local	exon	992490	993257	.	+	.	insertions 0 ; deletions 1
utg731_pilon	exonerate:protein2genome:local	similarity	992490	993257	1134	+	.	alignment_id 0 ; Query GL50803_10330-t26_1-p1 ; Align 992490 1 249 ; Align 992739 85 519
utg64_pilon	exonerate:protein2genome:local	gene	451610	451840	244	-	.	gene_id 0 ; sequence GL50803_103304-t26_1-p1 ; gene_orientation .
utg64_pilon	exonerate:protein2genome:local	cds	451610	451840	.	-	.
utg64_pilon	exonerate:protein2genome:local	exon	451610	451840	.	-	.	insertions 0 ; deletions 0
utg64_pilon	exonerate:protein2genome:local	similarity	451610	451840	244	-	.	alignment_id 0 ; Query GL50803_103304-t26_1-p1 ; Align 451841 1 231
utg731_pilon	exonerate:protein2genome:local	gene	996161	996922	1124	-	.	gene_id 0 ; sequence GL50803_10335-t26_1-p1 ; gene_orientation .
utg731_pilon	exonerate:protein2genome:local	cds	996161	996922	.	-	.
utg731_pilon	exonerate:protein2genome:local	exon	996161	996922	.	-	.	insertions 0 ; deletions 1
utg731_pilon	exonerate:protein2genome:local	similarity	996161	996922	1124	-	.	alignment_id 0 ; Query GL50803_10335-t26_1-p1 ; Align 996923 1 624 ; Align 996299 210 138
utg11_pilon	exonerate:protein2genome:local	gene	1607737	1613926	8612	-	.	gene_id 0 ; sequence GL50803_103365-t26_1-p1 ; gene_orientation .
utg11_pilon	exonerate:protein2genome:local	cds	1607737	1613926	.	-	.
utg11_pilon	exonerate:protein2genome:local	exon	1607737	1613926	.	-	.	insertions 3 ; deletions 0 ; frameshifts 1
utg11_pilon	exonerate:protein2genome:local	similarity	1607737	1613926	8612	-	.	alignment_id 0 ; Query GL50803_103365-t26_1-p1 ; Align 1613927 2 57 ; Align 1613869 21 5598 ; Align 1608268 1887 531
utg364_pilon	exonerate:protein2genome:local	gene	63615	64502	1448	-	.	gene_id 0 ; sequence GL50803_103373-t26_1-p1 ; gene_orientation .
utg364_pilon	exonerate:protein2genome:local	cds	63615	64502	.	-	.
utg364_pilon	exonerate:protein2genome:local	exon	63615	64502	.	-	.	insertions 0 ; deletions 0
utg364_pilon	exonerate:protein2genome:local	similarity	63615	64502	1448	-	.	alignment_id 0 ; Query GL50803_103373-t26_1-p1 ; Align 64503 93 888
utg731_pilon	exonerate:protein2genome:local	gene	1000804	1002075	1706	-	.	gene_id 0 ; sequence GL50803_10339-t26_1-p1 ; gene_orientation .
utg731_pilon	exonerate:protein2genome:local	cds	1000804	1002075	.	-	.
utg731_pilon	exonerate:protein2genome:local	exon	1000804	1002075	.	-	.	insertions 9 ; deletions 0
utg731_pilon	exonerate:protein2genome:local	similarity	1000804	1002075	1706	-	.	alignment_id 0 ; Query GL50803_10339-t26_1-p1 ; Align 1002076 1 621 ; Align 1001452 208 195 ; Align 1001251 273 447
utg731_pilon	exonerate:protein2genome:local	gene	1004295	1005308	1550	-	.	gene_id 0 ; sequence GL50803_10341-t26_1-p1 ; gene_orientation .
utg731_pilon	exonerate:protein2genome:local	cds	1004295	1005308	.	-	.
utg731_pilon	exonerate:protein2genome:local	exon	1004295	1005308	.	-	.	insertions 0 ; deletions 0
utg731_pilon	exonerate:protein2genome:local	similarity	1004295	1005308	1550	-	.	alignment_id 0 ; Query GL50803_10341-t26_1-p1 ; Align 1005309 1 1014
utg731_pilon	exonerate:protein2genome:local	gene	225500	225712	203	+	.	gene_id 0 ; sequence GL50803_103430-t26_1-p1 ; gene_orientation .
utg731_pilon	exonerate:protein2genome:local	cds	225500	225712	.	+	.
utg731_pilon	exonerate:protein2genome:local	exon	225500	225712	.	+	.	insertions 0 ; deletions 0
utg731_pilon	exonerate:protein2genome:local	similarity	225500	225712	203	+	.	alignment_id 0 ; Query GL50803_103430-t26_1-p1 ; Align 225500 1 213
utg731_pilon	exonerate:protein2genome:local	gene	228245	228553	236	+	.	gene_id 0 ; sequence GL50803_103431-t26_1-p1 ; gene_orientation .
utg731_pilon	exonerate:protein2genome:local	cds	228245	228553	.	+	.
utg731_pilon	exonerate:protein2genome:local	exon	228245	228553	.	+	.	insertions 0 ; deletions 0
utg731_pilon	exonerate:protein2genome:local	similarity	228245	228553	236	+	.	alignment_id 0 ; Query GL50803_103431-t26_1-p1 ; Align 228245 1 309
utg18_pilon	exonerate:protein2genome:local	gene	404140	405042	1493	-	.	gene_id 0 ; sequence GL50803_103437-t26_1-p1 ; gene_orientation .
utg18_pilon	exonerate:protein2genome:local	cds	404140	405042	.	-	.
utg18_pilon	exonerate:protein2genome:local	exon	404140	405042	.	-	.	insertions 0 ; deletions 0
utg18_pilon	exonerate:protein2genome:local	similarity	404140	405042	1493	-	.	alignment_id 0 ; Query GL50803_103437-t26_1-p1 ; Align 405043 1 903
utg47_pilon	exonerate:protein2genome:local	gene	2012263	2014467	2927	+	.	gene_id 0 ; sequence GL50803_103454-t26_1-p1 ; gene_orientation .
utg47_pilon	exonerate:protein2genome:local	cds	2012263	2014467	.	+	.
utg47_pilon	exonerate:protein2genome:local	exon	2012263	2014467	.	+	.	insertions 18 ; deletions 0
utg47_pilon	exonerate:protein2genome:local	similarity	2012263	2014467	2927	+	.	alignment_id 0 ; Query GL50803_103454-t26_1-p1 ; Align 2012263 7 237 ; Align 2012509 86 1803 ; Align 2014318 687 108 ; Align 2014429 723 39
utg11_pilon	exonerate:protein2genome:local	gene	1734111	1734320	218	+	.	gene_id 0 ; sequence GL50803_103456-t26_1-p1 ; gene_orientation .
utg11_pilon	exonerate:protein2genome:local	cds	1734111	1734320	.	+	.
utg11_pilon	exonerate:protein2genome:local	exon	1734111	1734320	.	+	.	insertions 0 ; deletions 0
utg11_pilon	exonerate:protein2genome:local	similarity	1734111	1734320	218	+	.	alignment_id 0 ; Query GL50803_103456-t26_1-p1 ; Align 1734111 1 210
utg11_pilon	exonerate:protein2genome:local	gene	1643989	1644588	651	-	.	gene_id 0 ; sequence GL50803_103480-t26_1-p1 ; gene_orientation .
utg11_pilon	exonerate:protein2genome:local	cds	1643989	1644588	.	-	.
utg11_pilon	exonerate:protein2genome:local	exon	1643989	1644588	.	-	.	insertions 0 ; deletions 0
utg11_pilon	exonerate:protein2genome:local	similarity	1643989	1644588	651	-	.	alignment_id 0 ; Query GL50803_103480-t26_1-p1 ; Align 1644589 1 600
utg99_pilon	exonerate:protein2genome:local	gene	21726	22157	555	+	.	gene_id 0 ; sequence GL50803_103493-t26_1-p1 ; gene_orientation .
utg99_pilon	exonerate:protein2genome:local	cds	21726	22157	.	+	.
utg99_pilon	exonerate:protein2genome:local	exon	21726	22157	.	+	.	insertions 0 ; deletions 0
utg99_pilon	exonerate:protein2genome:local	similarity	21726	22157	555	+	.	alignment_id 0 ; Query GL50803_103493-t26_1-p1 ; Align 21726 1 432
utg64_pilon	exonerate:protein2genome:local	gene	979932	980171	238	-	.	gene_id 0 ; sequence GL50803_103536-t26_1-p1 ; gene_orientation .
utg64_pilon	exonerate:protein2genome:local	cds	979932	980171	.	-	.
utg64_pilon	exonerate:protein2genome:local	exon	979932	980171	.	-	.	insertions 0 ; deletions 0
utg64_pilon	exonerate:protein2genome:local	similarity	979932	980171	238	-	.	alignment_id 0 ; Query GL50803_103536-t26_1-p1 ; Align 980172 2 240
utg349_pilon	exonerate:protein2genome:local	gene	1097154	1098068	1203	-	.	gene_id 0 ; sequence GL50803_103540-t26_1-p1 ; gene_orientation .
utg349_pilon	exonerate:protein2genome:local	cds	1097154	1098068	.	-	.
utg349_pilon	exonerate:protein2genome:local	exon	1097154	1098068	.	-	.	insertions 3 ; deletions 0
utg349_pilon	exonerate:protein2genome:local	similarity	1097154	1098068	1203	-	.	alignment_id 0 ; Query GL50803_103540-t26_1-p1 ; Align 1098069 1 780 ; Align 1097286 261 132
utg308_pilon	exonerate:protein2genome:local	gene	6082	7323	2191	-	.	gene_id 0 ; sequence GL50803_10358-t26_1-p1 ; gene_orientation .
utg308_pilon	exonerate:protein2genome:local	cds	6082	7323	.	-	.
utg308_pilon	exonerate:protein2genome:local	exon	6082	7323	.	-	.	insertions 0 ; deletions 0
utg308_pilon	exonerate:protein2genome:local	similarity	6082	7323	2191	-	.	alignment_id 0 ; Query GL50803_10358-t26_1-p1 ; Align 7324 1 1242
utg11_pilon	exonerate:protein2genome:local	gene	1105305	1108832	4045	-	.	gene_id 0 ; sequence GL50803_103606-t26_1-p1 ; gene_orientation .
utg11_pilon	exonerate:protein2genome:local	cds	1105305	1108832	.	-	.
utg11_pilon	exonerate:protein2genome:local	exon	1105305	1108832	.	-	.	insertions 30 ; deletions 2
utg11_pilon	exonerate:protein2genome:local	similarity	1105305	1108832	4045	-	.	alignment_id 0 ; Query GL50803_103606-t26_1-p1 ; Align 1108833 1 267 ; Align 1108557 90 144 ; Align 1108404 138 30 ; Align 1108368 148 552 ; Align 1107810 332 618 ; Align 1107192 539 735 ; Align 1106457 785 1152
utg308_pilon	exonerate:protein2genome:local	gene	7878	9818	2973	+	.	gene_id 0 ; sequence GL50803_10361-t26_1-p1 ; gene_orientation .
utg308_pilon	exonerate:protein2genome:local	cds	7878	9818	.	+	.
utg308_pilon	exonerate:protein2genome:local	exon	7878	9818	.	+	.	insertions 0 ; deletions 1
utg308_pilon	exonerate:protein2genome:local	similarity	7878	9818	2973	+	.	alignment_id 0 ; Query GL50803_10361-t26_1-p1 ; Align 7878 1 474 ; Align 8352 160 1467
utg308_pilon	exonerate:protein2genome:local	gene	308470	309636	1837	-	.	gene_id 0 ; sequence GL50803_103659-t26_1-p1 ; gene_orientation .
utg308_pilon	exonerate:protein2genome:local	cds	308470	309636	.	-	.
utg308_pilon	exonerate:protein2genome:local	exon	308470	309636	.	-	.	insertions 0 ; deletions 3
utg308_pilon	exonerate:protein2genome:local	similarity	308470	309636	1837	-	.	alignment_id 0 ; Query GL50803_103659-t26_1-p1 ; Align 309637 1 87 ; Align 309550 33 1080
utg11_pilon	exonerate:protein2genome:local	gene	688472	688867	662	-	.	gene_id 0 ; sequence GL50803_10367-t26_1-p1 ; gene_orientation .
utg11_pilon	exonerate:protein2genome:local	cds	688472	688867	.	-	.
utg11_pilon	exonerate:protein2genome:local	exon	688472	688867	.	-	.	insertions 0 ; deletions 0
utg11_pilon	exonerate:protein2genome:local	similarity	688472	688867	662	-	.	alignment_id 0 ; Query GL50803_10367-t26_1-p1 ; Align 688868 1 396
utg265_pilon	exonerate:protein2genome:local	gene	472049	473410	2415	+	.	gene_id 0 ; sequence GL50803_103676-t26_1-p1 ; gene_orientation .
utg265_pilon	exonerate:protein2genome:local	cds	472049	473410	.	+	.
utg265_pilon	exonerate:protein2genome:local	exon	472049	473410	.	+	.	insertions 0 ; deletions 0
utg265_pilon	exonerate:protein2genome:local	similarity	472049	473410	2415	+	.	alignment_id 0 ; Query GL50803_103676-t26_1-p1 ; Align 472049 1 1362
utg731_pilon	exonerate:protein2genome:local	gene	173795	175156	2415	+	.	gene_id 0 ; sequence GL50803_103676-t26_1-p1 ; gene_orientation .
utg731_pilon	exonerate:protein2genome:local	cds	173795	175156	.	+	.
utg731_pilon	exonerate:protein2genome:local	exon	173795	175156	.	+	.	insertions 0 ; deletions 0
utg731_pilon	exonerate:protein2genome:local	similarity	173795	175156	2415	+	.	alignment_id 0 ; Query GL50803_103676-t26_1-p1 ; Align 173795 1 1362
utg11_pilon	exonerate:protein2genome:local	gene	692149	693495	2002	-	.	gene_id 0 ; sequence GL50803_10370-t26_1-p1 ; gene_orientation .
utg11_pilon	exonerate:protein2genome:local	cds	692149	693495	.	-	.
utg11_pilon	exonerate:protein2genome:local	exon	692149	693495	.	-	.	insertions 0 ; deletions 0
utg11_pilon	exonerate:protein2genome:local	similarity	692149	693495	2002	-	.	alignment_id 0 ; Query GL50803_10370-t26_1-p1 ; Align 693496 1 1347
utg731_pilon	exonerate:protein2genome:local	gene	378816	381359	3531	+	.	gene_id 0 ; sequence GL50803_103709-t26_1-p1 ; gene_orientation .
utg731_pilon	exonerate:protein2genome:local	cds	378816	381359	.	+	.
utg731_pilon	exonerate:protein2genome:local	exon	378816	381359	.	+	.	insertions 0 ; deletions 0
utg731_pilon	exonerate:protein2genome:local	similarity	378816	381359	3531	+	.	alignment_id 0 ; Query GL50803_103709-t26_1-p1 ; Align 378816 1 2544
utg731_pilon	exonerate:protein2genome:local	gene	386050	386364	247	+	.	gene_id 0 ; sequence GL50803_103711-t26_1-p1 ; gene_orientation .
utg731_pilon	exonerate:protein2genome:local	cds	386050	386364	.	+	.
utg731_pilon	exonerate:protein2genome:local	exon	386050	386364	.	+	.	insertions 0 ; deletions 0
utg731_pilon	exonerate:protein2genome:local	similarity	386050	386364	247	+	.	alignment_id 0 ; Query GL50803_103711-t26_1-p1 ; Align 386050 1 315
utg731_pilon	exonerate:protein2genome:local	gene	537132	538556	1633	+	.	gene_id 0 ; sequence GL50803_103713-t26_1-p1 ; gene_orientation +
utg731_pilon	exonerate:protein2genome:local	cds	537132	538011	.	+	.
utg731_pilon	exonerate:protein2genome:local	exon	537132	538011	.	+	.	insertions 0 ; deletions 0
utg731_pilon	exonerate:protein2genome:local	splice5	538012	538013	.	+	.	intron_id 1 ; splice_site "GT"
utg731_pilon	exonerate:protein2genome:local	intron	538012	538389	.	+	.	intron_id 1
utg731_pilon	exonerate:protein2genome:local	splice3	538388	538389	.	+	.	intron_id 0 ; splice_site "GG"
utg731_pilon	exonerate:protein2genome:local	cds	538390	538556	.	+	.
utg731_pilon	exonerate:protein2genome:local	exon	538390	538556	.	+	.	insertions 0 ; deletions 0
utg731_pilon	exonerate:protein2genome:local	similarity	537132	538556	1633	+	.	alignment_id 0 ; Query GL50803_103713-t26_1-p1 ; Align 537132 1 879 ; Align 538392 295 165
utg731_pilon	exonerate:protein2genome:local	gene	561846	562052	156	+	.	gene_id 0 ; sequence GL50803_103715-t26_1-p1 ; gene_orientation .
utg731_pilon	exonerate:protein2genome:local	cds	561846	562052	.	+	.
utg731_pilon	exonerate:protein2genome:local	exon	561846	562052	.	+	.	insertions 0 ; deletions 0
utg731_pilon	exonerate:protein2genome:local	similarity	561846	562052	156	+	.	alignment_id 0 ; Query GL50803_103715-t26_1-p1 ; Align 561846 6 207
utg731_pilon	exonerate:protein2genome:local	gene	604231	604439	109	+	.	gene_id 0 ; sequence GL50803_103726-t26_1-p1 ; gene_orientation .
utg731_pilon	exonerate:protein2genome:local	cds	604231	604439	.	+	.
utg731_pilon	exonerate:protein2genome:local	exon	604231	604439	.	+	.	insertions 0 ; deletions 1 ; frameshifts 2
utg731_pilon	exonerate:protein2genome:local	similarity	604231	604439	109	+	.	alignment_id 0 ; Query GL50803_103726-t26_1-p1 ; Align 604231 1 60 ; Align 604293 22 147
utg11_pilon	exonerate:protein2genome:local	gene	696586	698678	2685	-	.	gene_id 0 ; sequence GL50803_10374-t26_1-p1 ; gene_orientation .
utg11_pilon	exonerate:protein2genome:local	cds	696586	698678	.	-	.
utg11_pilon	exonerate:protein2genome:local	exon	696586	698678	.	-	.	insertions 0 ; deletions 1 ; frameshifts 2
utg11_pilon	exonerate:protein2genome:local	similarity	696586	698678	2685	-	.	alignment_id 0 ; Query GL50803_10374-t26_1-p1 ; Align 698679 1 909 ; Align 697768 305 1182
utg212_pilon	exonerate:protein2genome:local	gene	345301	345507	245	-	.	gene_id 0 ; sequence GL50803_103757-t26_1-p1 ; gene_orientation .
utg212_pilon	exonerate:protein2genome:local	cds	345301	345507	.	-	.
utg212_pilon	exonerate:protein2genome:local	exon	345301	345507	.	-	.	insertions 0 ; deletions 0
utg212_pilon	exonerate:protein2genome:local	similarity	345301	345507	245	-	.	alignment_id 0 ; Query GL50803_103757-t26_1-p1 ; Align 345508 1 207
utg212_pilon	exonerate:protein2genome:local	gene	305594	305776	181	-	.	gene_id 0 ; sequence GL50803_103771-t26_1-p1 ; gene_orientation .
utg212_pilon	exonerate:protein2genome:local	cds	305594	305776	.	-	.
utg212_pilon	exonerate:protein2genome:local	exon	305594	305776	.	-	.	insertions 0 ; deletions 0
utg212_pilon	exonerate:protein2genome:local	similarity	305594	305776	181	-	.	alignment_id 0 ; Query GL50803_103771-t26_1-p1 ; Align 305777 1 183
utg18_pilon	exonerate:protein2genome:local	gene	127376	128080	1125	+	.	gene_id 0 ; sequence GL50803_103783-t26_1-p1 ; gene_orientation .
utg18_pilon	exonerate:protein2genome:local	cds	127376	128080	.	+	.
utg18_pilon	exonerate:protein2genome:local	exon	127376	128080	.	+	.	insertions 0 ; deletions 0
utg18_pilon	exonerate:protein2genome:local	similarity	127376	128080	1125	+	.	alignment_id 0 ; Query GL50803_103783-t26_1-p1 ; Align 127376 1 705
utg18_pilon	exonerate:protein2genome:local	gene	94599	187281	1040	-	.	gene_id 0 ; sequence GL50803_103785-t26_1-p1 ; gene_orientation +
utg18_pilon	exonerate:protein2genome:local	cds	187109	187281	.	-	.
utg18_pilon	exonerate:protein2genome:local	exon	187109	187281	.	-	.	insertions 0 ; deletions 0
utg18_pilon	exonerate:protein2genome:local	splice5	187107	187108	.	-	.	intron_id 1 ; splice_site "GG"
utg18_pilon	exonerate:protein2genome:local	intron	95173	187108	.	-	.	intron_id 1
utg18_pilon	exonerate:protein2genome:local	splice3	95173	95174	.	-	.	intron_id 0 ; splice_site "AG"
utg18_pilon	exonerate:protein2genome:local	cds	94599	95172	.	-	.
utg18_pilon	exonerate:protein2genome:local	exon	94599	95172	.	-	.	insertions 3 ; deletions 0
utg18_pilon	exonerate:protein2genome:local	similarity	94599	187281	1040	-	.	alignment_id 0 ; Query GL50803_103785-t26_1-p1 ; Align 187282 1 171 ; Align 95172 59 459 ; Align 94710 212 111
utg99_pilon	exonerate:protein2genome:local	gene	43380	44120	1040	+	.	gene_id 0 ; sequence GL50803_103785-t26_1-p1 ; gene_orientation .
utg99_pilon	exonerate:protein2genome:local	cds	43380	44120	.	+	.
utg99_pilon	exonerate:protein2genome:local	exon	43380	44120	.	+	.	insertions 3 ; deletions 2
utg99_pilon	exonerate:protein2genome:local	similarity	43380	44120	1040	+	.	alignment_id 0 ; Query GL50803_103785-t26_1-p1 ; Align 43380 1 174 ; Align 43554 61 450 ; Align 44007 211 114
utg47_pilon	exonerate:protein2genome:local	gene	1199611	1201524	2368	+	.	gene_id 0 ; sequence GL50803_103807-t26_1-p1 ; gene_orientation .
utg47_pilon	exonerate:protein2genome:local	cds	1199611	1201524	.	+	.
utg47_pilon	exonerate:protein2genome:local	exon	1199611	1201524	.	+	.	insertions 0 ; deletions 1
utg47_pilon	exonerate:protein2genome:local	similarity	1199611	1201524	2368	+	.	alignment_id 0 ; Query GL50803_103807-t26_1-p1 ; Align 1199611 305 1092 ; Align 1200703 670 822
utg47_pilon	exonerate:protein2genome:local	gene	1185441	1189749	5403	-	.	gene_id 0 ; sequence GL50803_103810-t26_1-p1 ; gene_orientation .
utg47_pilon	exonerate:protein2genome:local	cds	1185441	1189749	.	-	.
utg47_pilon	exonerate:protein2genome:local	exon	1185441	1189749	.	-	.	insertions 9 ; deletions 17 ; frameshifts 4
utg47_pilon	exonerate:protein2genome:local	similarity	1185441	1189749	5403	-	.	alignment_id 0 ; Query GL50803_103810-t26_1-p1 ; Align 1189750 1 909 ; Align 1188841 306 210 ; Align 1188628 376 474 ; Align 1188154 535 678 ; Align 1187476 764 33 ; Align 1187441 775 24 ; Align 1187417 785 165 ; Align 1187252 843 225 ; Align 1187024 918 123 ; Align 1186898 959 1230 ; Align 1185666 1370 102 ; Align 1185564 1406 60 ; Align 1185504 1429 63
utg47_pilon	exonerate:protein2genome:local	gene	1156097	1163852	9587	-	.	gene_id 0 ; sequence GL50803_103818-t26_1-p1 ; gene_orientation .
utg47_pilon	exonerate:protein2genome:local	cds	1156097	1163852	.	-	.
utg47_pilon	exonerate:protein2genome:local	exon	1156097	1163852	.	-	.	insertions 3 ; deletions 12 ; frameshifts 4
utg47_pilon	exonerate:protein2genome:local	similarity	1156097	1163852	9587	-	.	alignment_id 0 ; Query GL50803_103818-t26_1-p1 ; Align 1163853 1 900 ; Align 1162953 304 276 ; Align 1162677 399 105 ; Align 1162569 434 933 ; Align 1161636 747 381 ; Align 1161255 875 1032 ; Align 1160221 1220 258 ; Align 1159963 1307 2784 ; Align 1157177 2236 1080
utg11_pilon	exonerate:protein2genome:local	gene	716576	717814	2164	-	.	gene_id 0 ; sequence GL50803_10382-t26_1-p1 ; gene_orientation .
utg11_pilon	exonerate:protein2genome:local	cds	716576	717814	.	-	.
utg11_pilon	exonerate:protein2genome:local	exon	716576	717814	.	-	.	insertions 0 ; deletions 0
utg11_pilon	exonerate:protein2genome:local	similarity	716576	717814	2164	-	.	alignment_id 0 ; Query GL50803_10382-t26_1-p1 ; Align 717815 23 1239
utg349_pilon	exonerate:protein2genome:local	gene	1134967	1135173	153	+	.	gene_id 0 ; sequence GL50803_103829-t26_1-p1 ; gene_orientation .
utg349_pilon	exonerate:protein2genome:local	cds	1134967	1135173	.	+	.
utg349_pilon	exonerate:protein2genome:local	exon	1134967	1135173	.	+	.	insertions 3 ; deletions 0
utg349_pilon	exonerate:protein2genome:local	similarity	1134967	1135173	153	+	.	alignment_id 0 ; Query GL50803_103829-t26_1-p1 ; Align 1134967 1 165 ; Align 1135135 56 39
utg349_pilon	exonerate:protein2genome:local	gene	1091501	1097122	8832	-	.	gene_id 0 ; sequence GL50803_103838-t26_1-p1 ; gene_orientation .
utg349_pilon	exonerate:protein2genome:local	cds	1091501	1097122	.	-	.
utg349_pilon	exonerate:protein2genome:local	exon	1091501	1097122	.	-	.	insertions 3 ; deletions 1
utg349_pilon	exonerate:protein2genome:local	similarity	1091501	1097122	8832	-	.	alignment_id 0 ; Query GL50803_103838-t26_1-p1 ; Align 1097123 1 3828 ; Align 1093292 1277 1377 ; Align 1091915 1737 414
utg349_pilon	exonerate:protein2genome:local	gene	1089411	1089650	290	-	.	gene_id 0 ; sequence GL50803_103839-t26_1-p1 ; gene_orientation .
utg349_pilon	exonerate:protein2genome:local	cds	1089411	1089650	.	-	.
utg349_pilon	exonerate:protein2genome:local	exon	1089411	1089650	.	-	.	insertions 0 ; deletions 0
utg349_pilon	exonerate:protein2genome:local	similarity	1089411	1089650	290	-	.	alignment_id 0 ; Query GL50803_103839-t26_1-p1 ; Align 1089651 4 240
utg349_pilon	exonerate:protein2genome:local	gene	1079131	1079472	281	-	.	gene_id 0 ; sequence GL50803_103844-t26_1-p1 ; gene_orientation .
utg349_pilon	exonerate:protein2genome:local	cds	1079131	1079472	.	-	.
utg349_pilon	exonerate:protein2genome:local	exon	1079131	1079472	.	-	.	insertions 0 ; deletions 3
utg349_pilon	exonerate:protein2genome:local	similarity	1079131	1079472	281	-	.	alignment_id 0 ; Query GL50803_103844-t26_1-p1 ; Align 1079473 1 69 ; Align 1079404 26 48 ; Align 1079356 43 225
utg349_pilon	exonerate:protein2genome:local	gene	1068689	1070251	2150	+	.	gene_id 0 ; sequence GL50803_103849-t26_1-p1 ; gene_orientation .
utg349_pilon	exonerate:protein2genome:local	cds	1068689	1070251	.	+	.
utg349_pilon	exonerate:protein2genome:local	exon	1068689	1070251	.	+	.	insertions 0 ; deletions 0
utg349_pilon	exonerate:protein2genome:local	similarity	1068689	1070251	2150	+	.	alignment_id 0 ; Query GL50803_103849-t26_1-p1 ; Align 1068689 8 1563
utg349_pilon	exonerate:protein2genome:local	gene	1189021	1190614	1893	+	.	gene_id 0 ; sequence GL50803_103855-t26_1-p1 ; gene_orientation +
utg349_pilon	exonerate:protein2genome:local	cds	1189021	1190119	.	+	.
utg349_pilon	exonerate:protein2genome:local	exon	1189021	1190119	.	+	.	insertions 0 ; deletions 0
utg349_pilon	exonerate:protein2genome:local	splice5	1190120	1190121	.	+	.	intron_id 1 ; splice_site "CT"
utg349_pilon	exonerate:protein2genome:local	intron	1190120	1190363	.	+	.	intron_id 1
utg349_pilon	exonerate:protein2genome:local	splice3	1190362	1190363	.	+	.	intron_id 0 ; splice_site "AC"
utg349_pilon	exonerate:protein2genome:local	cds	1190364	1190614	.	+	.
utg349_pilon	exonerate:protein2genome:local	exon	1190364	1190614	.	+	.	insertions 0 ; deletions 2
utg349_pilon	exonerate:protein2genome:local	similarity	1189021	1190614	1893	+	.	alignment_id 0 ; Query GL50803_103855-t26_1-p1 ; Align 1189021 1 1098 ; Align 1190366 368 126 ; Align 1190492 411 27 ; Align 1190519 421 96
utg47_pilon	exonerate:protein2genome:local	gene	2195505	2203787	10134	+	.	gene_id 0 ; sequence GL50803_103878-t26_1-p1 ; gene_orientation +
utg47_pilon	exonerate:protein2genome:local	cds	2195505	2202493	.	+	.
utg47_pilon	exonerate:protein2genome:local	exon	2195505	2202493	.	+	.	insertions 3 ; deletions 5
utg47_pilon	exonerate:protein2genome:local	splice5	2202494	2202495	.	+	.	intron_id 1 ; splice_site "GT"
utg47_pilon	exonerate:protein2genome:local	intron	2202494	2202553	.	+	.	intron_id 1
utg47_pilon	exonerate:protein2genome:local	splice3	2202552	2202553	.	+	.	intron_id 0 ; splice_site "GC"
utg47_pilon	exonerate:protein2genome:local	cds	2202554	2203787	.	+	.
utg47_pilon	exonerate:protein2genome:local	exon	2202554	2203787	.	+	.	insertions 0 ; deletions 0
utg47_pilon	exonerate:protein2genome:local	similarity	2195505	2203787	10134	+	.	alignment_id 0 ; Query GL50803_103878-t26_1-p1 ; Align 2195505 1 225 ; Align 2195730 79 396 ; Align 2196126 212 117 ; Align 2196246 251 3960 ; Align 2200206 1572 2286 ; Align 2202555 2335 1233
utg47_pilon	exonerate:protein2genome:local	gene	2191002	2191220	241	-	.	gene_id 0 ; sequence GL50803_103880-t26_1-p1 ; gene_orientation .
utg47_pilon	exonerate:protein2genome:local	cds	2191002	2191220	.	-	.
utg47_pilon	exonerate:protein2genome:local	exon	2191002	2191220	.	-	.	insertions 0 ; deletions 0
utg47_pilon	exonerate:protein2genome:local	similarity	2191002	2191220	241	-	.	alignment_id 0 ; Query GL50803_103880-t26_1-p1 ; Align 2191221 3 219
utg47_pilon	exonerate:protein2genome:local	gene	2182216	2183460	1437	-	.	gene_id 0 ; sequence GL50803_103883-t26_1-p1 ; gene_orientation .
utg47_pilon	exonerate:protein2genome:local	cds	2182216	2183460	.	-	.
utg47_pilon	exonerate:protein2genome:local	exon	2182216	2183460	.	-	.	insertions 0 ; deletions 1
utg47_pilon	exonerate:protein2genome:local	similarity	2182216	2183460	1437	-	.	alignment_id 0 ; Query GL50803_103883-t26_1-p1 ; Align 2183461 1 495 ; Align 2182966 167 750
utg349_pilon	exonerate:protein2genome:local	gene	292122	294368	2694	-	.	gene_id 0 ; sequence GL50803_103887-t26_1-p1 ; gene_orientation .
utg349_pilon	exonerate:protein2genome:local	cds	292122	294368	.	-	.
utg349_pilon	exonerate:protein2genome:local	exon	292122	294368	.	-	.	insertions 0 ; deletions 4
utg349_pilon	exonerate:protein2genome:local	similarity	292122	294368	2694	-	.	alignment_id 0 ; Query GL50803_103887-t26_1-p1 ; Align 294369 1 1560 ; Align 292809 524 84 ; Align 292725 553 603
utg349_pilon	exonerate:protein2genome:local	gene	294384	295367	1350	+	.	gene_id 0 ; sequence GL50803_103888-t26_1-p1 ; gene_orientation .
utg349_pilon	exonerate:protein2genome:local	cds	294384	295367	.	+	.
utg349_pilon	exonerate:protein2genome:local	exon	294384	295367	.	+	.	insertions 0 ; deletions 0
utg349_pilon	exonerate:protein2genome:local	similarity	294384	295367	1350	+	.	alignment_id 0 ; Query GL50803_103888-t26_1-p1 ; Align 294384 1 984
utg349_pilon	exonerate:protein2genome:local	gene	297674	299299	2228	-	.	gene_id 0 ; sequence GL50803_103891-t26_1-p1 ; gene_orientation .
utg349_pilon	exonerate:protein2genome:local	cds	297674	299299	.	-	.
utg349_pilon	exonerate:protein2genome:local	exon	297674	299299	.	-	.	insertions 0 ; deletions 0
utg349_pilon	exonerate:protein2genome:local	similarity	297674	299299	2228	-	.	alignment_id 0 ; Query GL50803_103891-t26_1-p1 ; Align 299300 1 1626
utg47_pilon	exonerate:protein2genome:local	gene	1498396	1505671	1015	+	.	gene_id 0 ; sequence GL50803_103895-t26_1-p1 ; gene_orientation +
utg47_pilon	exonerate:protein2genome:local	cds	1498396	1499415	.	+	.
utg47_pilon	exonerate:protein2genome:local	exon	1498396	1499415	.	+	.	insertions 0 ; deletions 3
utg47_pilon	exonerate:protein2genome:local	splice5	1499416	1499417	.	+	.	intron_id 1 ; splice_site "GT"
utg47_pilon	exonerate:protein2genome:local	intron	1499416	1505533	.	+	.	intron_id 1
utg47_pilon	exonerate:protein2genome:local	splice3	1505532	1505533	.	+	.	intron_id 0 ; splice_site "AG"
utg47_pilon	exonerate:protein2genome:local	cds	1505534	1505671	.	+	.
utg47_pilon	exonerate:protein2genome:local	exon	1505534	1505671	.	+	.	insertions 0 ; deletions 0
utg47_pilon	exonerate:protein2genome:local	similarity	1498396	1505671	1015	+	.	alignment_id 0 ; Query GL50803_103895-t26_1-p1 ; Align 1498396 1 612 ; Align 1499008 208 408 ; Align 1505534 344 138
utg212_pilon	exonerate:protein2genome:local	gene	14045	115880	654	+	.	gene_id 0 ; sequence GL50803_103916-t26_1-p1 ; gene_orientation +
utg212_pilon	exonerate:protein2genome:local	cds	14045	14426	.	+	.
utg212_pilon	exonerate:protein2genome:local	exon	14045	14426	.	+	.	insertions 0 ; deletions 1
utg212_pilon	exonerate:protein2genome:local	splice5	14427	14428	.	+	.	intron_id 1 ; splice_site "AC"
utg212_pilon	exonerate:protein2genome:local	intron	14427	115722	.	+	.	intron_id 1
utg212_pilon	exonerate:protein2genome:local	splice3	115721	115722	.	+	.	intron_id 0 ; splice_site "AG"
utg212_pilon	exonerate:protein2genome:local	cds	115723	115880	.	+	.
utg212_pilon	exonerate:protein2genome:local	exon	115723	115880	.	+	.	insertions 0 ; deletions 0
utg212_pilon	exonerate:protein2genome:local	similarity	14045	115880	654	+	.	alignment_id 0 ; Query GL50803_103916-t26_1-p1 ; Align 14045 1 54 ; Align 14099 20 327 ; Align 115725 130 156
utg11_pilon	exonerate:protein2genome:local	gene	607717	608262	857	-	.	gene_id 0 ; sequence GL50803_103935-t26_1-p1 ; gene_orientation .
utg11_pilon	exonerate:protein2genome:local	cds	607717	608262	.	-	.
utg11_pilon	exonerate:protein2genome:local	exon	607717	608262	.	-	.	insertions 0 ; deletions 0
utg11_pilon	exonerate:protein2genome:local	similarity	607717	608262	857	-	.	alignment_id 0 ; Query GL50803_103935-t26_1-p1 ; Align 608263 1 546
utg11_pilon	exonerate:protein2genome:local	gene	641147	641707	857	+	.	gene_id 0 ; sequence GL50803_103943-t26_1-p1 ; gene_orientation .
utg11_pilon	exonerate:protein2genome:local	cds	641147	641707	.	+	.
utg11_pilon	exonerate:protein2genome:local	exon	641147	641707	.	+	.	insertions 6 ; deletions 0
utg11_pilon	exonerate:protein2genome:local	similarity	641147	641707	857	+	.	alignment_id 0 ; Query GL50803_103943-t26_1-p1 ; Align 641147 1 495 ; Align 641648 166 60
utg265_pilon	exonerate:protein2genome:local	gene	99269	102157	2527	+	.	gene_id 0 ; sequence GL50803_103944-t26_1-p1 ; gene_orientation +
utg265_pilon	exonerate:protein2genome:local	cds	99269	100237	.	+	.
utg265_pilon	exonerate:protein2genome:local	exon	99269	100237	.	+	.	insertions 15 ; deletions 0
utg265_pilon	exonerate:protein2genome:local	splice5	100238	100239	.	+	.	intron_id 1 ; splice_site "AT"
utg265_pilon	exonerate:protein2genome:local	intron	100238	100594	.	+	.	intron_id 1
utg265_pilon	exonerate:protein2genome:local	splice3	100593	100594	.	+	.	intron_id 0 ; splice_site "AG"
utg265_pilon	exonerate:protein2genome:local	cds	100595	102157	.	+	.
utg265_pilon	exonerate:protein2genome:local	exon	100595	102157	.	+	.	insertions 0 ; deletions 8
utg265_pilon	exonerate:protein2genome:local	similarity	99269	102157	2527	+	.	alignment_id 0 ; Query GL50803_103944-t26_1-p1 ; Align 99269 12 414 ; Align 99698 150 540 ; Align 100595 330 69 ; Align 100664 357 1425 ; Align 102089 833 12 ; Align 102101 840 57
utg265_pilon	exonerate:protein2genome:local	gene	668487	669826	1468	+	.	gene_id 0 ; sequence GL50803_103946-t26_1-p1 ; gene_orientation .
utg265_pilon	exonerate:protein2genome:local	cds	668487	669826	.	+	.
utg265_pilon	exonerate:protein2genome:local	exon	668487	669826	.	+	.	insertions 0 ; deletions 4 ; frameshifts 2
utg265_pilon	exonerate:protein2genome:local	similarity	668487	669826	1468	+	.	alignment_id 0 ; Query GL50803_103946-t26_1-p1 ; Align 668487 1 1074 ; Align 669563 359 168 ; Align 669731 419 96
utg11_pilon	exonerate:protein2genome:local	gene	1807835	1808649	715	-	.	gene_id 0 ; sequence GL50803_103981-t26_1-p1 ; gene_orientation +
utg11_pilon	exonerate:protein2genome:local	cds	1807969	1808649	.	-	.
utg11_pilon	exonerate:protein2genome:local	exon	1807969	1808649	.	-	.	insertions 18 ; deletions 0
utg11_pilon	exonerate:protein2genome:local	splice5	1807967	1807968	.	-	.	intron_id 1 ; splice_site "GG"
utg11_pilon	exonerate:protein2genome:local	intron	1807934	1807968	.	-	.	intron_id 1
utg11_pilon	exonerate:protein2genome:local	splice3	1807934	1807935	.	-	.	intron_id 0 ; splice_site "AG"
utg11_pilon	exonerate:protein2genome:local	cds	1807835	1807933	.	-	.
utg11_pilon	exonerate:protein2genome:local	exon	1807835	1807933	.	-	.	insertions 0 ; deletions 2
utg11_pilon	exonerate:protein2genome:local	similarity	1807835	1808649	715	-	.	alignment_id 0 ; Query GL50803_103981-t26_1-p1 ; Align 1808650 1 453 ; Align 1808194 152 63 ; Align 1808125 173 57 ; Align 1808062 192 24 ; Align 1808035 200 66 ; Align 1807934 222 18 ; Align 1807916 230 81
utg731_pilon	exonerate:protein2genome:local	gene	1583534	1585090	2021	-	.	gene_id 0 ; sequence GL50803_103983-t26_1-p1 ; gene_orientation .
utg731_pilon	exonerate:protein2genome:local	cds	1583534	1585090	.	-	.
utg731_pilon	exonerate:protein2genome:local	exon	1583534	1585090	.	-	.	insertions 12 ; deletions 1
utg731_pilon	exonerate:protein2genome:local	similarity	1583534	1585090	2021	-	.	alignment_id 0 ; Query GL50803_103983-t26_1-p1 ; Align 1585091 1 93 ; Align 1584992 32 387 ; Align 1584602 161 510 ; Align 1584092 332 135 ; Align 1583954 377 420
utg731_pilon	exonerate:protein2genome:local	gene	155251	155589	219	+	.	gene_id 0 ; sequence GL50803_103988-t26_1-p1 ; gene_orientation +
utg731_pilon	exonerate:protein2genome:local	cds	155251	155449	.	+	.
utg731_pilon	exonerate:protein2genome:local	exon	155251	155449	.	+	.	insertions 0 ; deletions 0
utg731_pilon	exonerate:protein2genome:local	splice5	155450	155451	.	+	.	intron_id 1 ; splice_site "GT"
utg731_pilon	exonerate:protein2genome:local	intron	155450	155482	.	+	.	intron_id 1
utg731_pilon	exonerate:protein2genome:local	splice3	155481	155482	.	+	.	intron_id 0 ; splice_site "CG"
utg731_pilon	exonerate:protein2genome:local	cds	155483	155589	.	+	.
utg731_pilon	exonerate:protein2genome:local	exon	155483	155589	.	+	.	insertions 0 ; deletions 0
utg731_pilon	exonerate:protein2genome:local	similarity	155251	155589	219	+	.	alignment_id 0 ; Query GL50803_103988-t26_1-p1 ; Align 155251 2 198 ; Align 155485 69 105
utg265_pilon	exonerate:protein2genome:local	gene	340459	922615	1565	-	.	gene_id 0 ; sequence GL50803_103992-t26_1-p1 ; gene_orientation +
utg265_pilon	exonerate:protein2genome:local	cds	922390	922615	.	-	.
utg265_pilon	exonerate:protein2genome:local	exon	922390	922615	.	-	.	insertions 12 ; deletions 1
utg265_pilon	exonerate:protein2genome:local	splice5	922388	922389	.	-	.	intron_id 1 ; splice_site "GT"
utg265_pilon	exonerate:protein2genome:local	intron	771913	922389	.	-	.	intron_id 1
utg265_pilon	exonerate:protein2genome:local	splice3	771913	771914	.	-	.	intron_id 0 ; splice_site "CG"
utg265_pilon	exonerate:protein2genome:local	cds	771649	771912	.	-	.
utg265_pilon	exonerate:protein2genome:local	exon	771649	771912	.	-	.	insertions 6 ; deletions 0
utg265_pilon	exonerate:protein2genome:local	splice5	771647	771648	.	-	.	intron_id 2 ; splice_site "GT"
utg265_pilon	exonerate:protein2genome:local	intron	594569	771648	.	-	.	intron_id 2
utg265_pilon	exonerate:protein2genome:local	splice3	594569	594570	.	-	.	intron_id 1 ; splice_site "AT"
utg265_pilon	exonerate:protein2genome:local	cds	594205	594568	.	-	.
utg265_pilon	exonerate:protein2genome:local	exon	594205	594568	.	-	.	insertions 9 ; deletions 2
utg265_pilon	exonerate:protein2genome:local	splice5	594203	594204	.	-	.	intron_id 3 ; splice_site "GT"
utg265_pilon	exonerate:protein2genome:local	intron	474848	594204	.	-	.	intron_id 3
utg265_pilon	exonerate:protein2genome:local	splice3	474848	474849	.	-	.	intron_id 2 ; splice_site "AG"
utg265_pilon	exonerate:protein2genome:local	cds	473952	474847	.	-	.
utg265_pilon	exonerate:protein2genome:local	exon	473952	474847	.	-	.	insertions 0 ; deletions 6
utg265_pilon	exonerate:protein2genome:local	splice5	473950	473951	.	-	.	intron_id 4 ; splice_site "AC"
utg265_pilon	exonerate:protein2genome:local	intron	340587	473951	.	-	.	intron_id 4
utg265_pilon	exonerate:protein2genome:local	splice3	340587	340588	.	-	.	intron_id 3 ; splice_site "CG"
utg265_pilon	exonerate:protein2genome:local	cds	340459	340586	.	-	.
utg265_pilon	exonerate:protein2genome:local	exon	340459	340586	.	-	.	insertions 0 ; deletions 0
utg265_pilon	exonerate:protein2genome:local	similarity	340459	922615	1565	-	.	alignment_id 0 ; Query GL50803_103992-t26_1-p1 ; Align 922616 2 51 ; Align 922553 19 69 ; Align 922484 43 93 ; Align 771911 75 165 ; Align 771740 130 90 ; Align 594567 161 84 ; Align 594480 189 102 ; Align 594372 223 48 ; Align 594324 241 117 ; Align 474847 281 30 ; Align 474817 292 165 ; Align 474652 348 135 ; Align 474517 394 267 ; Align 474250 485 231 ; Align 474019 563 66 ; Align 340585 586 1…
utg47_pilon	exonerate:protein2genome:local	gene	1826298	1827600	1610	+	.	gene_id 0 ; sequence GL50803_10400-t26_1-p1 ; gene_orientation .
utg47_pilon	exonerate:protein2genome:local	cds	1826298	1827600	.	+	.
utg47_pilon	exonerate:protein2genome:local	exon	1826298	1827600	.	+	.	insertions 0 ; deletions 0 ; frameshifts 4
utg47_pilon	exonerate:protein2genome:local	similarity	1826298	1827600	1610	+	.	alignment_id 0 ; Query GL50803_10400-t26_1-p1 ; Align 1826298 1 120 ; Align 1826422 41 1179
utg47_pilon	exonerate:protein2genome:local	gene	729808	732057	3779	-	.	gene_id 0 ; sequence GL50803_104031-t26_1-p1 ; gene_orientation .
utg47_pilon	exonerate:protein2genome:local	cds	729808	732057	.	-	.
utg47_pilon	exonerate:protein2genome:local	exon	729808	732057	.	-	.	insertions 0 ; deletions 0
utg47_pilon	exonerate:protein2genome:local	similarity	729808	732057	3779	-	.	alignment_id 0 ; Query GL50803_104031-t26_1-p1 ; Align 732058 1 2250
utg364_pilon	exonerate:protein2genome:local	gene	32059	32451	292	+	.	gene_id 0 ; sequence GL50803_104062-t26_1-p1 ; gene_orientation .
utg364_pilon	exonerate:protein2genome:local	cds	32059	32451	.	+	.
utg364_pilon	exonerate:protein2genome:local	exon	32059	32451	.	+	.	insertions 0 ; deletions 0
utg364_pilon	exonerate:protein2genome:local	similarity	32059	32451	292	+	.	alignment_id 0 ; Query GL50803_104062-t26_1-p1 ; Align 32059 4 393
utg731_pilon	exonerate:protein2genome:local	gene	338550	338912	295	+	.	gene_id 0 ; sequence GL50803_104063-t26_1-p1 ; gene_orientation .
utg731_pilon	exonerate:protein2genome:local	cds	338550	338912	.	+	.
utg731_pilon	exonerate:protein2genome:local	exon	338550	338912	.	+	.	insertions 0 ; deletions 0
utg731_pilon	exonerate:protein2genome:local	similarity	338550	338912	295	+	.	alignment_id 0 ; Query GL50803_104063-t26_1-p1 ; Align 338550 1 363
utg731_pilon	exonerate:protein2genome:local	gene	332780	333142	295	-	.	gene_id 0 ; sequence GL50803_104063-t26_1-p1 ; gene_orientation .
utg731_pilon	exonerate:protein2genome:local	cds	332780	333142	.	-	.
utg731_pilon	exonerate:protein2genome:local	exon	332780	333142	.	-	.	insertions 0 ; deletions 0
utg731_pilon	exonerate:protein2genome:local	similarity	332780	333142	295	-	.	alignment_id 0 ; Query GL50803_104063-t26_1-p1 ; Align 333143 1 363
utg308_pilon	exonerate:protein2genome:local	gene	578881	582207	4665	-	.	gene_id 0 ; sequence GL50803_104087-t26_1-p1 ; gene_orientation .
utg308_pilon	exonerate:protein2genome:local	cds	578881	582207	.	-	.
utg308_pilon	exonerate:protein2genome:local	exon	578881	582207	.	-	.	insertions 0 ; deletions 1
utg308_pilon	exonerate:protein2genome:local	similarity	578881	582207	4665	-	.	alignment_id 0 ; Query GL50803_104087-t26_1-p1 ; Align 582208 1 2112 ; Align 580096 706 1215
utg11_pilon	exonerate:protein2genome:local	gene	707703	708101	342	-	.	gene_id 0 ; sequence GL50803_10410-t26_1-p1 ; gene_orientation .
utg11_pilon	exonerate:protein2genome:local	cds	707703	708101	.	-	.
utg11_pilon	exonerate:protein2genome:local	exon	707703	708101	.	-	.	insertions 0 ; deletions 0
utg11_pilon	exonerate:protein2genome:local	similarity	707703	708101	342	-	.	alignment_id 0 ; Query GL50803_10410-t26_1-p1 ; Align 708102 46 399
utg11_pilon	exonerate:protein2genome:local	gene	1527435	1527707	234	-	.	gene_id 0 ; sequence GL50803_104104-t26_1-p1 ; gene_orientation .
utg11_pilon	exonerate:protein2genome:local	cds	1527435	1527707	.	-	.
utg11_pilon	exonerate:protein2genome:local	exon	1527435	1527707	.	-	.	insertions 0 ; deletions 0
utg11_pilon	exonerate:protein2genome:local	similarity	1527435	1527707	234	-	.	alignment_id 0 ; Query GL50803_104104-t26_1-p1 ; Align 1527708 1 273
utg64_pilon	exonerate:protein2genome:local	gene	792890	794356	2186	-	.	gene_id 0 ; sequence GL50803_104139-t26_1-p1 ; gene_orientation .
utg64_pilon	exonerate:protein2genome:local	cds	792890	794356	.	-	.
utg64_pilon	exonerate:protein2genome:local	exon	792890	794356	.	-	.	insertions 0 ; deletions 0
utg64_pilon	exonerate:protein2genome:local	similarity	792890	794356	2186	-	.	alignment_id 0 ; Query GL50803_104139-t26_1-p1 ; Align 794357 1 1467
utg731_pilon	exonerate:protein2genome:local	gene	274524	276557	3434	+	.	gene_id 0 ; sequence GL50803_104150-t26_1-p1 ; gene_orientation .
utg731_pilon	exonerate:protein2genome:local	cds	274524	276557	.	+	.
utg731_pilon	exonerate:protein2genome:local	exon	274524	276557	.	+	.	insertions 0 ; deletions 0
utg731_pilon	exonerate:protein2genome:local	similarity	274524	276557	3434	+	.	alignment_id 0 ; Query GL50803_104150-t26_1-p1 ; Align 274524 1 2034
utg308_pilon	exonerate:protein2genome:local	gene	720051	723545	5718	+	.	gene_id 0 ; sequence GL50803_104173-t26_1-p1 ; gene_orientation .
utg308_pilon	exonerate:protein2genome:local	cds	720051	723545	.	+	.
utg308_pilon	exonerate:protein2genome:local	exon	720051	723545	.	+	.	insertions 0 ; deletions 0
utg308_pilon	exonerate:protein2genome:local	similarity	720051	723545	5718	+	.	alignment_id 0 ; Query GL50803_104173-t26_1-p1 ; Align 720051 1 3495
utg308_pilon	exonerate:protein2genome:local	gene	685634	689695	5105	-	.	gene_id 0 ; sequence GL50803_104186-t26_1-p1 ; gene_orientation .
utg308_pilon	exonerate:protein2genome:local	cds	685634	689695	.	-	.
utg308_pilon	exonerate:protein2genome:local	exon	685634	689695	.	-	.	insertions 33 ; deletions 0
utg308_pilon	exonerate:protein2genome:local	similarity	685634	689695	5105	-	.	alignment_id 0 ; Query GL50803_104186-t26_1-p1 ; Align 689696 1 1992 ; Align 687692 665 45 ; Align 687641 680 741 ; Align 686894 927 90 ; Align 686795 957 1161
utg349_pilon	exonerate:protein2genome:local	gene	1692935	1693252	226	+	.	gene_id 0 ; sequence GL50803_104193-t26_1-p1 ; gene_orientation .
utg349_pilon	exonerate:protein2genome:local	cds	1692935	1693252	.	+	.
utg349_pilon	exonerate:protein2genome:local	exon	1692935	1693252	.	+	.	insertions 0 ; deletions 0
utg349_pilon	exonerate:protein2genome:local	similarity	1692935	1693252	226	+	.	alignment_id 0 ; Query GL50803_104193-t26_1-p1 ; Align 1692935 3 318
utg11_pilon	exonerate:protein2genome:local	gene	433607	434257	1124	-	.	gene_id 0 ; sequence GL50803_10422-t26_1-p1 ; gene_orientation .
utg11_pilon	exonerate:protein2genome:local	cds	433607	434257	.	-	.
utg11_pilon	exonerate:protein2genome:local	exon	433607	434257	.	-	.	insertions 0 ; deletions 0
utg11_pilon	exonerate:protein2genome:local	similarity	433607	434257	1124	-	.	alignment_id 0 ; Query GL50803_10422-t26_1-p1 ; Align 434258 1 651
utg47_pilon	exonerate:protein2genome:local	gene	344315	344530	190	-	.	gene_id 0 ; sequence GL50803_104227-t26_1-p1 ; gene_orientation .
utg47_pilon	exonerate:protein2genome:local	cds	344315	344530	.	-	.
utg47_pilon	exonerate:protein2genome:local	exon	344315	344530	.	-	.	insertions 0 ; deletions 0
utg47_pilon	exonerate:protein2genome:local	similarity	344315	344530	190	-	.	alignment_id 0 ; Query GL50803_104227-t26_1-p1 ; Align 344531 1 216
utg11_pilon	exonerate:protein2genome:local	gene	434355	434804	727	+	.	gene_id 0 ; sequence GL50803_10423-t26_1-p1 ; gene_orientation .
utg11_pilon	exonerate:protein2genome:local	cds	434355	434804	.	+	.
utg11_pilon	exonerate:protein2genome:local	exon	434355	434804	.	+	.	insertions 0 ; deletions 0
utg11_pilon	exonerate:protein2genome:local	similarity	434355	434804	727	+	.	alignment_id 0 ; Query GL50803_10423-t26_1-p1 ; Align 434355 7 450
utg308_pilon	exonerate:protein2genome:local	gene	297596	298537	852	-	.	gene_id 0 ; sequence GL50803_104232-t26_1-p1 ; gene_orientation .
utg308_pilon	exonerate:protein2genome:local	cds	297596	298537	.	-	.
utg308_pilon	exonerate:protein2genome:local	exon	297596	298537	.	-	.	insertions 0 ; deletions 0
utg308_pilon	exonerate:protein2genome:local	similarity	297596	298537	852	-	.	alignment_id 0 ; Query GL50803_104232-t26_1-p1 ; Align 298538 1 942
utg308_pilon	exonerate:protein2genome:local	gene	843478	845364	2194	-	.	gene_id 0 ; sequence GL50803_104234-t26_1-p1 ; gene_orientation .
utg308_pilon	exonerate:protein2genome:local	cds	843478	845364	.	-	.
utg308_pilon	exonerate:protein2genome:local	exon	843478	845364	.	-	.	insertions 6 ; deletions 4
utg308_pilon	exonerate:protein2genome:local	similarity	843478	845364	2194	-	.	alignment_id 0 ; Query GL50803_104234-t26_1-p1 ; Align 845365 13 249 ; Align 845116 98 201 ; Align 844909 165 105 ; Align 844804 202 1326
utg308_pilon	exonerate:protein2genome:local	gene	886482	887693	1812	-	.	gene_id 0 ; sequence GL50803_104248-t26_1-p1 ; gene_orientation .
utg308_pilon	exonerate:protein2genome:local	cds	886482	887693	.	-	.
utg308_pilon	exonerate:protein2genome:local	exon	886482	887693	.	-	.	insertions 3 ; deletions 0
utg308_pilon	exonerate:protein2genome:local	similarity	886482	887693	1812	-	.	alignment_id 0 ; Query GL50803_104248-t26_1-p1 ; Align 887694 1 747 ; Align 886944 250 462
utg11_pilon	exonerate:protein2genome:local	gene	434895	435429	765	+	.	gene_id 0 ; sequence GL50803_10425-t26_1-p1 ; gene_orientation +
utg11_pilon	exonerate:protein2genome:local	cds	434895	434950	.	+	.
utg11_pilon	exonerate:protein2genome:local	exon	434895	434950	.	+	.	insertions 0 ; deletions 0
utg11_pilon	exonerate:protein2genome:local	splice5	434951	434952	.	+	.	intron_id 1 ; splice_site "GT"
utg11_pilon	exonerate:protein2genome:local	intron	434951	434987	.	+	.	intron_id 1
utg11_pilon	exonerate:protein2genome:local	splice3	434986	434987	.	+	.	intron_id 0 ; splice_site "AG"
utg11_pilon	exonerate:protein2genome:local	cds	434988	435429	.	+	.
utg11_pilon	exonerate:protein2genome:local	exon	434988	435429	.	+	.	insertions 0 ; deletions 0
utg11_pilon	exonerate:protein2genome:local	similarity	434895	435429	765	+	.	alignment_id 0 ; Query GL50803_10425-t26_1-p1 ; Align 434895 1 54 ; Align 434989 20 441
utg11_pilon	exonerate:protein2genome:local	gene	1166669	1167037	621	-	.	gene_id 0 ; sequence GL50803_104250-t26_1-p1 ; gene_orientation .
utg11_pilon	exonerate:protein2genome:local	cds	1166669	1167037	.	-	.
utg11_pilon	exonerate:protein2genome:local	exon	1166669	1167037	.	-	.	insertions 0 ; deletions 0
utg11_pilon	exonerate:protein2genome:local	similarity	1166669	1167037	621	-	.	alignment_id 0 ; Query GL50803_104250-t26_1-p1 ; Align 1167038 1 369
utg11_pilon	exonerate:protein2genome:local	gene	435463	435714	296	-	.	gene_id 0 ; sequence GL50803_10427-t26_1-p1 ; gene_orientation .
utg11_pilon	exonerate:protein2genome:local	cds	435463	435714	.	-	.
utg11_pilon	exonerate:protein2genome:local	exon	435463	435714	.	-	.	insertions 0 ; deletions 0
utg11_pilon	exonerate:protein2genome:local	similarity	435463	435714	296	-	.	alignment_id 0 ; Query GL50803_10427-t26_1-p1 ; Align 435715 1 252
utg11_pilon	exonerate:protein2genome:local	gene	435839	436468	1117	+	.	gene_id 0 ; sequence GL50803_10428-t26_1-p1 ; gene_orientation .
utg11_pilon	exonerate:protein2genome:local	cds	435839	436468	.	+	.
utg11_pilon	exonerate:protein2genome:local	exon	435839	436468	.	+	.	insertions 0 ; deletions 0
utg11_pilon	exonerate:protein2genome:local	similarity	435839	436468	1117	+	.	alignment_id 0 ; Query GL50803_10428-t26_1-p1 ; Align 435839 1 630
utg11_pilon	exonerate:protein2genome:local	gene	436511	437065	966	-	.	gene_id 0 ; sequence GL50803_10429-t26_1-p1 ; gene_orientation .
utg11_pilon	exonerate:protein2genome:local	cds	436511	437065	.	-	.
utg11_pilon	exonerate:protein2genome:local	exon	436511	437065	.	-	.	insertions 0 ; deletions 0
utg11_pilon	exonerate:protein2genome:local	similarity	436511	437065	966	-	.	alignment_id 0 ; Query GL50803_10429-t26_1-p1 ; Align 437066 1 555
utg212_pilon	exonerate:protein2genome:local	gene	398587	398785	133	-	.	gene_id 0 ; sequence GL50803_10431-t26_1-p1 ; gene_orientation .
utg212_pilon	exonerate:protein2genome:local	cds	398587	398785	.	-	.
utg212_pilon	exonerate:protein2genome:local	exon	398587	398785	.	-	.	insertions 3 ; deletions 0 ; frameshifts 1
utg212_pilon	exonerate:protein2genome:local	similarity	398587	398785	133	-	.	alignment_id 0 ; Query GL50803_10431-t26_1-p1 ; Align 398786 11 69 ; Align 398716 34 42 ; Align 398671 48 84
utg64_pilon	exonerate:protein2genome:local	gene	321570	322280	962	+	.	gene_id 0 ; sequence GL50803_10444-t26_1-p1 ; gene_orientation .
utg64_pilon	exonerate:protein2genome:local	cds	321570	322280	.	+	.
utg64_pilon	exonerate:protein2genome:local	exon	321570	322280	.	+	.	insertions 0 ; deletions 0
utg64_pilon	exonerate:protein2genome:local	similarity	321570	322280	962	+	.	alignment_id 0 ; Query GL50803_10444-t26_1-p1 ; Align 321570 6 711
utg64_pilon	exonerate:protein2genome:local	gene	326338	326664	560	+	.	gene_id 0 ; sequence GL50803_10450-t26_1-p1 ; gene_orientation .
utg64_pilon	exonerate:protein2genome:local	cds	326338	326664	.	+	.
utg64_pilon	exonerate:protein2genome:local	exon	326338	326664	.	+	.	insertions 0 ; deletions 0
utg64_pilon	exonerate:protein2genome:local	similarity	326338	326664	560	+	.	alignment_id 0 ; Query GL50803_10450-t26_1-p1 ; Align 326338 1 327
utg64_pilon	exonerate:protein2genome:local	gene	326701	327240	744	-	.	gene_id 0 ; sequence GL50803_10452-t26_1-p1 ; gene_orientation .
utg64_pilon	exonerate:protein2genome:local	cds	326701	327240	.	-	.
utg64_pilon	exonerate:protein2genome:local	exon	326701	327240	.	-	.	insertions 0 ; deletions 0
utg64_pilon	exonerate:protein2genome:local	similarity	326701	327240	744	-	.	alignment_id 0 ; Query GL50803_10452-t26_1-p1 ; Align 327241 1 540
utg64_pilon	exonerate:protein2genome:local	gene	331848	333974	2457	-	.	gene_id 0 ; sequence GL50803_10455-t26_1-p1 ; gene_orientation .
utg64_pilon	exonerate:protein2genome:local	cds	331848	333974	.	-	.
utg64_pilon	exonerate:protein2genome:local	exon	331848	333974	.	-	.	insertions 9 ; deletions 7
utg64_pilon	exonerate:protein2genome:local	similarity	331848	333974	2457	-	.	alignment_id 0 ; Query GL50803_10455-t26_1-p1 ; Align 333975 1 435 ; Align 333540 149 57 ; Align 333480 168 120 ; Align 333354 208 621 ; Align 332733 416 186 ; Align 332547 481 699
utg64_pilon	exonerate:protein2genome:local	gene	340458	341027	962	-	.	gene_id 0 ; sequence GL50803_10459-t26_1-p1 ; gene_orientation .
utg64_pilon	exonerate:protein2genome:local	cds	340458	341027	.	-	.
utg64_pilon	exonerate:protein2genome:local	exon	340458	341027	.	-	.	insertions 0 ; deletions 0
utg64_pilon	exonerate:protein2genome:local	similarity	340458	341027	962	-	.	alignment_id 0 ; Query GL50803_10459-t26_1-p1 ; Align 341028 1 570
utg64_pilon	exonerate:protein2genome:local	gene	341145	342848	2145	-	.	gene_id 0 ; sequence GL50803_10460-t26_1-p1 ; gene_orientation .
utg64_pilon	exonerate:protein2genome:local	cds	341145	342848	.	-	.
utg64_pilon	exonerate:protein2genome:local	exon	341145	342848	.	-	.	insertions 0 ; deletions 1
utg64_pilon	exonerate:protein2genome:local	similarity	341145	342848	2145	-	.	alignment_id 0 ; Query GL50803_10460-t26_1-p1 ; Align 342849 1 1068 ; Align 341781 358 636
utg47_pilon	exonerate:protein2genome:local	gene	902736	903263	879	-	.	gene_id 0 ; sequence GL50803_104685-t26_1-p1 ; gene_orientation .
utg47_pilon	exonerate:protein2genome:local	cds	902736	903263	.	-	.
utg47_pilon	exonerate:protein2genome:local	exon	902736	903263	.	-	.	insertions 0 ; deletions 0
utg47_pilon	exonerate:protein2genome:local	similarity	902736	903263	879	-	.	alignment_id 0 ; Query GL50803_104685-t26_1-p1 ; Align 903264 1 528
utg349_pilon	exonerate:protein2genome:local	gene	1520213	1693111	110	+	.	gene_id 0 ; sequence GL50803_10474-t26_1-p1 ; gene_orientation +
utg349_pilon	exonerate:protein2genome:local	cds	1520213	1520453	.	+	.
utg349_pilon	exonerate:protein2genome:local	exon	1520213	1520453	.	+	.	insertions 0 ; deletions 0 ; frameshifts 2
utg349_pilon	exonerate:protein2genome:local	splice5	1520454	1520455	.	+	.	intron_id 1 ; splice_site "GG"
utg349_pilon	exonerate:protein2genome:local	intron	1520454	1692846	.	+	.	intron_id 1
utg349_pilon	exonerate:protein2genome:local	splice3	1692845	1692846	.	+	.	intron_id 0 ; splice_site "AT"
utg349_pilon	exonerate:protein2genome:local	cds	1692847	1693111	.	+	.
utg349_pilon	exonerate:protein2genome:local	exon	1692847	1693111	.	+	.	insertions 3 ; deletions 0
utg349_pilon	exonerate:protein2genome:local	similarity	1520213	1693111	110	+	.	alignment_id 0 ; Query GL50803_10474-t26_1-p1 ; Align 1520213 4 51 ; Align 1520266 21 186 ; Align 1692848 84 102 ; Align 1692953 118 159
utg349_pilon	exonerate:protein2genome:local	gene	1390258	1390440	169	-	.	gene_id 0 ; sequence GL50803_104782-t26_1-p1 ; gene_orientation .
utg349_pilon	exonerate:protein2genome:local	cds	1390258	1390440	.	-	.
utg349_pilon	exonerate:protein2genome:local	exon	1390258	1390440	.	-	.	insertions 0 ; deletions 0
utg349_pilon	exonerate:protein2genome:local	similarity	1390258	1390440	169	-	.	alignment_id 0 ; Query GL50803_104782-t26_1-p1 ; Align 1390441 15 183
utg349_pilon	exonerate:protein2genome:local	gene	1272002	1272583	1024	-	.	gene_id 0 ; sequence GL50803_104866-t26_1-p1 ; gene_orientation .
utg349_pilon	exonerate:protein2genome:local	cds	1272002	1272583	.	-	.
utg349_pilon	exonerate:protein2genome:local	exon	1272002	1272583	.	-	.	insertions 0 ; deletions 0
utg349_pilon	exonerate:protein2genome:local	similarity	1272002	1272583	1024	-	.	alignment_id 0 ; Query GL50803_104866-t26_1-p1 ; Align 1272584 1 582
utg349_pilon	exonerate:protein2genome:local	gene	1292666	1293058	463	+	.	gene_id 0 ; sequence GL50803_104870-t26_1-p1 ; gene_orientation .
utg349_pilon	exonerate:protein2genome:local	cds	1292666	1293058	.	+	.
utg349_pilon	exonerate:protein2genome:local	exon	1292666	1293058	.	+	.	insertions 0 ; deletions 0
utg349_pilon	exonerate:protein2genome:local	similarity	1292666	1293058	463	+	.	alignment_id 0 ; Query GL50803_104870-t26_1-p1 ; Align 1292666 11 393
utg349_pilon	exonerate:protein2genome:local	gene	1293527	1293607	101	+	.	gene_id 0 ; sequence GL50803_104883-t26_1-p1 ; gene_orientation .
utg349_pilon	exonerate:protein2genome:local	cds	1293527	1293607	.	+	.
utg349_pilon	exonerate:protein2genome:local	exon	1293527	1293607	.	+	.	insertions 0 ; deletions 0
utg349_pilon	exonerate:protein2genome:local	similarity	1293527	1293607	101	+	.	alignment_id 0 ; Query GL50803_104883-t26_1-p1 ; Align 1293527 13 81
utg731_pilon	exonerate:protein2genome:local	gene	1013623	1013961	562	+	.	gene_id 0 ; sequence GL50803_104982-t26_1-p1 ; gene_orientation .
utg731_pilon	exonerate:protein2genome:local	cds	1013623	1013961	.	+	.
utg731_pilon	exonerate:protein2genome:local	exon	1013623	1013961	.	+	.	insertions 0 ; deletions 0
utg731_pilon	exonerate:protein2genome:local	similarity	1013623	1013961	562	+	.	alignment_id 0 ; Query GL50803_104982-t26_1-p1 ; Align 1013623 1 339
utg731_pilon	exonerate:protein2genome:local	gene	1009126	1009917	847	-	.	gene_id 0 ; sequence GL50803_104984-t26_1-p1 ; gene_orientation .
utg731_pilon	exonerate:protein2genome:local	cds	1009126	1009917	.	-	.
utg731_pilon	exonerate:protein2genome:local	exon	1009126	1009917	.	-	.	insertions 3 ; deletions 4
utg731_pilon	exonerate:protein2genome:local	similarity	1009126	1009917	847	-	.	alignment_id 0 ; Query GL50803_104984-t26_1-p1 ; Align 1009918 1 258 ; Align 1009660 88 126 ; Align 1009531 130 39 ; Align 1009492 144 216 ; Align 1009276 218 150
utg11_pilon	exonerate:protein2genome:local	gene	1615023	1615421	544	-	.	gene_id 0 ; sequence GL50803_104994-t26_1-p1 ; gene_orientation .
utg11_pilon	exonerate:protein2genome:local	cds	1615023	1615421	.	-	.
utg11_pilon	exonerate:protein2genome:local	exon	1615023	1615421	.	-	.	insertions 0 ; deletions 0
utg11_pilon	exonerate:protein2genome:local	similarity	1615023	1615421	544	-	.	alignment_id 0 ; Query GL50803_104994-t26_1-p1 ; Align 1615422 1 399
utg308_pilon	exonerate:protein2genome:local	gene	417906	418994	1726	-	.	gene_id 0 ; sequence GL50803_10516-t26_1-p1 ; gene_orientation .
utg308_pilon	exonerate:protein2genome:local	cds	417906	418994	.	-	.
utg308_pilon	exonerate:protein2genome:local	exon	417906	418994	.	-	.	insertions 0 ; deletions 0
utg308_pilon	exonerate:protein2genome:local	similarity	417906	418994	1726	-	.	alignment_id 0 ; Query GL50803_10516-t26_1-p1 ; Align 418995 1 1089
utg47_pilon	exonerate:protein2genome:local	gene	140170	142032	2925	+	.	gene_id 0 ; sequence GL50803_10521-t26_1-p1 ; gene_orientation .
utg47_pilon	exonerate:protein2genome:local	cds	140170	142032	.	+	.
utg47_pilon	exonerate:protein2genome:local	exon	140170	142032	.	+	.	insertions 0 ; deletions 0
utg47_pilon	exonerate:protein2genome:local	similarity	140170	142032	2925	+	.	alignment_id 0 ; Query GL50803_10521-t26_1-p1 ; Align 140170 1 1863
utg47_pilon	exonerate:protein2genome:local	gene	142079	142930	1267	-	.	gene_id 0 ; sequence GL50803_10522-t26_1-p1 ; gene_orientation .
utg47_pilon	exonerate:protein2genome:local	cds	142079	142930	.	-	.
utg47_pilon	exonerate:protein2genome:local	exon	142079	142930	.	-	.	insertions 0 ; deletions 0
utg47_pilon	exonerate:protein2genome:local	similarity	142079	142930	1267	-	.	alignment_id 0 ; Query GL50803_10522-t26_1-p1 ; Align 142931 1 852
utg47_pilon	exonerate:protein2genome:local	gene	143964	144662	1112	+	.	gene_id 0 ; sequence GL50803_10524-t26_1-p1 ; gene_orientation .
utg47_pilon	exonerate:protein2genome:local	cds	143964	144662	.	+	.
utg47_pilon	exonerate:protein2genome:local	exon	143964	144662	.	+	.	insertions 0 ; deletions 0
utg47_pilon	exonerate:protein2genome:local	similarity	143964	144662	1112	+	.	alignment_id 0 ; Query GL50803_10524-t26_1-p1 ; Align 143964 1 699
utg47_pilon	exonerate:protein2genome:local	gene	145870	146824	1401	+	.	gene_id 0 ; sequence GL50803_10527-t26_1-p1 ; gene_orientation .
utg47_pilon	exonerate:protein2genome:local	cds	145870	146824	.	+	.
utg47_pilon	exonerate:protein2genome:local	exon	145870	146824	.	+	.	insertions 9 ; deletions 0 ; frameshifts 1
utg47_pilon	exonerate:protein2genome:local	similarity	145870	146824	1401	+	.	alignment_id 0 ; Query GL50803_10527-t26_1-p1 ; Align 145870 1 105 ; Align 145981 36 249 ; Align 146231 119 57 ; Align 146291 138 534
utg47_pilon	exonerate:protein2genome:local	gene	147519	148793	1924	-	.	gene_id 0 ; sequence GL50803_10529-t26_1-p1 ; gene_orientation .
utg47_pilon	exonerate:protein2genome:local	cds	147519	148793	.	-	.
utg47_pilon	exonerate:protein2genome:local	exon	147519	148793	.	-	.	insertions 0 ; deletions 0
utg47_pilon	exonerate:protein2genome:local	similarity	147519	148793	1924	-	.	alignment_id 0 ; Query GL50803_10529-t26_1-p1 ; Align 148794 1 1275
utg47_pilon	exonerate:protein2genome:local	gene	148878	149405	810	+	.	gene_id 0 ; sequence GL50803_10530-t26_1-p1 ; gene_orientation .
utg47_pilon	exonerate:protein2genome:local	cds	148878	149405	.	+	.
utg47_pilon	exonerate:protein2genome:local	exon	148878	149405	.	+	.	insertions 0 ; deletions 0
utg47_pilon	exonerate:protein2genome:local	similarity	148878	149405	810	+	.	alignment_id 0 ; Query GL50803_10530-t26_1-p1 ; Align 148878 2 528
utg47_pilon	exonerate:protein2genome:local	gene	156546	156764	281	-	.	gene_id 0 ; sequence GL50803_10534-t26_1-p1 ; gene_orientation .
utg47_pilon	exonerate:protein2genome:local	cds	156546	156764	.	-	.
utg47_pilon	exonerate:protein2genome:local	exon	156546	156764	.	-	.	insertions 0 ; deletions 1
utg47_pilon	exonerate:protein2genome:local	similarity	156546	156764	281	-	.	alignment_id 0 ; Query GL50803_10534-t26_1-p1 ; Align 156765 3 45 ; Align 156720 19 174
utg47_pilon	exonerate:protein2genome:local	gene	161438	163591	3645	-	.	gene_id 0 ; sequence GL50803_10538-t26_1-p1 ; gene_orientation .
utg47_pilon	exonerate:protein2genome:local	cds	161438	163591	.	-	.
utg47_pilon	exonerate:protein2genome:local	exon	161438	163591	.	-	.	insertions 0 ; deletions 0
utg47_pilon	exonerate:protein2genome:local	similarity	161438	163591	3645	-	.	alignment_id 0 ; Query GL50803_10538-t26_1-p1 ; Align 163592 1 2154
utg11_pilon	exonerate:protein2genome:local	gene	475988	477079	1588	-	.	gene_id 0 ; sequence GL50803_10551-t26_1-p1 ; gene_orientation .
utg11_pilon	exonerate:protein2genome:local	cds	475988	477079	.	-	.
utg11_pilon	exonerate:protein2genome:local	exon	475988	477079	.	-	.	insertions 0 ; deletions 0
utg11_pilon	exonerate:protein2genome:local	similarity	475988	477079	1588	-	.	alignment_id 0 ; Query GL50803_10551-t26_1-p1 ; Align 477080 1 1092
utg11_pilon	exonerate:protein2genome:local	gene	474378	475985	2550	+	.	gene_id 0 ; sequence GL50803_10552-t26_1-p1 ; gene_orientation .
utg11_pilon	exonerate:protein2genome:local	cds	474378	475985	.	+	.
utg11_pilon	exonerate:protein2genome:local	exon	474378	475985	.	+	.	insertions 0 ; deletions 0
utg11_pilon	exonerate:protein2genome:local	similarity	474378	475985	2550	+	.	alignment_id 0 ; Query GL50803_10552-t26_1-p1 ; Align 474378 1 1608
utg47_pilon	exonerate:protein2genome:local	gene	1745191	1748336	383	-	.	gene_id 0 ; sequence GL50803_10562-t26_1-p1 ; gene_orientation +
utg47_pilon	exonerate:protein2genome:local	cds	1748149	1748336	.	-	.
utg47_pilon	exonerate:protein2genome:local	exon	1748149	1748336	.	-	.	insertions 0 ; deletions 0
utg47_pilon	exonerate:protein2genome:local	splice5	1748147	1748148	.	-	.	intron_id 1 ; splice_site "AT"
utg47_pilon	exonerate:protein2genome:local	intron	1745387	1748148	.	-	.	intron_id 1
utg47_pilon	exonerate:protein2genome:local	splice3	1745387	1745388	.	-	.	intron_id 0 ; splice_site "AG"
utg47_pilon	exonerate:protein2genome:local	cds	1745191	1745386	.	-	.
utg47_pilon	exonerate:protein2genome:local	exon	1745191	1745386	.	-	.	insertions 6 ; deletions 0
utg47_pilon	exonerate:protein2genome:local	similarity	1745191	1748336	383	-	.	alignment_id 0 ; Query GL50803_10562-t26_1-p1 ; Align 1748337 60 186 ; Align 1745386 123 51 ; Align 1745332 140 24 ; Align 1745305 148 114
utg11_pilon	exonerate:protein2genome:local	gene	648496	648627	164	-	.	gene_id 0 ; sequence GL50803_105661-t26_1-p1 ; gene_orientation .
utg11_pilon	exonerate:protein2genome:local	cds	648496	648627	.	-	.
utg11_pilon	exonerate:protein2genome:local	exon	648496	648627	.	-	.	insertions 0 ; deletions 0
utg11_pilon	exonerate:protein2genome:local	similarity	648496	648627	164	-	.	alignment_id 0 ; Query GL50803_105661-t26_1-p1 ; Align 648628 1 132
utg64_pilon	exonerate:protein2genome:local	gene	369705	369836	164	+	.	gene_id 0 ; sequence GL50803_105661-t26_1-p1 ; gene_orientation .
utg64_pilon	exonerate:protein2genome:local	cds	369705	369836	.	+	.
utg64_pilon	exonerate:protein2genome:local	exon	369705	369836	.	+	.	insertions 0 ; deletions 0
utg64_pilon	exonerate:protein2genome:local	similarity	369705	369836	164	+	.	alignment_id 0 ; Query GL50803_105661-t26_1-p1 ; Align 369705 1 132
utg64_pilon	exonerate:protein2genome:local	gene	356417	356548	164	-	.	gene_id 0 ; sequence GL50803_105661-t26_1-p1 ; gene_orientation .
utg64_pilon	exonerate:protein2genome:local	cds	356417	356548	.	-	.
utg64_pilon	exonerate:protein2genome:local	exon	356417	356548	.	-	.	insertions 0 ; deletions 0
utg64_pilon	exonerate:protein2genome:local	similarity	356417	356548	164	-	.	alignment_id 0 ; Query GL50803_105661-t26_1-p1 ; Align 356549 1 132
utg212_pilon	exonerate:protein2genome:local	gene	406265	406396	164	+	.	gene_id 0 ; sequence GL50803_105661-t26_1-p1 ; gene_orientation .
utg212_pilon	exonerate:protein2genome:local	cds	406265	406396	.	+	.
utg212_pilon	exonerate:protein2genome:local	exon	406265	406396	.	+	.	insertions 0 ; deletions 0
utg212_pilon	exonerate:protein2genome:local	similarity	406265	406396	164	+	.	alignment_id 0 ; Query GL50803_105661-t26_1-p1 ; Align 406265 1 132
utg308_pilon	exonerate:protein2genome:local	gene	826718	826849	164	+	.	gene_id 0 ; sequence GL50803_105661-t26_1-p1 ; gene_orientation .
utg308_pilon	exonerate:protein2genome:local	cds	826718	826849	.	+	.
utg308_pilon	exonerate:protein2genome:local	exon	826718	826849	.	+	.	insertions 0 ; deletions 0
utg308_pilon	exonerate:protein2genome:local	similarity	826718	826849	164	+	.	alignment_id 0 ; Query GL50803_105661-t26_1-p1 ; Align 826718 1 132
utg349_pilon	exonerate:protein2genome:local	gene	1438681	1438812	164	-	.	gene_id 0 ; sequence GL50803_105661-t26_1-p1 ; gene_orientation .
utg349_pilon	exonerate:protein2genome:local	cds	1438681	1438812	.	-	.
utg349_pilon	exonerate:protein2genome:local	exon	1438681	1438812	.	-	.	insertions 0 ; deletions 0
utg349_pilon	exonerate:protein2genome:local	similarity	1438681	1438812	164	-	.	alignment_id 0 ; Query GL50803_105661-t26_1-p1 ; Align 1438813 1 132
utg731_pilon	exonerate:protein2genome:local	gene	69569	69700	164	+	.	gene_id 0 ; sequence GL50803_105661-t26_1-p1 ; gene_orientation .
utg731_pilon	exonerate:protein2genome:local	cds	69569	69700	.	+	.
utg731_pilon	exonerate:protein2genome:local	exon	69569	69700	.	+	.	insertions 0 ; deletions 0
utg731_pilon	exonerate:protein2genome:local	similarity	69569	69700	164	+	.	alignment_id 0 ; Query GL50803_105661-t26_1-p1 ; Align 69569 1 132
utg64_pilon	exonerate:protein2genome:local	gene	892165	893220	1654	-	.	gene_id 0 ; sequence GL50803_10568-t26_1-p1 ; gene_orientation .
utg64_pilon	exonerate:protein2genome:local	cds	892165	893220	.	-	.
utg64_pilon	exonerate:protein2genome:local	exon	892165	893220	.	-	.	insertions 0 ; deletions 0
utg64_pilon	exonerate:protein2genome:local	similarity	892165	893220	1654	-	.	alignment_id 0 ; Query GL50803_10568-t26_1-p1 ; Align 893221 1 1056
utg64_pilon	exonerate:protein2genome:local	gene	893338	894852	2382	-	.	gene_id 0 ; sequence GL50803_10569-t26_1-p1 ; gene_orientation .
utg64_pilon	exonerate:protein2genome:local	cds	893338	894852	.	-	.
utg64_pilon	exonerate:protein2genome:local	exon	893338	894852	.	-	.	insertions 0 ; deletions 0
utg64_pilon	exonerate:protein2genome:local	similarity	893338	894852	2382	-	.	alignment_id 0 ; Query GL50803_10569-t26_1-p1 ; Align 894853 1 1515
utg64_pilon	exonerate:protein2genome:local	gene	894882	895949	1554	+	.	gene_id 0 ; sequence GL50803_10570-t26_1-p1 ; gene_orientation .
utg64_pilon	exonerate:protein2genome:local	cds	894882	895949	.	+	.
utg64_pilon	exonerate:protein2genome:local	exon	894882	895949	.	+	.	insertions 6 ; deletions 0
utg64_pilon	exonerate:protein2genome:local	similarity	894882	895949	1554	+	.	alignment_id 0 ; Query GL50803_10570-t26_1-p1 ; Align 894882 1 513 ; Align 895398 172 39 ; Align 895440 185 510
utg64_pilon	exonerate:protein2genome:local	gene	895969	898257	2802	-	.	gene_id 0 ; sequence GL50803_10571-t26_1-p1 ; gene_orientation .
utg64_pilon	exonerate:protein2genome:local	cds	895969	898257	.	-	.
utg64_pilon	exonerate:protein2genome:local	exon	895969	898257	.	-	.	insertions 0 ; deletions 1
utg64_pilon	exonerate:protein2genome:local	similarity	895969	898257	2802	-	.	alignment_id 0 ; Query GL50803_10571-t26_1-p1 ; Align 898258 2 708 ; Align 897550 239 1581
utg64_pilon	exonerate:protein2genome:local	gene	898333	899310	1246	+	.	gene_id 0 ; sequence GL50803_10572-t26_1-p1 ; gene_orientation .
utg64_pilon	exonerate:protein2genome:local	cds	898333	899310	.	+	.
utg64_pilon	exonerate:protein2genome:local	exon	898333	899310	.	+	.	insertions 3 ; deletions 0
utg64_pilon	exonerate:protein2genome:local	similarity	898333	899310	1246	+	.	alignment_id 0 ; Query GL50803_10572-t26_1-p1 ; Align 898333 1 264 ; Align 898600 89 711
utg64_pilon	exonerate:protein2genome:local	gene	899378	900484	1327	-	.	gene_id 0 ; sequence GL50803_10573-t26_1-p1 ; gene_orientation .
utg64_pilon	exonerate:protein2genome:local	cds	899378	900484	.	-	.
utg64_pilon	exonerate:protein2genome:local	exon	899378	900484	.	-	.	insertions 0 ; deletions 0
utg64_pilon	exonerate:protein2genome:local	similarity	899378	900484	1327	-	.	alignment_id 0 ; Query GL50803_10573-t26_1-p1 ; Align 900485 1 1107
utg212_pilon	exonerate:protein2genome:local	gene	14045	115880	614	+	.	gene_id 0 ; sequence GL50803_105759-t26_1-p1 ; gene_orientation +
utg212_pilon	exonerate:protein2genome:local	cds	14045	14449	.	+	.
utg212_pilon	exonerate:protein2genome:local	exon	14045	14449	.	+	.	insertions 0 ; deletions 1
utg212_pilon	exonerate:protein2genome:local	splice5	14450	14451	.	+	.	intron_id 1 ; splice_site "GG"
utg212_pilon	exonerate:protein2genome:local	intron	14450	115739	.	+	.	intron_id 1
utg212_pilon	exonerate:protein2genome:local	splice3	115738	115739	.	+	.	intron_id 0 ; splice_site "AG"
utg212_pilon	exonerate:protein2genome:local	cds	115740	115880	.	+	.
utg212_pilon	exonerate:protein2genome:local	exon	115740	115880	.	+	.	insertions 0 ; deletions 0
utg212_pilon	exonerate:protein2genome:local	similarity	14045	115880	614	+	.	alignment_id 0 ; Query GL50803_105759-t26_1-p1 ; Align 14045 1 81 ; Align 14126 29 324 ; Align 115740 137 141
utg64_pilon	exonerate:protein2genome:local	gene	904368	905852	2281	+	.	gene_id 0 ; sequence GL50803_10577-t26_1-p1 ; gene_orientation .
utg64_pilon	exonerate:protein2genome:local	cds	904368	905852	.	+	.
utg64_pilon	exonerate:protein2genome:local	exon	904368	905852	.	+	.	insertions 0 ; deletions 0
utg64_pilon	exonerate:protein2genome:local	similarity	904368	905852	2281	+	.	alignment_id 0 ; Query GL50803_10577-t26_1-p1 ; Align 904368 1 1485
utg349_pilon	exonerate:protein2genome:local	gene	90425	495451	373	+	.	gene_id 0 ; sequence GL50803_105782-t26_1-p1 ; gene_orientation +
utg349_pilon	exonerate:protein2genome:local	cds	90425	90537	.	+	.
utg349_pilon	exonerate:protein2genome:local	exon	90425	90537	.	+	.	insertions 0 ; deletions 0
utg349_pilon	exonerate:protein2genome:local	splice5	90538	90539	.	+	.	intron_id 1 ; splice_site "GG"
utg349_pilon	exonerate:protein2genome:local	intron	90538	229245	.	+	.	intron_id 1
utg349_pilon	exonerate:protein2genome:local	splice3	229244	229245	.	+	.	intron_id 0 ; splice_site "AG"
utg349_pilon	exonerate:protein2genome:local	cds	229246	229494	.	+	.
utg349_pilon	exonerate:protein2genome:local	exon	229246	229494	.	+	.	insertions 0 ; deletions 1
utg349_pilon	exonerate:protein2genome:local	splice5	229495	229496	.	+	.	intron_id 2 ; splice_site "GC"
utg349_pilon	exonerate:protein2genome:local	intron	229495	383180	.	+	.	intron_id 2
utg349_pilon	exonerate:protein2genome:local	splice3	383179	383180	.	+	.	intron_id 1 ; splice_site "AC"
utg349_pilon	exonerate:protein2genome:local	cds	383181	383226	.	+	.
utg349_pilon	exonerate:protein2genome:local	exon	383181	383226	.	+	.	insertions 0 ; deletions 0
utg349_pilon	exonerate:protein2genome:local	splice5	383227	383228	.	+	.	intron_id 3 ; splice_site "GT"
utg349_pilon	exonerate:protein2genome:local	intron	383227	495298	.	+	.	intron_id 3
utg349_pilon	exonerate:protein2genome:local	splice3	495297	495298	.	+	.	intron_id 2 ; splice_site "AG"
utg349_pilon	exonerate:protein2genome:local	cds	495299	495451	.	+	.
utg349_pilon	exonerate:protein2genome:local	exon	495299	495451	.	+	.	insertions 0 ; deletions 0
utg349_pilon	exonerate:protein2genome:local	similarity	90425	495451	373	+	.	alignment_id 0 ; Query GL50803_105782-t26_1-p1 ; Align 90425 1 111 ; Align 229247 39 51 ; Align 229298 57 195 ; Align 383182 123 45 ; Align 495299 138 153
utg64_pilon	exonerate:protein2genome:local	gene	281086	291619	303	-	.	gene_id 0 ; sequence GL50803_105786-t26_1-p1 ; gene_orientation +
utg64_pilon	exonerate:protein2genome:local	cds	291552	291619	.	-	.
utg64_pilon	exonerate:protein2genome:local	exon	291552	291619	.	-	.	insertions 0 ; deletions 0
utg64_pilon	exonerate:protein2genome:local	splice5	291550	291551	.	-	.	intron_id 1 ; splice_site "GT"
utg64_pilon	exonerate:protein2genome:local	intron	281387	291551	.	-	.	intron_id 1
utg64_pilon	exonerate:protein2genome:local	splice3	281387	281388	.	-	.	intron_id 0 ; splice_site "AG"
utg64_pilon	exonerate:protein2genome:local	cds	281086	281386	.	-	.
utg64_pilon	exonerate:protein2genome:local	exon	281086	281386	.	-	.	insertions 0 ; deletions 0
utg64_pilon	exonerate:protein2genome:local	similarity	281086	291619	303	-	.	alignment_id 0 ; Query GL50803_105786-t26_1-p1 ; Align 291620 2 66 ; Align 281386 25 300
utg265_pilon	exonerate:protein2genome:local	gene	922212	922352	118	+	.	gene_id 0 ; sequence GL50803_105788-t26_1-p1 ; gene_orientation .
utg265_pilon	exonerate:protein2genome:local	cds	922212	922352	.	+	.
utg265_pilon	exonerate:protein2genome:local	exon	922212	922352	.	+	.	insertions 0 ; deletions 0
utg265_pilon	exonerate:protein2genome:local	similarity	922212	922352	118	+	.	alignment_id 0 ; Query GL50803_105788-t26_1-p1 ; Align 922212 1 141
utg64_pilon	exonerate:protein2genome:local	gene	766760	847645	321	+	.	gene_id 0 ; sequence GL50803_105798-t26_1-p1 ; gene_orientation +
utg64_pilon	exonerate:protein2genome:local	cds	766760	766915	.	+	.
utg64_pilon	exonerate:protein2genome:local	exon	766760	766915	.	+	.	insertions 0 ; deletions 0
utg64_pilon	exonerate:protein2genome:local	splice5	766916	766917	.	+	.	intron_id 1 ; splice_site "GT"
utg64_pilon	exonerate:protein2genome:local	intron	766916	847474	.	+	.	intron_id 1
utg64_pilon	exonerate:protein2genome:local	splice3	847473	847474	.	+	.	intron_id 0 ; splice_site "AC"
utg64_pilon	exonerate:protein2genome:local	cds	847475	847645	.	+	.
utg64_pilon	exonerate:protein2genome:local	exon	847475	847645	.	+	.	insertions 0 ; deletions 0
utg64_pilon	exonerate:protein2genome:local	similarity	766760	847645	321	+	.	alignment_id 0 ; Query GL50803_105798-t26_1-p1 ; Align 766760 2 156 ; Align 847475 54 171
utg64_pilon	exonerate:protein2genome:local	gene	152280	291646	364	-	.	gene_id 0 ; sequence GL50803_105806-t26_1-p1 ; gene_orientation +
utg64_pilon	exonerate:protein2genome:local	cds	291510	291646	.	-	.
utg64_pilon	exonerate:protein2genome:local	exon	291510	291646	.	-	.	insertions 0 ; deletions 0
utg64_pilon	exonerate:protein2genome:local	splice5	291508	291509	.	-	.	intron_id 1 ; splice_site "GA"
utg64_pilon	exonerate:protein2genome:local	intron	152545	291509	.	-	.	intron_id 1
utg64_pilon	exonerate:protein2genome:local	splice3	152545	152546	.	-	.	intron_id 0 ; splice_site "AG"
utg64_pilon	exonerate:protein2genome:local	cds	152280	152544	.	-	.
utg64_pilon	exonerate:protein2genome:local	exon	152280	152544	.	-	.	insertions 0 ; deletions 0
utg64_pilon	exonerate:protein2genome:local	similarity	152280	291646	364	-	.	alignment_id 0 ; Query GL50803_105806-t26_1-p1 ; Align 291647 1 135 ; Align 152544 47 264
utg47_pilon	exonerate:protein2genome:local	gene	1621935	1622132	196	-	.	gene_id 0 ; sequence GL50803_105823-t26_1-p1 ; gene_orientation .
utg47_pilon	exonerate:protein2genome:local	cds	1621935	1622132	.	-	.
utg47_pilon	exonerate:protein2genome:local	exon	1621935	1622132	.	-	.	insertions 0 ; deletions 0
utg47_pilon	exonerate:protein2genome:local	similarity	1621935	1622132	196	-	.	alignment_id 0 ; Query GL50803_105823-t26_1-p1 ; Align 1622133 1 198
utg7494_pilon	exonerate:protein2genome:local	gene	13246	15566	443	+	.	gene_id 0 ; sequence GL50803_10587-t26_1-p1 ; gene_orientation +
utg7494_pilon	exonerate:protein2genome:local	cds	13246	13593	.	+	.
utg7494_pilon	exonerate:protein2genome:local	exon	13246	13593	.	+	.	insertions 0 ; deletions 0
utg7494_pilon	exonerate:protein2genome:local	splice5	13594	13595	.	+	.	intron_id 1 ; splice_site "AT"
utg7494_pilon	exonerate:protein2genome:local	intron	13594	15329	.	+	.	intron_id 1
utg7494_pilon	exonerate:protein2genome:local	splice3	15328	15329	.	+	.	intron_id 0 ; splice_site "AG"
utg7494_pilon	exonerate:protein2genome:local	cds	15330	15566	.	+	.
utg7494_pilon	exonerate:protein2genome:local	exon	15330	15566	.	+	.	insertions 0 ; deletions 0
utg7494_pilon	exonerate:protein2genome:local	similarity	13246	15566	443	+	.	alignment_id 0 ; Query GL50803_10587-t26_1-p1 ; Align 13246 1 348 ; Align 15330 117 237
utg47_pilon	exonerate:protein2genome:local	gene	171641	171742	131	+	.	gene_id 0 ; sequence GL50803_10589-t26_1-p1 ; gene_orientation .
utg47_pilon	exonerate:protein2genome:local	cds	171641	171742	.	+	.
utg47_pilon	exonerate:protein2genome:local	exon	171641	171742	.	+	.	insertions 0 ; deletions 0
utg47_pilon	exonerate:protein2genome:local	similarity	171641	171742	131	+	.	alignment_id 0 ; Query GL50803_10589-t26_1-p1 ; Align 171641 1 102
utg47_pilon	exonerate:protein2genome:local	gene	181029	181130	131	-	.	gene_id 0 ; sequence GL50803_10589-t26_1-p1 ; gene_orientation .
utg47_pilon	exonerate:protein2genome:local	cds	181029	181130	.	-	.
utg47_pilon	exonerate:protein2genome:local	exon	181029	181130	.	-	.	insertions 0 ; deletions 0
utg47_pilon	exonerate:protein2genome:local	similarity	181029	181130	131	-	.	alignment_id 0 ; Query GL50803_10589-t26_1-p1 ; Align 181131 1 102
utg308_pilon	exonerate:protein2genome:local	gene	313082	313345	313	+	.	gene_id 0 ; sequence GL50803_105903-t26_1-p1 ; gene_orientation .
utg308_pilon	exonerate:protein2genome:local	cds	313082	313345	.	+	.
utg308_pilon	exonerate:protein2genome:local	exon	313082	313345	.	+	.	insertions 0 ; deletions 0
utg308_pilon	exonerate:protein2genome:local	similarity	313082	313345	313	+	.	alignment_id 0 ; Query GL50803_105903-t26_1-p1 ; Align 313082 2 264
utg349_pilon	exonerate:protein2genome:local	gene	1333461	1333604	105	-	.	gene_id 0 ; sequence GL50803_105907-t26_1-p1 ; gene_orientation .
utg349_pilon	exonerate:protein2genome:local	cds	1333461	1333604	.	-	.
utg349_pilon	exonerate:protein2genome:local	exon	1333461	1333604	.	-	.	insertions 3 ; deletions 0
utg349_pilon	exonerate:protein2genome:local	similarity	1333461	1333604	105	-	.	alignment_id 0 ; Query GL50803_105907-t26_1-p1 ; Align 1333605 2 57 ; Align 1333545 21 84
utg349_pilon	exonerate:protein2genome:local	gene	1301318	1301711	336	-	.	gene_id 0 ; sequence GL50803_105909-t26_1-p1 ; gene_orientation .
utg349_pilon	exonerate:protein2genome:local	cds	1301318	1301711	.	-	.
utg349_pilon	exonerate:protein2genome:local	exon	1301318	1301711	.	-	.	insertions 0 ; deletions 0 ; frameshifts 1
utg349_pilon	exonerate:protein2genome:local	similarity	1301318	1301711	336	-	.	alignment_id 0 ; Query GL50803_105909-t26_1-p1 ; Align 1301712 1 183 ; Align 1301528 62 210
utg349_pilon	exonerate:protein2genome:local	gene	1279165	1279281	146	+	.	gene_id 0 ; sequence GL50803_105911-t26_1-p1 ; gene_orientation .
utg349_pilon	exonerate:protein2genome:local	cds	1279165	1279281	.	+	.
utg349_pilon	exonerate:protein2genome:local	exon	1279165	1279281	.	+	.	insertions 0 ; deletions 0
utg349_pilon	exonerate:protein2genome:local	similarity	1279165	1279281	146	+	.	alignment_id 0 ; Query GL50803_105911-t26_1-p1 ; Align 1279165 1 117
utg349_pilon	exonerate:protein2genome:local	gene	1272113	1272505	496	+	.	gene_id 0 ; sequence GL50803_105913-t26_1-p1 ; gene_orientation .
utg349_pilon	exonerate:protein2genome:local	cds	1272113	1272505	.	+	.
utg349_pilon	exonerate:protein2genome:local	exon	1272113	1272505	.	+	.	insertions 0 ; deletions 0
utg349_pilon	exonerate:protein2genome:local	similarity	1272113	1272505	496	+	.	alignment_id 0 ; Query GL50803_105913-t26_1-p1 ; Align 1272113 1 393
utg349_pilon	exonerate:protein2genome:local	gene	1270476	1270613	165	-	.	gene_id 0 ; sequence GL50803_105915-t26_1-p1 ; gene_orientation .
utg349_pilon	exonerate:protein2genome:local	cds	1270476	1270613	.	-	.
utg349_pilon	exonerate:protein2genome:local	exon	1270476	1270613	.	-	.	insertions 0 ; deletions 0
utg349_pilon	exonerate:protein2genome:local	similarity	1270476	1270613	165	-	.	alignment_id 0 ; Query GL50803_105915-t26_1-p1 ; Align 1270614 1 138
utg212_pilon	exonerate:protein2genome:local	gene	14045	115880	639	+	.	gene_id 0 ; sequence GL50803_105983-t26_1-p1 ; gene_orientation +
utg212_pilon	exonerate:protein2genome:local	cds	14045	14449	.	+	.
utg212_pilon	exonerate:protein2genome:local	exon	14045	14449	.	+	.	insertions 0 ; deletions 1
utg212_pilon	exonerate:protein2genome:local	splice5	14450	14451	.	+	.	intron_id 1 ; splice_site "GG"
utg212_pilon	exonerate:protein2genome:local	intron	14450	115739	.	+	.	intron_id 1
utg212_pilon	exonerate:protein2genome:local	splice3	115738	115739	.	+	.	intron_id 0 ; splice_site "AG"
utg212_pilon	exonerate:protein2genome:local	cds	115740	115880	.	+	.
utg212_pilon	exonerate:protein2genome:local	exon	115740	115880	.	+	.	insertions 0 ; deletions 0
utg212_pilon	exonerate:protein2genome:local	similarity	14045	115880	639	+	.	alignment_id 0 ; Query GL50803_105983-t26_1-p1 ; Align 14045 1 81 ; Align 14126 29 324 ; Align 115740 137 141
utg731_pilon	exonerate:protein2genome:local	gene	1010467	1010586	109	-	.	gene_id 0 ; sequence GL50803_106010-t26_1-p1 ; gene_orientation .
utg731_pilon	exonerate:protein2genome:local	cds	1010467	1010586	.	-	.
utg731_pilon	exonerate:protein2genome:local	exon	1010467	1010586	.	-	.	insertions 0 ; deletions 0
utg731_pilon	exonerate:protein2genome:local	similarity	1010467	1010586	109	-	.	alignment_id 0 ; Query GL50803_106010-t26_1-p1 ; Align 1010587 1 120
utg99_pilon	exonerate:protein2genome:local	gene	101681	103054	1747	+	.	gene_id 0 ; sequence GL50803_10605-t26_1-p1 ; gene_orientation .
utg99_pilon	exonerate:protein2genome:local	cds	101681	103054	.	+	.
utg99_pilon	exonerate:protein2genome:local	exon	101681	103054	.	+	.	insertions 0 ; deletions 0
utg99_pilon	exonerate:protein2genome:local	similarity	101681	103054	1747	+	.	alignment_id 0 ; Query GL50803_10605-t26_1-p1 ; Align 101681 1 1374
utg99_pilon	exonerate:protein2genome:local	gene	103098	103877	1302	+	.	gene_id 0 ; sequence GL50803_10606-t26_1-p1 ; gene_orientation .
utg99_pilon	exonerate:protein2genome:local	cds	103098	103877	.	+	.
utg99_pilon	exonerate:protein2genome:local	exon	103098	103877	.	+	.	insertions 0 ; deletions 0
utg99_pilon	exonerate:protein2genome:local	similarity	103098	103877	1302	+	.	alignment_id 0 ; Query GL50803_10606-t26_1-p1 ; Align 103098 1 780
utg99_pilon	exonerate:protein2genome:local	gene	104008	106791	4313	-	.	gene_id 0 ; sequence GL50803_10608-t26_1-p1 ; gene_orientation .
utg99_pilon	exonerate:protein2genome:local	cds	104008	106791	.	-	.
utg99_pilon	exonerate:protein2genome:local	exon	104008	106791	.	-	.	insertions 0 ; deletions 1
utg99_pilon	exonerate:protein2genome:local	similarity	104008	106791	4313	-	.	alignment_id 0 ; Query GL50803_10608-t26_1-p1 ; Align 106792 1 687 ; Align 106105 231 2097
utg99_pilon	exonerate:protein2genome:local	gene	106988	108256	2053	+	.	gene_id 0 ; sequence GL50803_10609-t26_1-p1 ; gene_orientation .
utg99_pilon	exonerate:protein2genome:local	cds	106988	108256	.	+	.
utg99_pilon	exonerate:protein2genome:local	exon	106988	108256	.	+	.	insertions 0 ; deletions 0
utg99_pilon	exonerate:protein2genome:local	similarity	106988	108256	2053	+	.	alignment_id 0 ; Query GL50803_10609-t26_1-p1 ; Align 106988 1 1269
utg349_pilon	exonerate:protein2genome:local	gene	1259959	1260060	146	+	.	gene_id 0 ; sequence GL50803_106093-t26_1-p1 ; gene_orientation .
utg349_pilon	exonerate:protein2genome:local	cds	1259959	1260060	.	+	.
utg349_pilon	exonerate:protein2genome:local	exon	1259959	1260060	.	+	.	insertions 0 ; deletions 0
utg349_pilon	exonerate:protein2genome:local	similarity	1259959	1260060	146	+	.	alignment_id 0 ; Query GL50803_106093-t26_1-p1 ; Align 1259959 1 102
utg349_pilon	exonerate:protein2genome:local	gene	1252374	1252562	157	+	.	gene_id 0 ; sequence GL50803_106115-t26_1-p1 ; gene_orientation .
utg349_pilon	exonerate:protein2genome:local	cds	1252374	1252562	.	+	.
utg349_pilon	exonerate:protein2genome:local	exon	1252374	1252562	.	+	.	insertions 0 ; deletions 0
utg349_pilon	exonerate:protein2genome:local	similarity	1252374	1252562	157	+	.	alignment_id 0 ; Query GL50803_106115-t26_1-p1 ; Align 1252374 2 189
utg99_pilon	exonerate:protein2genome:local	gene	111636	112559	1582	-	.	gene_id 0 ; sequence GL50803_10612-t26_1-p1 ; gene_orientation .
utg99_pilon	exonerate:protein2genome:local	cds	111636	112559	.	-	.
utg99_pilon	exonerate:protein2genome:local	exon	111636	112559	.	-	.	insertions 0 ; deletions 0
utg99_pilon	exonerate:protein2genome:local	similarity	111636	112559	1582	-	.	alignment_id 0 ; Query GL50803_10612-t26_1-p1 ; Align 112560 1 924
utg349_pilon	exonerate:protein2genome:local	gene	1335852	1335956	171	+	.	gene_id 0 ; sequence GL50803_106126-t26_1-p1 ; gene_orientation .
utg349_pilon	exonerate:protein2genome:local	cds	1335852	1335956	.	+	.
utg349_pilon	exonerate:protein2genome:local	exon	1335852	1335956	.	+	.	insertions 0 ; deletions 0
utg349_pilon	exonerate:protein2genome:local	similarity	1335852	1335956	171	+	.	alignment_id 0 ; Query GL50803_106126-t26_1-p1 ; Align 1335852 2 105
utg349_pilon	exonerate:protein2genome:local	gene	1365024	1365200	168	+	.	gene_id 0 ; sequence GL50803_106128-t26_1-p1 ; gene_orientation .
utg349_pilon	exonerate:protein2genome:local	cds	1365024	1365200	.	+	.
utg349_pilon	exonerate:protein2genome:local	exon	1365024	1365200	.	+	.	insertions 0 ; deletions 1
utg349_pilon	exonerate:protein2genome:local	similarity	1365024	1365200	168	+	.	alignment_id 0 ; Query GL50803_106128-t26_1-p1 ; Align 1365024 1 93 ; Align 1365117 33 84
utg64_pilon	exonerate:protein2genome:local	gene	492944	493315	552	-	.	gene_id 0 ; sequence GL50803_10613-t26_1-p1 ; gene_orientation .
utg64_pilon	exonerate:protein2genome:local	cds	492944	493315	.	-	.
utg64_pilon	exonerate:protein2genome:local	exon	492944	493315	.	-	.	insertions 0 ; deletions 0
utg64_pilon	exonerate:protein2genome:local	similarity	492944	493315	552	-	.	alignment_id 0 ; Query GL50803_10613-t26_1-p1 ; Align 493316 1 372
utg349_pilon	exonerate:protein2genome:local	gene	1369646	1369996	376	+	.	gene_id 0 ; sequence GL50803_106130-t26_1-p1 ; gene_orientation .
utg349_pilon	exonerate:protein2genome:local	cds	1369646	1369996	.	+	.
utg349_pilon	exonerate:protein2genome:local	exon	1369646	1369996	.	+	.	insertions 0 ; deletions 0
utg349_pilon	exonerate:protein2genome:local	similarity	1369646	1369996	376	+	.	alignment_id 0 ; Query GL50803_106130-t26_1-p1 ; Align 1369646 1 351
utg349_pilon	exonerate:protein2genome:local	gene	1336690	1336890	165	+	.	gene_id 0 ; sequence GL50803_106135-t26_1-p1 ; gene_orientation .
utg349_pilon	exonerate:protein2genome:local	cds	1336690	1336890	.	+	.
utg349_pilon	exonerate:protein2genome:local	exon	1336690	1336890	.	+	.	insertions 0 ; deletions 0
utg349_pilon	exonerate:protein2genome:local	similarity	1336690	1336890	165	+	.	alignment_id 0 ; Query GL50803_106135-t26_1-p1 ; Align 1336690 1 201
utg349_pilon	exonerate:protein2genome:local	gene	1391841	1392089	231	+	.	gene_id 0 ; sequence GL50803_106137-t26_1-p1 ; gene_orientation .
utg349_pilon	exonerate:protein2genome:local	cds	1391841	1392089	.	+	.
utg349_pilon	exonerate:protein2genome:local	exon	1391841	1392089	.	+	.	insertions 0 ; deletions 0
utg349_pilon	exonerate:protein2genome:local	similarity	1391841	1392089	231	+	.	alignment_id 0 ; Query GL50803_106137-t26_1-p1 ; Align 1391841 1 249
utg349_pilon	exonerate:protein2genome:local	gene	1322978	1323358	413	+	.	gene_id 0 ; sequence GL50803_106139-t26_1-p1 ; gene_orientation .
utg349_pilon	exonerate:protein2genome:local	cds	1322978	1323358	.	+	.
utg349_pilon	exonerate:protein2genome:local	exon	1322978	1323358	.	+	.	insertions 0 ; deletions 0
utg349_pilon	exonerate:protein2genome:local	similarity	1322978	1323358	413	+	.	alignment_id 0 ; Query GL50803_106139-t26_1-p1 ; Align 1322978 1 381
utg731_pilon	exonerate:protein2genome:local	gene	1163368	1165329	3311	+	.	gene_id 0 ; sequence GL50803_10623-t26_1-p1 ; gene_orientation .
utg731_pilon	exonerate:protein2genome:local	cds	1163368	1165329	.	+	.
utg731_pilon	exonerate:protein2genome:local	exon	1163368	1165329	.	+	.	insertions 0 ; deletions 0
utg731_pilon	exonerate:protein2genome:local	similarity	1163368	1165329	3311	+	.	alignment_id 0 ; Query GL50803_10623-t26_1-p1 ; Align 1163368 1 1962
utg731_pilon	exonerate:protein2genome:local	gene	1013785	1013913	123	-	.	gene_id 0 ; sequence GL50803_106243-t26_1-p1 ; gene_orientation .
utg731_pilon	exonerate:protein2genome:local	cds	1013785	1013913	.	-	.
utg731_pilon	exonerate:protein2genome:local	exon	1013785	1013913	.	-	.	insertions 0 ; deletions 0
utg731_pilon	exonerate:protein2genome:local	similarity	1013785	1013913	123	-	.	alignment_id 0 ; Query GL50803_106243-t26_1-p1 ; Align 1013914 1 129
utg731_pilon	exonerate:protein2genome:local	gene	1351351	1354241	3458	+	.	gene_id 0 ; sequence GL50803_10632-t26_1-p1 ; gene_orientation .
utg731_pilon	exonerate:protein2genome:local	cds	1351351	1354241	.	+	.
utg731_pilon	exonerate:protein2genome:local	exon	1351351	1354241	.	+	.	insertions 0 ; deletions 2 ; frameshifts 2
utg731_pilon	exonerate:protein2genome:local	similarity	1351351	1354241	3458	+	.	alignment_id 0 ; Query GL50803_10632-t26_1-p1 ; Align 1351351 39 2091 ; Align 1353444 737 582 ; Align 1354026 932 216
utg308_pilon	exonerate:protein2genome:local	gene	308476	309120	1119	-	.	gene_id 0 ; sequence GL50803_106320-t26_1-p1 ; gene_orientation .
utg308_pilon	exonerate:protein2genome:local	cds	308476	309120	.	-	.
utg308_pilon	exonerate:protein2genome:local	exon	308476	309120	.	-	.	insertions 0 ; deletions 0
utg308_pilon	exonerate:protein2genome:local	similarity	308476	309120	1119	-	.	alignment_id 0 ; Query GL50803_106320-t26_1-p1 ; Align 309121 1 645
utg64_pilon	exonerate:protein2genome:local	gene	159384	160356	353	+	.	gene_id 0 ; sequence GL50803_106496-t26_1-p1 ; gene_orientation +
utg64_pilon	exonerate:protein2genome:local	cds	159384	159537	.	+	.
utg64_pilon	exonerate:protein2genome:local	exon	159384	159537	.	+	.	insertions 0 ; deletions 0
utg64_pilon	exonerate:protein2genome:local	splice5	159538	159539	.	+	.	intron_id 1 ; splice_site "GC"
utg64_pilon	exonerate:protein2genome:local	intron	159538	159982	.	+	.	intron_id 1
utg64_pilon	exonerate:protein2genome:local	splice3	159981	159982	.	+	.	intron_id 0 ; splice_site "AG"
utg64_pilon	exonerate:protein2genome:local	cds	159983	160356	.	+	.
utg64_pilon	exonerate:protein2genome:local	exon	159983	160356	.	+	.	insertions 3 ; deletions 0
utg64_pilon	exonerate:protein2genome:local	similarity	159384	160356	353	+	.	alignment_id 0 ; Query GL50803_106496-t26_1-p1 ; Align 159384 1 153 ; Align 159985 53 177 ; Align 160165 112 192
utg265_pilon	exonerate:protein2genome:local	gene	99932	100255	235	-	.	gene_id 0 ; sequence GL50803_106498-t26_1-p1 ; gene_orientation .
utg265_pilon	exonerate:protein2genome:local	cds	99932	100255	.	-	.
utg265_pilon	exonerate:protein2genome:local	exon	99932	100255	.	-	.	insertions 0 ; deletions 0
utg265_pilon	exonerate:protein2genome:local	similarity	99932	100255	235	-	.	alignment_id 0 ; Query GL50803_106498-t26_1-p1 ; Align 100256 6 324
utg349_pilon	exonerate:protein2genome:local	gene	1246088	1246342	279	+	.	gene_id 0 ; sequence GL50803_106533-t26_1-p1 ; gene_orientation .
utg349_pilon	exonerate:protein2genome:local	cds	1246088	1246342	.	+	.
utg349_pilon	exonerate:protein2genome:local	exon	1246088	1246342	.	+	.	insertions 0 ; deletions 0
utg349_pilon	exonerate:protein2genome:local	similarity	1246088	1246342	279	+	.	alignment_id 0 ; Query GL50803_106533-t26_1-p1 ; Align 1246088 5 255
utg349_pilon	exonerate:protein2genome:local	gene	82105	548186	1921	-	.	gene_id 0 ; sequence GL50803_10659-t26_1-p1 ; gene_orientation +
utg349_pilon	exonerate:protein2genome:local	cds	548018	548186	.	-	.
utg349_pilon	exonerate:protein2genome:local	exon	548018	548186	.	-	.	insertions 0 ; deletions 1
utg349_pilon	exonerate:protein2genome:local	splice5	548016	548017	.	-	.	intron_id 1 ; splice_site "GT"
utg349_pilon	exonerate:protein2genome:local	intron	496968	548017	.	-	.	intron_id 1
utg349_pilon	exonerate:protein2genome:local	splice3	496968	496969	.	-	.	intron_id 0 ; splice_site "AT"
utg349_pilon	exonerate:protein2genome:local	cds	496216	496967	.	-	.
utg349_pilon	exonerate:protein2genome:local	exon	496216	496967	.	-	.	insertions 3 ; deletions 7
utg349_pilon	exonerate:protein2genome:local	splice5	496214	496215	.	-	.	intron_id 2 ; splice_site "GT"
utg349_pilon	exonerate:protein2genome:local	intron	299647	496215	.	-	.	intron_id 2
utg349_pilon	exonerate:protein2genome:local	splice3	299647	299648	.	-	.	intron_id 1 ; splice_site "AA"
utg349_pilon	exonerate:protein2genome:local	cds	299610	299646	.	-	.
utg349_pilon	exonerate:protein2genome:local	exon	299610	299646	.	-	.	insertions 0 ; deletions 0
utg349_pilon	exonerate:protein2genome:local	splice5	299608	299609	.	-	.	intron_id 3 ; splice_site "GT"
utg349_pilon	exonerate:protein2genome:local	intron	230175	299609	.	-	.	intron_id 3
utg349_pilon	exonerate:protein2genome:local	splice3	230175	230176	.	-	.	intron_id 2 ; splice_site "AG"
utg349_pilon	exonerate:protein2genome:local	cds	230166	230174	.	-	.
utg349_pilon	exonerate:protein2genome:local	exon	230166	230174	.	-	.	insertions 0 ; deletions 0
utg349_pilon	exonerate:protein2genome:local	splice5	230164	230165	.	-	.	intron_id 4 ; splice_site "CT"
utg349_pilon	exonerate:protein2genome:local	intron	89823	230165	.	-	.	intron_id 4
utg349_pilon	exonerate:protein2genome:local	splice3	89823	89824	.	-	.	intron_id 3 ; splice_site "AG"
utg349_pilon	exonerate:protein2genome:local	cds	88791	89822	.	-	.
utg349_pilon	exonerate:protein2genome:local	exon	88791	89822	.	-	.	insertions 12 ; deletions 6
utg349_pilon	exonerate:protein2genome:local	splice5	88789	88790	.	-	.	intron_id 5 ; splice_site "GC"
utg349_pilon	exonerate:protein2genome:local	intron	82227	88790	.	-	.	intron_id 5
utg349_pilon	exonerate:protein2genome:local	splice3	82227	82228	.	-	.	intron_id 4 ; splice_site "AG"
utg349_pilon	exonerate:protein2genome:local	cds	82105	82226	.	-	.
utg349_pilon	exonerate:protein2genome:local	exon	82105	82226	.	-	.	insertions 0 ; deletions 0
utg349_pilon	exonerate:protein2genome:local	similarity	82105	548186	1921	-	.	alignment_id 0 ; Query GL50803_10659-t26_1-p1 ; Align 548187 8 45 ; Align 548142 24 123 ; Align 496966 66 264 ; Align 496699 154 204 ; Align 496495 225 156 ; Align 496339 279 72 ; Align 496267 305 51 ; Align 299647 322 36 ; Align 230173 335 6 ; Align 89821 338 276 ; Align 89542 430 159 ; Align 89374 483 153 ; Align 89221 536 87 ; Align 89134 569 342 ; Align 82225 684 120
utg47_pilon	exonerate:protein2genome:local	gene	1706615	1709890	5069	-	.	gene_id 0 ; sequence GL50803_10661-t26_1-p1 ; gene_orientation .
utg47_pilon	exonerate:protein2genome:local	cds	1706615	1709890	.	-	.
utg47_pilon	exonerate:protein2genome:local	exon	1706615	1709890	.	-	.	insertions 0 ; deletions 0
utg47_pilon	exonerate:protein2genome:local	similarity	1706615	1709890	5069	-	.	alignment_id 0 ; Query GL50803_10661-t26_1-p1 ; Align 1709891 1 3276
utg47_pilon	exonerate:protein2genome:local	gene	1712026	1713246	1941	-	.	gene_id 0 ; sequence GL50803_10666-t26_1-p1 ; gene_orientation .
utg47_pilon	exonerate:protein2genome:local	cds	1712026	1713246	.	-	.
utg47_pilon	exonerate:protein2genome:local	exon	1712026	1713246	.	-	.	insertions 0 ; deletions 0
utg47_pilon	exonerate:protein2genome:local	similarity	1712026	1713246	1941	-	.	alignment_id 0 ; Query GL50803_10666-t26_1-p1 ; Align 1713247 1 1221
utg47_pilon	exonerate:protein2genome:local	gene	1713304	1713774	732	-	.	gene_id 0 ; sequence GL50803_10667-t26_1-p1 ; gene_orientation .
utg47_pilon	exonerate:protein2genome:local	cds	1713304	1713774	.	-	.
utg47_pilon	exonerate:protein2genome:local	exon	1713304	1713774	.	-	.	insertions 0 ; deletions 0
utg47_pilon	exonerate:protein2genome:local	similarity	1713304	1713774	732	-	.	alignment_id 0 ; Query GL50803_10667-t26_1-p1 ; Align 1713775 1 471
utg731_pilon	exonerate:protein2genome:local	gene	338550	338912	332	+	.	gene_id 0 ; sequence GL50803_106673-t26_1-p1 ; gene_orientation .
utg731_pilon	exonerate:protein2genome:local	cds	338550	338912	.	+	.
utg731_pilon	exonerate:protein2genome:local	exon	338550	338912	.	+	.	insertions 0 ; deletions 0
utg731_pilon	exonerate:protein2genome:local	similarity	338550	338912	332	+	.	alignment_id 0 ; Query GL50803_106673-t26_1-p1 ; Align 338550 1 363
utg731_pilon	exonerate:protein2genome:local	gene	332780	333142	332	-	.	gene_id 0 ; sequence GL50803_106673-t26_1-p1 ; gene_orientation .
utg731_pilon	exonerate:protein2genome:local	cds	332780	333142	.	-	.
utg731_pilon	exonerate:protein2genome:local	exon	332780	333142	.	-	.	insertions 0 ; deletions 0
utg731_pilon	exonerate:protein2genome:local	similarity	332780	333142	332	-	.	alignment_id 0 ; Query GL50803_106673-t26_1-p1 ; Align 333143 1 363
utg349_pilon	exonerate:protein2genome:local	gene	1133866	1136223	3280	-	.	gene_id 0 ; sequence GL50803_10675-t26_1-p1 ; gene_orientation .
utg349_pilon	exonerate:protein2genome:local	cds	1133866	1136223	.	-	.
utg349_pilon	exonerate:protein2genome:local	exon	1133866	1136223	.	-	.	insertions 6 ; deletions 5
utg349_pilon	exonerate:protein2genome:local	similarity	1133866	1136223	3280	-	.	alignment_id 0 ; Query GL50803_10675-t26_1-p1 ; Align 1136224 1 1089 ; Align 1135132 364 381 ; Align 1134751 492 525 ; Align 1134226 668 27 ; Align 1134199 680 204 ; Align 1133992 748 126
utg349_pilon	exonerate:protein2genome:local	gene	1131677	1133821	2972	-	.	gene_id 0 ; sequence GL50803_10676-t26_1-p1 ; gene_orientation .
utg349_pilon	exonerate:protein2genome:local	cds	1131677	1133821	.	-	.
utg349_pilon	exonerate:protein2genome:local	exon	1131677	1133821	.	-	.	insertions 3 ; deletions 0
utg349_pilon	exonerate:protein2genome:local	similarity	1131677	1133821	2972	-	.	alignment_id 0 ; Query GL50803_10676-t26_1-p1 ; Align 1133822 1 1281 ; Align 1132538 428 861
utg349_pilon	exonerate:protein2genome:local	gene	1131088	1131672	749	-	.	gene_id 0 ; sequence GL50803_10677-t26_1-p1 ; gene_orientation .
utg349_pilon	exonerate:protein2genome:local	cds	1131088	1131672	.	-	.
utg349_pilon	exonerate:protein2genome:local	exon	1131088	1131672	.	-	.	insertions 0 ; deletions 0
utg349_pilon	exonerate:protein2genome:local	similarity	1131088	1131672	749	-	.	alignment_id 0 ; Query GL50803_10677-t26_1-p1 ; Align 1131673 1 585
utg349_pilon	exonerate:protein2genome:local	gene	1130424	1130843	607	+	.	gene_id 0 ; sequence GL50803_10679-t26_1-p1 ; gene_orientation .
utg349_pilon	exonerate:protein2genome:local	cds	1130424	1130843	.	+	.
utg349_pilon	exonerate:protein2genome:local	exon	1130424	1130843	.	+	.	insertions 0 ; deletions 0
utg349_pilon	exonerate:protein2genome:local	similarity	1130424	1130843	607	+	.	alignment_id 0 ; Query GL50803_10679-t26_1-p1 ; Align 1130424 1 420
utg349_pilon	exonerate:protein2genome:local	gene	1129053	1130390	1731	+	.	gene_id 0 ; sequence GL50803_10680-t26_1-p1 ; gene_orientation .
utg349_pilon	exonerate:protein2genome:local	cds	1129053	1130390	.	+	.
utg349_pilon	exonerate:protein2genome:local	exon	1129053	1130390	.	+	.	insertions 12 ; deletions 1
utg349_pilon	exonerate:protein2genome:local	similarity	1129053	1130390	1731	+	.	alignment_id 0 ; Query GL50803_10680-t26_1-p1 ; Align 1129053 1 471 ; Align 1129533 158 60 ; Align 1129596 178 207 ; Align 1129803 248 588
utg349_pilon	exonerate:protein2genome:local	gene	1117203	1117982	970	-	.	gene_id 0 ; sequence GL50803_10682-t26_1-p1 ; gene_orientation .
utg349_pilon	exonerate:protein2genome:local	cds	1117203	1117982	.	-	.
utg349_pilon	exonerate:protein2genome:local	exon	1117203	1117982	.	-	.	insertions 0 ; deletions 0
utg349_pilon	exonerate:protein2genome:local	similarity	1117203	1117982	970	-	.	alignment_id 0 ; Query GL50803_10682-t26_1-p1 ; Align 1117983 1 780
utg64_pilon	exonerate:protein2genome:local	gene	695635	695832	160	-	.	gene_id 0 ; sequence GL50803_10686-t26_1-p1 ; gene_orientation .
utg64_pilon	exonerate:protein2genome:local	cds	695635	695832	.	-	.
utg64_pilon	exonerate:protein2genome:local	exon	695635	695832	.	-	.	insertions 3 ; deletions 0
utg64_pilon	exonerate:protein2genome:local	similarity	695635	695832	160	-	.	alignment_id 0 ; Query GL50803_10686-t26_1-p1 ; Align 695833 2 69 ; Align 695761 25 126
[truncated: 33,715 more rows]
