# Supplementary material for: Benchmarking hybrid assemblies of Giardia and prediction of widespread intra-isolate structural variation
Source: Parasit Vectors. 2020 Feb 28;13:108. doi: 10.1186/s13071-020-3968-8 (PMC7048089; doi:10.1186/s13071-020-3968-8)
Supplement: Supplementary file 4 — Additional file 4. Draft annotation (gff format) of beaver hybrid genome. [file 13071_2020_3968_MOESM4_ESM.gff]

utg226_pilon	exonerate:protein2genome:local	gene	1211284	1211394	202	+	.	gene_id 0 ; sequence GL50803_10008-t26_1-p1 ; gene_orientation .
utg226_pilon	exonerate:protein2genome:local	cds	1211284	1211394	.	+	.
utg226_pilon	exonerate:protein2genome:local	exon	1211284	1211394	.	+	.	insertions 0 ; deletions 0
utg226_pilon	exonerate:protein2genome:local	similarity	1211284	1211394	202	+	.	alignment_id 0 ; Query GL50803_10008-t26_1-p1 ; Align 1211284 1 111
utg226_pilon	exonerate:protein2genome:local	gene	1213768	1213959	325	-	.	gene_id 0 ; sequence GL50803_10010-t26_1-p1 ; gene_orientation .
utg226_pilon	exonerate:protein2genome:local	cds	1213768	1213959	.	-	.
utg226_pilon	exonerate:protein2genome:local	exon	1213768	1213959	.	-	.	insertions 0 ; deletions 0
utg226_pilon	exonerate:protein2genome:local	similarity	1213768	1213959	325	-	.	alignment_id 0 ; Query GL50803_10010-t26_1-p1 ; Align 1213960 1 192
utg226_pilon	exonerate:protein2genome:local	gene	1214439	1215098	1092	+	.	gene_id 0 ; sequence GL50803_10013-t26_1-p1 ; gene_orientation .
utg226_pilon	exonerate:protein2genome:local	cds	1214439	1215098	.	+	.
utg226_pilon	exonerate:protein2genome:local	exon	1214439	1215098	.	+	.	insertions 0 ; deletions 0
utg226_pilon	exonerate:protein2genome:local	similarity	1214439	1215098	1092	+	.	alignment_id 0 ; Query GL50803_10013-t26_1-p1 ; Align 1214439 1 660
utg226_pilon	exonerate:protein2genome:local	gene	1215074	1216273	2027	+	.	gene_id 0 ; sequence GL50803_10014-t26_1-p1 ; gene_orientation .
utg226_pilon	exonerate:protein2genome:local	cds	1215074	1216273	.	+	.
utg226_pilon	exonerate:protein2genome:local	exon	1215074	1216273	.	+	.	insertions 0 ; deletions 0
utg226_pilon	exonerate:protein2genome:local	similarity	1215074	1216273	2027	+	.	alignment_id 0 ; Query GL50803_10014-t26_1-p1 ; Align 1215074 1 1200
utg226_pilon	exonerate:protein2genome:local	gene	1217081	1218031	1611	-	.	gene_id 0 ; sequence GL50803_10016-t26_1-p1 ; gene_orientation .
utg226_pilon	exonerate:protein2genome:local	cds	1217081	1218031	.	-	.
utg226_pilon	exonerate:protein2genome:local	exon	1217081	1218031	.	-	.	insertions 0 ; deletions 0
utg226_pilon	exonerate:protein2genome:local	similarity	1217081	1218031	1611	-	.	alignment_id 0 ; Query GL50803_10016-t26_1-p1 ; Align 1218032 1 951
utg226_pilon	exonerate:protein2genome:local	gene	1220640	1225319	8038	-	.	gene_id 0 ; sequence GL50803_10019-t26_1-p1 ; gene_orientation .
utg226_pilon	exonerate:protein2genome:local	cds	1220640	1225319	.	-	.
utg226_pilon	exonerate:protein2genome:local	exon	1220640	1225319	.	-	.	insertions 0 ; deletions 0
utg226_pilon	exonerate:protein2genome:local	similarity	1220640	1225319	8038	-	.	alignment_id 0 ; Query GL50803_10019-t26_1-p1 ; Align 1225320 1 4680
utg133_pilon	exonerate:protein2genome:local	gene	422529	423251	1230	+	.	gene_id 0 ; sequence GL50803_10025-t26_1-p1 ; gene_orientation .
utg133_pilon	exonerate:protein2genome:local	cds	422529	423251	.	+	.
utg133_pilon	exonerate:protein2genome:local	exon	422529	423251	.	+	.	insertions 0 ; deletions 0
utg133_pilon	exonerate:protein2genome:local	similarity	422529	423251	1230	+	.	alignment_id 0 ; Query GL50803_10025-t26_1-p1 ; Align 422529 1 723
utg299_pilon	exonerate:protein2genome:local	gene	606460	607212	1213	-	.	gene_id 0 ; sequence GL50803_10027-t26_1-p1 ; gene_orientation .
utg299_pilon	exonerate:protein2genome:local	cds	606460	607212	.	-	.
utg299_pilon	exonerate:protein2genome:local	exon	606460	607212	.	-	.	insertions 0 ; deletions 0
utg299_pilon	exonerate:protein2genome:local	similarity	606460	607212	1213	-	.	alignment_id 0 ; Query GL50803_10027-t26_1-p1 ; Align 607213 1 753
utg226_pilon	exonerate:protein2genome:local	gene	292713	292940	372	-	.	gene_id 0 ; sequence GL50803_100283-t26_1-p1 ; gene_orientation .
utg226_pilon	exonerate:protein2genome:local	cds	292713	292940	.	-	.
utg226_pilon	exonerate:protein2genome:local	exon	292713	292940	.	-	.	insertions 0 ; deletions 0
utg226_pilon	exonerate:protein2genome:local	similarity	292713	292940	372	-	.	alignment_id 0 ; Query GL50803_100283-t26_1-p1 ; Align 292941 1 228
utg5_pilon	exonerate:protein2genome:local	gene	1271016	1271219	360	+	.	gene_id 0 ; sequence GL50803_100327-t26_1-p1 ; gene_orientation .
utg5_pilon	exonerate:protein2genome:local	cds	1271016	1271219	.	+	.
utg5_pilon	exonerate:protein2genome:local	exon	1271016	1271219	.	+	.	insertions 0 ; deletions 0
utg5_pilon	exonerate:protein2genome:local	similarity	1271016	1271219	360	+	.	alignment_id 0 ; Query GL50803_100327-t26_1-p1 ; Align 1271016 1 204
utg5_pilon	exonerate:protein2genome:local	gene	1456748	1456951	360	-	.	gene_id 0 ; sequence GL50803_100327-t26_1-p1 ; gene_orientation .
utg5_pilon	exonerate:protein2genome:local	cds	1456748	1456951	.	-	.
utg5_pilon	exonerate:protein2genome:local	exon	1456748	1456951	.	-	.	insertions 0 ; deletions 0
utg5_pilon	exonerate:protein2genome:local	similarity	1456748	1456951	360	-	.	alignment_id 0 ; Query GL50803_100327-t26_1-p1 ; Align 1456952 1 204
utg299_pilon	exonerate:protein2genome:local	gene	609899	610819	1646	+	.	gene_id 0 ; sequence GL50803_10033-t26_1-p1 ; gene_orientation .
utg299_pilon	exonerate:protein2genome:local	cds	609899	610819	.	+	.
utg299_pilon	exonerate:protein2genome:local	exon	609899	610819	.	+	.	insertions 0 ; deletions 0
utg299_pilon	exonerate:protein2genome:local	similarity	609899	610819	1646	+	.	alignment_id 0 ; Query GL50803_10033-t26_1-p1 ; Align 609899 1 921
utg299_pilon	exonerate:protein2genome:local	gene	610837	617034	10625	-	.	gene_id 0 ; sequence GL50803_10034-t26_1-p1 ; gene_orientation .
utg299_pilon	exonerate:protein2genome:local	cds	610837	617034	.	-	.
utg299_pilon	exonerate:protein2genome:local	exon	610837	617034	.	-	.	insertions 0 ; deletions 0
utg299_pilon	exonerate:protein2genome:local	similarity	610837	617034	10625	-	.	alignment_id 0 ; Query GL50803_10034-t26_1-p1 ; Align 617035 1 6198
utg299_pilon	exonerate:protein2genome:local	gene	617285	618379	1912	-	.	gene_id 0 ; sequence GL50803_10036-t26_1-p1 ; gene_orientation .
utg299_pilon	exonerate:protein2genome:local	cds	617285	618379	.	-	.
utg299_pilon	exonerate:protein2genome:local	exon	617285	618379	.	-	.	insertions 0 ; deletions 0
utg299_pilon	exonerate:protein2genome:local	similarity	617285	618379	1912	-	.	alignment_id 0 ; Query GL50803_10036-t26_1-p1 ; Align 618380 1 1095
utg299_pilon	exonerate:protein2genome:local	gene	619397	620254	1492	-	.	gene_id 0 ; sequence GL50803_10038-t26_1-p1 ; gene_orientation .
utg299_pilon	exonerate:protein2genome:local	cds	619397	620254	.	-	.
utg299_pilon	exonerate:protein2genome:local	exon	619397	620254	.	-	.	insertions 0 ; deletions 0
utg299_pilon	exonerate:protein2genome:local	similarity	619397	620254	1492	-	.	alignment_id 0 ; Query GL50803_10038-t26_1-p1 ; Align 620255 1 858
utg2413_pilon	exonerate:protein2genome:local	gene	76112	76402	524	-	.	gene_id 0 ; sequence GL50803_100411-t26_1-p1 ; gene_orientation .
utg2413_pilon	exonerate:protein2genome:local	cds	76112	76402	.	-	.
utg2413_pilon	exonerate:protein2genome:local	exon	76112	76402	.	-	.	insertions 0 ; deletions 0
utg2413_pilon	exonerate:protein2genome:local	similarity	76112	76402	524	-	.	alignment_id 0 ; Query GL50803_100411-t26_1-p1 ; Align 76403 1 291
utg2413_pilon	exonerate:protein2genome:local	gene	76024	76221	365	-	.	gene_id 0 ; sequence GL50803_100413-t26_1-p1 ; gene_orientation .
utg2413_pilon	exonerate:protein2genome:local	cds	76024	76221	.	-	.
utg2413_pilon	exonerate:protein2genome:local	exon	76024	76221	.	-	.	insertions 0 ; deletions 0
utg2413_pilon	exonerate:protein2genome:local	similarity	76024	76221	365	-	.	alignment_id 0 ; Query GL50803_100413-t26_1-p1 ; Align 76222 1 198
utg299_pilon	exonerate:protein2genome:local	gene	621454	621684	424	+	.	gene_id 0 ; sequence GL50803_10042-t26_1-p1 ; gene_orientation .
utg299_pilon	exonerate:protein2genome:local	cds	621454	621684	.	+	.
utg299_pilon	exonerate:protein2genome:local	exon	621454	621684	.	+	.	insertions 0 ; deletions 0
utg299_pilon	exonerate:protein2genome:local	similarity	621454	621684	424	+	.	alignment_id 0 ; Query GL50803_10042-t26_1-p1 ; Align 621454 1 231
utg5_pilon	exonerate:protein2genome:local	gene	116178	116408	410	+	.	gene_id 0 ; sequence GL50803_100464-t26_1-p1 ; gene_orientation .
utg5_pilon	exonerate:protein2genome:local	cds	116178	116408	.	+	.
utg5_pilon	exonerate:protein2genome:local	exon	116178	116408	.	+	.	insertions 0 ; deletions 0
utg5_pilon	exonerate:protein2genome:local	similarity	116178	116408	410	+	.	alignment_id 0 ; Query GL50803_100464-t26_1-p1 ; Align 116178 1 231
utg22_pilon	exonerate:protein2genome:local	gene	1974745	1975365	1056	-	.	gene_id 0 ; sequence GL50803_100472-t26_1-p1 ; gene_orientation .
utg22_pilon	exonerate:protein2genome:local	cds	1974745	1975365	.	-	.
utg22_pilon	exonerate:protein2genome:local	exon	1974745	1975365	.	-	.	insertions 0 ; deletions 0
utg22_pilon	exonerate:protein2genome:local	similarity	1974745	1975365	1056	-	.	alignment_id 0 ; Query GL50803_100472-t26_1-p1 ; Align 1975366 1 621
utg133_pilon	exonerate:protein2genome:local	gene	252861	253088	391	+	.	gene_id 0 ; sequence GL50803_100507-t26_1-p1 ; gene_orientation .
utg133_pilon	exonerate:protein2genome:local	cds	252861	253088	.	+	.
utg133_pilon	exonerate:protein2genome:local	exon	252861	253088	.	+	.	insertions 0 ; deletions 0
utg133_pilon	exonerate:protein2genome:local	similarity	252861	253088	391	+	.	alignment_id 0 ; Query GL50803_100507-t26_1-p1 ; Align 252861 1 228
utg22_pilon	exonerate:protein2genome:local	gene	2636707	2638590	3244	-	.	gene_id 0 ; sequence GL50803_10051-t26_1-p1 ; gene_orientation .
utg22_pilon	exonerate:protein2genome:local	cds	2636707	2638590	.	-	.
utg22_pilon	exonerate:protein2genome:local	exon	2636707	2638590	.	-	.	insertions 0 ; deletions 0
utg22_pilon	exonerate:protein2genome:local	similarity	2636707	2638590	3244	-	.	alignment_id 0 ; Query GL50803_10051-t26_1-p1 ; Align 2638591 1 1884
utg22_pilon	exonerate:protein2genome:local	gene	2613655	2613882	414	+	.	gene_id 0 ; sequence GL50803_100530-t26_1-p1 ; gene_orientation .
utg22_pilon	exonerate:protein2genome:local	cds	2613655	2613882	.	+	.
utg22_pilon	exonerate:protein2genome:local	exon	2613655	2613882	.	+	.	insertions 0 ; deletions 0
utg22_pilon	exonerate:protein2genome:local	similarity	2613655	2613882	414	+	.	alignment_id 0 ; Query GL50803_100530-t26_1-p1 ; Align 2613655 1 228
utg133_pilon	exonerate:protein2genome:local	gene	255463	255678	354	-	.	gene_id 0 ; sequence GL50803_100536-t26_1-p1 ; gene_orientation .
utg133_pilon	exonerate:protein2genome:local	cds	255463	255678	.	-	.
utg133_pilon	exonerate:protein2genome:local	exon	255463	255678	.	-	.	insertions 0 ; deletions 0
utg133_pilon	exonerate:protein2genome:local	similarity	255463	255678	354	-	.	alignment_id 0 ; Query GL50803_100536-t26_1-p1 ; Align 255679 1 216
utg22_pilon	exonerate:protein2genome:local	gene	2641769	2642818	1839	+	.	gene_id 0 ; sequence GL50803_10055-t26_1-p1 ; gene_orientation .
utg22_pilon	exonerate:protein2genome:local	cds	2641769	2642818	.	+	.
utg22_pilon	exonerate:protein2genome:local	exon	2641769	2642818	.	+	.	insertions 0 ; deletions 0
utg22_pilon	exonerate:protein2genome:local	similarity	2641769	2642818	1839	+	.	alignment_id 0 ; Query GL50803_10055-t26_1-p1 ; Align 2641769 1 1050
utg22_pilon	exonerate:protein2genome:local	gene	2642834	2643427	1036	+	.	gene_id 0 ; sequence GL50803_10056-t26_1-p1 ; gene_orientation .
utg22_pilon	exonerate:protein2genome:local	cds	2642834	2643427	.	+	.
utg22_pilon	exonerate:protein2genome:local	exon	2642834	2643427	.	+	.	insertions 0 ; deletions 0
utg22_pilon	exonerate:protein2genome:local	similarity	2642834	2643427	1036	+	.	alignment_id 0 ; Query GL50803_10056-t26_1-p1 ; Align 2642834 1 594
utg226_pilon	exonerate:protein2genome:local	gene	1642809	1643105	549	+	.	gene_id 0 ; sequence GL50803_100580-t26_1-p1 ; gene_orientation .
utg226_pilon	exonerate:protein2genome:local	cds	1642809	1643105	.	+	.
utg226_pilon	exonerate:protein2genome:local	exon	1642809	1643105	.	+	.	insertions 0 ; deletions 0
utg226_pilon	exonerate:protein2genome:local	similarity	1642809	1643105	549	+	.	alignment_id 0 ; Query GL50803_100580-t26_1-p1 ; Align 1642809 1 297
utg22_pilon	exonerate:protein2genome:local	gene	2647521	2648189	1162	-	.	gene_id 0 ; sequence GL50803_10062-t26_1-p1 ; gene_orientation .
utg22_pilon	exonerate:protein2genome:local	cds	2647521	2648189	.	-	.
utg22_pilon	exonerate:protein2genome:local	exon	2647521	2648189	.	-	.	insertions 0 ; deletions 0
utg22_pilon	exonerate:protein2genome:local	similarity	2647521	2648189	1162	-	.	alignment_id 0 ; Query GL50803_10062-t26_1-p1 ; Align 2648190 1 669
utg22_pilon	exonerate:protein2genome:local	gene	2648181	2649434	2199	+	.	gene_id 0 ; sequence GL50803_10063-t26_1-p1 ; gene_orientation .
utg22_pilon	exonerate:protein2genome:local	cds	2648181	2649434	.	+	.
utg22_pilon	exonerate:protein2genome:local	exon	2648181	2649434	.	+	.	insertions 0 ; deletions 0
utg22_pilon	exonerate:protein2genome:local	similarity	2648181	2649434	2199	+	.	alignment_id 0 ; Query GL50803_10063-t26_1-p1 ; Align 2648181 1 1254
utg22_pilon	exonerate:protein2genome:local	gene	1840831	1841076	432	+	.	gene_id 0 ; sequence GL50803_100635-t26_1-p1 ; gene_orientation .
utg22_pilon	exonerate:protein2genome:local	cds	1840831	1841076	.	+	.
utg22_pilon	exonerate:protein2genome:local	exon	1840831	1841076	.	+	.	insertions 0 ; deletions 0
utg22_pilon	exonerate:protein2genome:local	similarity	1840831	1841076	432	+	.	alignment_id 0 ; Query GL50803_100635-t26_1-p1 ; Align 1840831 1 246
utg133_pilon	exonerate:protein2genome:local	gene	251317	251562	447	-	.	gene_id 0 ; sequence GL50803_100637-t26_1-p1 ; gene_orientation .
utg133_pilon	exonerate:protein2genome:local	cds	251317	251562	.	-	.
utg133_pilon	exonerate:protein2genome:local	exon	251317	251562	.	-	.	insertions 0 ; deletions 0
utg133_pilon	exonerate:protein2genome:local	similarity	251317	251562	447	-	.	alignment_id 0 ; Query GL50803_100637-t26_1-p1 ; Align 251563 1 246
utg22_pilon	exonerate:protein2genome:local	gene	2652981	2653223	443	-	.	gene_id 0 ; sequence GL50803_10066-t26_1-p1 ; gene_orientation .
utg22_pilon	exonerate:protein2genome:local	cds	2652981	2653223	.	-	.
utg22_pilon	exonerate:protein2genome:local	exon	2652981	2653223	.	-	.	insertions 0 ; deletions 0
utg22_pilon	exonerate:protein2genome:local	similarity	2652981	2653223	443	-	.	alignment_id 0 ; Query GL50803_10066-t26_1-p1 ; Align 2653224 1 243
utg22_pilon	exonerate:protein2genome:local	gene	2653429	2653590	292	+	.	gene_id 0 ; sequence GL50803_10069-t26_1-p1 ; gene_orientation .
utg22_pilon	exonerate:protein2genome:local	cds	2653429	2653590	.	+	.
utg22_pilon	exonerate:protein2genome:local	exon	2653429	2653590	.	+	.	insertions 0 ; deletions 0
utg22_pilon	exonerate:protein2genome:local	similarity	2653429	2653590	292	+	.	alignment_id 0 ; Query GL50803_10069-t26_1-p1 ; Align 2653429 1 162
utg299_pilon	exonerate:protein2genome:local	gene	827500	827703	385	+	.	gene_id 0 ; sequence GL50803_100703-t26_1-p1 ; gene_orientation .
utg299_pilon	exonerate:protein2genome:local	cds	827500	827703	.	+	.
utg299_pilon	exonerate:protein2genome:local	exon	827500	827703	.	+	.	insertions 0 ; deletions 0
utg299_pilon	exonerate:protein2genome:local	similarity	827500	827703	385	+	.	alignment_id 0 ; Query GL50803_100703-t26_1-p1 ; Align 827500 1 204
utg22_pilon	exonerate:protein2genome:local	gene	2654702	2655670	1688	+	.	gene_id 0 ; sequence GL50803_10073-t26_1-p1 ; gene_orientation .
utg22_pilon	exonerate:protein2genome:local	cds	2654702	2655670	.	+	.
utg22_pilon	exonerate:protein2genome:local	exon	2654702	2655670	.	+	.	insertions 0 ; deletions 0
utg22_pilon	exonerate:protein2genome:local	similarity	2654702	2655670	1688	+	.	alignment_id 0 ; Query GL50803_10073-t26_1-p1 ; Align 2654702 1 969
utg226_pilon	exonerate:protein2genome:local	gene	1645512	1645808	540	-	.	gene_id 0 ; sequence GL50803_100733-t26_1-p1 ; gene_orientation .
utg226_pilon	exonerate:protein2genome:local	cds	1645512	1645808	.	-	.
utg226_pilon	exonerate:protein2genome:local	exon	1645512	1645808	.	-	.	insertions 0 ; deletions 0
utg226_pilon	exonerate:protein2genome:local	similarity	1645512	1645808	540	-	.	alignment_id 0 ; Query GL50803_100733-t26_1-p1 ; Align 1645809 1 297
utg133_pilon	exonerate:protein2genome:local	gene	1272200	1272406	370	-	.	gene_id 0 ; sequence GL50803_100745-t26_1-p1 ; gene_orientation .
utg133_pilon	exonerate:protein2genome:local	cds	1272200	1272406	.	-	.
utg133_pilon	exonerate:protein2genome:local	exon	1272200	1272406	.	-	.	insertions 0 ; deletions 0
utg133_pilon	exonerate:protein2genome:local	similarity	1272200	1272406	370	-	.	alignment_id 0 ; Query GL50803_100745-t26_1-p1 ; Align 1272407 1 207
utg299_pilon	exonerate:protein2genome:local	gene	531339	533570	3756	+	.	gene_id 0 ; sequence GL50803_10079-t26_1-p1 ; gene_orientation .
utg299_pilon	exonerate:protein2genome:local	cds	531339	533570	.	+	.
utg299_pilon	exonerate:protein2genome:local	exon	531339	533570	.	+	.	insertions 0 ; deletions 0
utg299_pilon	exonerate:protein2genome:local	similarity	531339	533570	3756	+	.	alignment_id 0 ; Query GL50803_10079-t26_1-p1 ; Align 531339 1 2232
utg22_pilon	exonerate:protein2genome:local	gene	2313123	2313434	567	+	.	gene_id 0 ; sequence GL50803_100827-t26_1-p1 ; gene_orientation .
utg22_pilon	exonerate:protein2genome:local	cds	2313123	2313434	.	+	.
utg22_pilon	exonerate:protein2genome:local	exon	2313123	2313434	.	+	.	insertions 0 ; deletions 0
utg22_pilon	exonerate:protein2genome:local	similarity	2313123	2313434	567	+	.	alignment_id 0 ; Query GL50803_100827-t26_1-p1 ; Align 2313123 1 312
utg22_pilon	exonerate:protein2genome:local	gene	2204198	2205481	2231	-	.	gene_id 0 ; sequence GL50803_100845-t26_1-p1 ; gene_orientation .
utg22_pilon	exonerate:protein2genome:local	cds	2204198	2205481	.	-	.
utg22_pilon	exonerate:protein2genome:local	exon	2204198	2205481	.	-	.	insertions 0 ; deletions 0
utg22_pilon	exonerate:protein2genome:local	similarity	2204198	2205481	2231	-	.	alignment_id 0 ; Query GL50803_100845-t26_1-p1 ; Align 2205482 1 1284
utg37_pilon	exonerate:protein2genome:local	gene	865745	866023	477	+	.	gene_id 0 ; sequence GL50803_100851-t26_1-p1 ; gene_orientation .
utg37_pilon	exonerate:protein2genome:local	cds	865745	866023	.	+	.
utg37_pilon	exonerate:protein2genome:local	exon	865745	866023	.	+	.	insertions 0 ; deletions 0
utg37_pilon	exonerate:protein2genome:local	similarity	865745	866023	477	+	.	alignment_id 0 ; Query GL50803_100851-t26_1-p1 ; Align 865745 1 279
utg299_pilon	exonerate:protein2genome:local	gene	378167	379759	2781	-	.	gene_id 0 ; sequence GL50803_100864-t26_1-p1 ; gene_orientation .
utg299_pilon	exonerate:protein2genome:local	cds	378167	379759	.	-	.
utg299_pilon	exonerate:protein2genome:local	exon	378167	379759	.	-	.	insertions 0 ; deletions 0
utg299_pilon	exonerate:protein2genome:local	similarity	378167	379759	2781	-	.	alignment_id 0 ; Query GL50803_100864-t26_1-p1 ; Align 379760 1 1593
utg299_pilon	exonerate:protein2genome:local	gene	404693	405355	1269	-	.	gene_id 0 ; sequence GL50803_100877-t26_1-p1 ; gene_orientation .
utg299_pilon	exonerate:protein2genome:local	cds	404693	405355	.	-	.
utg299_pilon	exonerate:protein2genome:local	exon	404693	405355	.	-	.	insertions 0 ; deletions 0
utg299_pilon	exonerate:protein2genome:local	similarity	404693	405355	1269	-	.	alignment_id 0 ; Query GL50803_100877-t26_1-p1 ; Align 405356 1 663
utg299_pilon	exonerate:protein2genome:local	gene	523931	524218	458	-	.	gene_id 0 ; sequence GL50803_10088-t26_1-p1 ; gene_orientation .
utg299_pilon	exonerate:protein2genome:local	cds	523931	524218	.	-	.
utg299_pilon	exonerate:protein2genome:local	exon	523931	524218	.	-	.	insertions 0 ; deletions 0
utg299_pilon	exonerate:protein2genome:local	similarity	523931	524218	458	-	.	alignment_id 0 ; Query GL50803_10088-t26_1-p1 ; Align 524219 1 288
utg226_pilon	exonerate:protein2genome:local	gene	1954535	1955782	2162	-	.	gene_id 0 ; sequence GL50803_100887-t26_1-p1 ; gene_orientation .
utg226_pilon	exonerate:protein2genome:local	cds	1954535	1955782	.	-	.
utg226_pilon	exonerate:protein2genome:local	exon	1954535	1955782	.	-	.	insertions 0 ; deletions 0
utg226_pilon	exonerate:protein2genome:local	similarity	1954535	1955782	2162	-	.	alignment_id 0 ; Query GL50803_100887-t26_1-p1 ; Align 1955783 1 1248
utg226_pilon	exonerate:protein2genome:local	gene	1955924	1956628	1249	+	.	gene_id 0 ; sequence GL50803_100888-t26_1-p1 ; gene_orientation .
utg226_pilon	exonerate:protein2genome:local	cds	1955924	1956628	.	+	.
utg226_pilon	exonerate:protein2genome:local	exon	1955924	1956628	.	+	.	insertions 0 ; deletions 0
utg226_pilon	exonerate:protein2genome:local	similarity	1955924	1956628	1249	+	.	alignment_id 0 ; Query GL50803_100888-t26_1-p1 ; Align 1955924 2 705
utg226_pilon	exonerate:protein2genome:local	gene	1900079	1900300	426	+	.	gene_id 0 ; sequence GL50803_100900-t26_1-p1 ; gene_orientation .
utg226_pilon	exonerate:protein2genome:local	cds	1900079	1900300	.	+	.
utg226_pilon	exonerate:protein2genome:local	exon	1900079	1900300	.	+	.	insertions 0 ; deletions 0
utg226_pilon	exonerate:protein2genome:local	similarity	1900079	1900300	426	+	.	alignment_id 0 ; Query GL50803_100900-t26_1-p1 ; Align 1900079 1 222
utg226_pilon	exonerate:protein2genome:local	gene	1912662	1929311	28334	+	.	gene_id 0 ; sequence GL50803_100906-t26_1-p1 ; gene_orientation .
utg226_pilon	exonerate:protein2genome:local	cds	1912662	1929311	.	+	.
utg226_pilon	exonerate:protein2genome:local	exon	1912662	1929311	.	+	.	insertions 0 ; deletions 0
utg226_pilon	exonerate:protein2genome:local	similarity	1912662	1929311	28334	+	.	alignment_id 0 ; Query GL50803_100906-t26_1-p1 ; Align 1912662 1 16650
utg299_pilon	exonerate:protein2genome:local	gene	522043	522468	749	+	.	gene_id 0 ; sequence GL50803_10091-t26_1-p1 ; gene_orientation .
utg299_pilon	exonerate:protein2genome:local	cds	522043	522468	.	+	.
utg299_pilon	exonerate:protein2genome:local	exon	522043	522468	.	+	.	insertions 0 ; deletions 0
utg299_pilon	exonerate:protein2genome:local	similarity	522043	522468	749	+	.	alignment_id 0 ; Query GL50803_10091-t26_1-p1 ; Align 522043 1 426
utg299_pilon	exonerate:protein2genome:local	gene	520306	520419	193	+	.	gene_id 0 ; sequence GL50803_10095-t26_1-p1 ; gene_orientation .
utg299_pilon	exonerate:protein2genome:local	cds	520306	520419	.	+	.
utg299_pilon	exonerate:protein2genome:local	exon	520306	520419	.	+	.	insertions 0 ; deletions 0
utg299_pilon	exonerate:protein2genome:local	similarity	520306	520419	193	+	.	alignment_id 0 ; Query GL50803_10095-t26_1-p1 ; Align 520306 1 114
utg37_pilon	exonerate:protein2genome:local	gene	1703505	1704113	1034	+	.	gene_id 0 ; sequence GL50803_100955-t26_1-p1 ; gene_orientation .
utg37_pilon	exonerate:protein2genome:local	cds	1703505	1704113	.	+	.
utg37_pilon	exonerate:protein2genome:local	exon	1703505	1704113	.	+	.	insertions 0 ; deletions 0
utg37_pilon	exonerate:protein2genome:local	similarity	1703505	1704113	1034	+	.	alignment_id 0 ; Query GL50803_100955-t26_1-p1 ; Align 1703505 1 609
utg37_pilon	exonerate:protein2genome:local	gene	1695417	1696385	1714	-	.	gene_id 0 ; sequence GL50803_100959-t26_1-p1 ; gene_orientation .
utg37_pilon	exonerate:protein2genome:local	cds	1695417	1696385	.	-	.
utg37_pilon	exonerate:protein2genome:local	exon	1695417	1696385	.	-	.	insertions 0 ; deletions 0
utg37_pilon	exonerate:protein2genome:local	similarity	1695417	1696385	1714	-	.	alignment_id 0 ; Query GL50803_100959-t26_1-p1 ; Align 1696386 1 969
utg37_pilon	exonerate:protein2genome:local	gene	1407274	1407798	917	-	.	gene_id 0 ; sequence GL50803_100969-t26_1-p1 ; gene_orientation .
utg37_pilon	exonerate:protein2genome:local	cds	1407274	1407798	.	-	.
utg37_pilon	exonerate:protein2genome:local	exon	1407274	1407798	.	-	.	insertions 0 ; deletions 0
utg37_pilon	exonerate:protein2genome:local	similarity	1407274	1407798	917	-	.	alignment_id 0 ; Query GL50803_100969-t26_1-p1 ; Align 1407799 1 525
utg37_pilon	exonerate:protein2genome:local	gene	1452557	1457128	7799	-	.	gene_id 0 ; sequence GL50803_100987-t26_1-p1 ; gene_orientation .
utg37_pilon	exonerate:protein2genome:local	cds	1452557	1457128	.	-	.
utg37_pilon	exonerate:protein2genome:local	exon	1452557	1457128	.	-	.	insertions 0 ; deletions 0
utg37_pilon	exonerate:protein2genome:local	similarity	1452557	1457128	7799	-	.	alignment_id 0 ; Query GL50803_100987-t26_1-p1 ; Align 1457129 1 4572
utg133_pilon	exonerate:protein2genome:local	gene	787374	788630	2378	+	.	gene_id 0 ; sequence GL50803_101010-t26_1-p1 ; gene_orientation .
utg133_pilon	exonerate:protein2genome:local	cds	787374	788630	.	+	.
utg133_pilon	exonerate:protein2genome:local	exon	787374	788630	.	+	.	insertions 0 ; deletions 0
utg133_pilon	exonerate:protein2genome:local	similarity	787374	788630	2378	+	.	alignment_id 0 ; Query GL50803_101010-t26_1-p1 ; Align 787374 1 1257
utg133_pilon	exonerate:protein2genome:local	gene	915998	917521	2790	+	.	gene_id 0 ; sequence GL50803_101011-t26_1-p1 ; gene_orientation .
utg133_pilon	exonerate:protein2genome:local	cds	915998	917521	.	+	.
utg133_pilon	exonerate:protein2genome:local	exon	915998	917521	.	+	.	insertions 0 ; deletions 0
utg133_pilon	exonerate:protein2genome:local	similarity	915998	917521	2790	+	.	alignment_id 0 ; Query GL50803_101011-t26_1-p1 ; Align 915998 1 1524
utg226_pilon	exonerate:protein2genome:local	gene	90884	93100	4163	+	.	gene_id 0 ; sequence GL50803_101074-t26_1-p1 ; gene_orientation .
utg226_pilon	exonerate:protein2genome:local	cds	90884	93100	.	+	.
utg226_pilon	exonerate:protein2genome:local	exon	90884	93100	.	+	.	insertions 0 ; deletions 0
utg226_pilon	exonerate:protein2genome:local	similarity	90884	93100	4163	+	.	alignment_id 0 ; Query GL50803_101074-t26_1-p1 ; Align 90884 1 2217
utg37_pilon	exonerate:protein2genome:local	gene	315144	315575	731	+	.	gene_id 0 ; sequence GL50803_10112-t26_1-p1 ; gene_orientation .
utg37_pilon	exonerate:protein2genome:local	cds	315144	315575	.	+	.
utg37_pilon	exonerate:protein2genome:local	exon	315144	315575	.	+	.	insertions 0 ; deletions 0
utg37_pilon	exonerate:protein2genome:local	similarity	315144	315575	731	+	.	alignment_id 0 ; Query GL50803_10112-t26_1-p1 ; Align 315144 1 432
utg22_pilon	exonerate:protein2genome:local	gene	2375426	2378110	4588	+	.	gene_id 0 ; sequence GL50803_101120-t26_1-p1 ; gene_orientation .
utg22_pilon	exonerate:protein2genome:local	cds	2375426	2378110	.	+	.
utg22_pilon	exonerate:protein2genome:local	exon	2375426	2378110	.	+	.	insertions 0 ; deletions 0
utg22_pilon	exonerate:protein2genome:local	similarity	2375426	2378110	4588	+	.	alignment_id 0 ; Query GL50803_101120-t26_1-p1 ; Align 2375426 1 2685
utg37_pilon	exonerate:protein2genome:local	gene	15295	15498	363	-	.	gene_id 0 ; sequence GL50803_101129-t26_1-p1 ; gene_orientation .
utg37_pilon	exonerate:protein2genome:local	cds	15295	15498	.	-	.
utg37_pilon	exonerate:protein2genome:local	exon	15295	15498	.	-	.	insertions 0 ; deletions 0
utg37_pilon	exonerate:protein2genome:local	similarity	15295	15498	363	-	.	alignment_id 0 ; Query GL50803_101129-t26_1-p1 ; Align 15499 1 204
utg37_pilon	exonerate:protein2genome:local	gene	31878	47366	26294	+	.	gene_id 0 ; sequence GL50803_101138-t26_1-p1 ; gene_orientation .
utg37_pilon	exonerate:protein2genome:local	cds	31878	47366	.	+	.
utg37_pilon	exonerate:protein2genome:local	exon	31878	47366	.	+	.	insertions 0 ; deletions 0
utg37_pilon	exonerate:protein2genome:local	similarity	31878	47366	26294	+	.	alignment_id 0 ; Query GL50803_101138-t26_1-p1 ; Align 31878 1 15489
utg37_pilon	exonerate:protein2genome:local	gene	83293	83523	392	+	.	gene_id 0 ; sequence GL50803_101152-t26_1-p1 ; gene_orientation .
utg37_pilon	exonerate:protein2genome:local	cds	83293	83523	.	+	.
utg37_pilon	exonerate:protein2genome:local	exon	83293	83523	.	+	.	insertions 0 ; deletions 0
utg37_pilon	exonerate:protein2genome:local	similarity	83293	83523	392	+	.	alignment_id 0 ; Query GL50803_101152-t26_1-p1 ; Align 83293 1 231
utg22_pilon	exonerate:protein2genome:local	gene	751963	752103	241	-	.	gene_id 0 ; sequence GL50803_10116-t26_1-p1 ; gene_orientation .
utg22_pilon	exonerate:protein2genome:local	cds	751963	752103	.	-	.
utg22_pilon	exonerate:protein2genome:local	exon	751963	752103	.	-	.	insertions 0 ; deletions 0
utg22_pilon	exonerate:protein2genome:local	similarity	751963	752103	241	-	.	alignment_id 0 ; Query GL50803_10116-t26_1-p1 ; Align 752104 1 141
utg37_pilon	exonerate:protein2genome:local	gene	314471	314611	241	+	.	gene_id 0 ; sequence GL50803_10116-t26_1-p1 ; gene_orientation .
utg37_pilon	exonerate:protein2genome:local	cds	314471	314611	.	+	.
utg37_pilon	exonerate:protein2genome:local	exon	314471	314611	.	+	.	insertions 0 ; deletions 0
utg37_pilon	exonerate:protein2genome:local	similarity	314471	314611	241	+	.	alignment_id 0 ; Query GL50803_10116-t26_1-p1 ; Align 314471 1 141
utg37_pilon	exonerate:protein2genome:local	gene	464116	467478	5670	+	.	gene_id 0 ; sequence GL50803_101168-t26_1-p1 ; gene_orientation .
utg37_pilon	exonerate:protein2genome:local	cds	464116	467478	.	+	.
utg37_pilon	exonerate:protein2genome:local	exon	464116	467478	.	+	.	insertions 0 ; deletions 0
utg37_pilon	exonerate:protein2genome:local	similarity	464116	467478	5670	+	.	alignment_id 0 ; Query GL50803_101168-t26_1-p1 ; Align 464116 1 3363
utg37_pilon	exonerate:protein2genome:local	gene	552616	553791	2007	-	.	gene_id 0 ; sequence GL50803_101189-t26_1-p1 ; gene_orientation .
utg37_pilon	exonerate:protein2genome:local	cds	552616	553791	.	-	.
utg37_pilon	exonerate:protein2genome:local	exon	552616	553791	.	-	.	insertions 0 ; deletions 0
utg37_pilon	exonerate:protein2genome:local	similarity	552616	553791	2007	-	.	alignment_id 0 ; Query GL50803_101189-t26_1-p1 ; Align 553792 1 1176
utg37_pilon	exonerate:protein2genome:local	gene	557677	561924	7305	+	.	gene_id 0 ; sequence GL50803_101194-t26_1-p1 ; gene_orientation .
utg37_pilon	exonerate:protein2genome:local	cds	557677	561924	.	+	.
utg37_pilon	exonerate:protein2genome:local	exon	557677	561924	.	+	.	insertions 0 ; deletions 0
utg37_pilon	exonerate:protein2genome:local	similarity	557677	561924	7305	+	.	alignment_id 0 ; Query GL50803_101194-t26_1-p1 ; Align 557677 1 4248
utg37_pilon	exonerate:protein2genome:local	gene	601299	606455	8771	-	.	gene_id 0 ; sequence GL50803_101212-t26_1-p1 ; gene_orientation .
utg37_pilon	exonerate:protein2genome:local	cds	601299	606455	.	-	.
utg37_pilon	exonerate:protein2genome:local	exon	601299	606455	.	-	.	insertions 0 ; deletions 0
utg37_pilon	exonerate:protein2genome:local	similarity	601299	606455	8771	-	.	alignment_id 0 ; Query GL50803_101212-t26_1-p1 ; Align 606456 1 5157
utg37_pilon	exonerate:protein2genome:local	gene	311932	312489	959	-	.	gene_id 0 ; sequence GL50803_10122-t26_1-p1 ; gene_orientation .
utg37_pilon	exonerate:protein2genome:local	cds	311932	312489	.	-	.
utg37_pilon	exonerate:protein2genome:local	exon	311932	312489	.	-	.	insertions 0 ; deletions 0
utg37_pilon	exonerate:protein2genome:local	similarity	311932	312489	959	-	.	alignment_id 0 ; Query GL50803_10122-t26_1-p1 ; Align 312490 1 558
utg37_pilon	exonerate:protein2genome:local	gene	311581	311844	477	+	.	gene_id 0 ; sequence GL50803_10124-t26_1-p1 ; gene_orientation .
utg37_pilon	exonerate:protein2genome:local	cds	311581	311844	.	+	.
utg37_pilon	exonerate:protein2genome:local	exon	311581	311844	.	+	.	insertions 0 ; deletions 0
utg37_pilon	exonerate:protein2genome:local	similarity	311581	311844	477	+	.	alignment_id 0 ; Query GL50803_10124-t26_1-p1 ; Align 311581 1 264
utg226_pilon	exonerate:protein2genome:local	gene	1578282	1578491	354	-	.	gene_id 0 ; sequence GL50803_101249-t26_1-p1 ; gene_orientation .
utg226_pilon	exonerate:protein2genome:local	cds	1578282	1578491	.	-	.
utg226_pilon	exonerate:protein2genome:local	exon	1578282	1578491	.	-	.	insertions 0 ; deletions 0
utg226_pilon	exonerate:protein2genome:local	similarity	1578282	1578491	354	-	.	alignment_id 0 ; Query GL50803_101249-t26_1-p1 ; Align 1578492 1 210
utg37_pilon	exonerate:protein2genome:local	gene	311099	311638	958	+	.	gene_id 0 ; sequence GL50803_10125-t26_1-p1 ; gene_orientation .
utg37_pilon	exonerate:protein2genome:local	cds	311099	311638	.	+	.
utg37_pilon	exonerate:protein2genome:local	exon	311099	311638	.	+	.	insertions 0 ; deletions 0
utg37_pilon	exonerate:protein2genome:local	similarity	311099	311638	958	+	.	alignment_id 0 ; Query GL50803_10125-t26_1-p1 ; Align 311099 1 540
utg37_pilon	exonerate:protein2genome:local	gene	2217922	2218275	653	+	.	gene_id 0 ; sequence GL50803_101254-t26_1-p1 ; gene_orientation .
utg37_pilon	exonerate:protein2genome:local	cds	2217922	2218275	.	+	.
utg37_pilon	exonerate:protein2genome:local	exon	2217922	2218275	.	+	.	insertions 0 ; deletions 0
utg37_pilon	exonerate:protein2genome:local	similarity	2217922	2218275	653	+	.	alignment_id 0 ; Query GL50803_101254-t26_1-p1 ; Align 2217922 1 354
utg37_pilon	exonerate:protein2genome:local	gene	310519	310683	270	-	.	gene_id 0 ; sequence GL50803_10126-t26_1-p1 ; gene_orientation .
utg37_pilon	exonerate:protein2genome:local	cds	310519	310683	.	-	.
utg37_pilon	exonerate:protein2genome:local	exon	310519	310683	.	-	.	insertions 0 ; deletions 0
utg37_pilon	exonerate:protein2genome:local	similarity	310519	310683	270	-	.	alignment_id 0 ; Query GL50803_10126-t26_1-p1 ; Align 310684 1 165
utg37_pilon	exonerate:protein2genome:local	gene	2234784	2236544	3041	-	.	gene_id 0 ; sequence GL50803_101260-t26_1-p1 ; gene_orientation .
utg37_pilon	exonerate:protein2genome:local	cds	2234784	2236544	.	-	.
utg37_pilon	exonerate:protein2genome:local	exon	2234784	2236544	.	-	.	insertions 0 ; deletions 0
utg37_pilon	exonerate:protein2genome:local	similarity	2234784	2236544	3041	-	.	alignment_id 0 ; Query GL50803_101260-t26_1-p1 ; Align 2236545 1 1761
utg37_pilon	exonerate:protein2genome:local	gene	2246763	2247017	422	-	.	gene_id 0 ; sequence GL50803_101264-t26_1-p1 ; gene_orientation .
utg37_pilon	exonerate:protein2genome:local	cds	2246763	2247017	.	-	.
utg37_pilon	exonerate:protein2genome:local	exon	2246763	2247017	.	-	.	insertions 0 ; deletions 0
utg37_pilon	exonerate:protein2genome:local	similarity	2246763	2247017	422	-	.	alignment_id 0 ; Query GL50803_101264-t26_1-p1 ; Align 2247018 1 255
utg22_pilon	exonerate:protein2genome:local	gene	1798130	1802119	7040	+	.	gene_id 0 ; sequence GL50803_101278-t26_1-p1 ; gene_orientation .
utg22_pilon	exonerate:protein2genome:local	cds	1798130	1802119	.	+	.
utg22_pilon	exonerate:protein2genome:local	exon	1798130	1802119	.	+	.	insertions 0 ; deletions 0
utg22_pilon	exonerate:protein2genome:local	similarity	1798130	1802119	7040	+	.	alignment_id 0 ; Query GL50803_101278-t26_1-p1 ; Align 1798130 1 3990
utg22_pilon	exonerate:protein2genome:local	gene	1859563	1860903	2372	-	.	gene_id 0 ; sequence GL50803_101291-t26_1-p1 ; gene_orientation .
utg22_pilon	exonerate:protein2genome:local	cds	1859563	1860903	.	-	.
utg22_pilon	exonerate:protein2genome:local	exon	1859563	1860903	.	-	.	insertions 0 ; deletions 0
utg22_pilon	exonerate:protein2genome:local	similarity	1859563	1860903	2372	-	.	alignment_id 0 ; Query GL50803_101291-t26_1-p1 ; Align 1860904 1 1341
utg37_pilon	exonerate:protein2genome:local	gene	1358041	1358964	1565	-	.	gene_id 0 ; sequence GL50803_101307-t26_1-p1 ; gene_orientation .
utg37_pilon	exonerate:protein2genome:local	cds	1358041	1358964	.	-	.
utg37_pilon	exonerate:protein2genome:local	exon	1358041	1358964	.	-	.	insertions 0 ; deletions 0
utg37_pilon	exonerate:protein2genome:local	similarity	1358041	1358964	1565	-	.	alignment_id 0 ; Query GL50803_101307-t26_1-p1 ; Align 1358965 1 924
utg37_pilon	exonerate:protein2genome:local	gene	1493686	1494201	879	+	.	gene_id 0 ; sequence GL50803_101309-t26_1-p1 ; gene_orientation .
utg37_pilon	exonerate:protein2genome:local	cds	1493686	1494201	.	+	.
utg37_pilon	exonerate:protein2genome:local	exon	1493686	1494201	.	+	.	insertions 0 ; deletions 0
utg37_pilon	exonerate:protein2genome:local	similarity	1493686	1494201	879	+	.	alignment_id 0 ; Query GL50803_101309-t26_1-p1 ; Align 1493686 1 516
utg37_pilon	exonerate:protein2genome:local	gene	1555239	1556198	1674	+	.	gene_id 0 ; sequence GL50803_101326-t26_1-p1 ; gene_orientation .
utg37_pilon	exonerate:protein2genome:local	cds	1555239	1556198	.	+	.
utg37_pilon	exonerate:protein2genome:local	exon	1555239	1556198	.	+	.	insertions 0 ; deletions 0
utg37_pilon	exonerate:protein2genome:local	similarity	1555239	1556198	1674	+	.	alignment_id 0 ; Query GL50803_101326-t26_1-p1 ; Align 1555239 1 960
utg37_pilon	exonerate:protein2genome:local	gene	1878375	1878476	184	+	.	gene_id 0 ; sequence GL50803_10133-t26_1-p1 ; gene_orientation .
utg37_pilon	exonerate:protein2genome:local	cds	1878375	1878476	.	+	.
utg37_pilon	exonerate:protein2genome:local	exon	1878375	1878476	.	+	.	insertions 0 ; deletions 0
utg37_pilon	exonerate:protein2genome:local	similarity	1878375	1878476	184	+	.	alignment_id 0 ; Query GL50803_10133-t26_1-p1 ; Align 1878375 1 102
utg37_pilon	exonerate:protein2genome:local	gene	1574918	1576147	2062	-	.	gene_id 0 ; sequence GL50803_101330-t26_1-p1 ; gene_orientation .
utg37_pilon	exonerate:protein2genome:local	cds	1574918	1576147	.	-	.
utg37_pilon	exonerate:protein2genome:local	exon	1574918	1576147	.	-	.	insertions 0 ; deletions 0
utg37_pilon	exonerate:protein2genome:local	similarity	1574918	1576147	2062	-	.	alignment_id 0 ; Query GL50803_101330-t26_1-p1 ; Align 1576148 1 1230
utg226_pilon	exonerate:protein2genome:local	gene	225165	225809	1130	+	.	gene_id 0 ; sequence GL50803_101339-t26_1-p1 ; gene_orientation .
utg226_pilon	exonerate:protein2genome:local	cds	225165	225809	.	+	.
utg226_pilon	exonerate:protein2genome:local	exon	225165	225809	.	+	.	insertions 0 ; deletions 0
utg226_pilon	exonerate:protein2genome:local	similarity	225165	225809	1130	+	.	alignment_id 0 ; Query GL50803_101339-t26_1-p1 ; Align 225165 1 645
utg37_pilon	exonerate:protein2genome:local	gene	1876880	1877887	1723	-	.	gene_id 0 ; sequence GL50803_10136-t26_1-p1 ; gene_orientation .
utg37_pilon	exonerate:protein2genome:local	cds	1876880	1877887	.	-	.
utg37_pilon	exonerate:protein2genome:local	exon	1876880	1877887	.	-	.	insertions 0 ; deletions 0
utg37_pilon	exonerate:protein2genome:local	similarity	1876880	1877887	1723	-	.	alignment_id 0 ; Query GL50803_10136-t26_1-p1 ; Align 1877888 1 1008
utg5_pilon	exonerate:protein2genome:local	gene	390072	390938	1548	+	.	gene_id 0 ; sequence GL50803_101368-t26_1-p1 ; gene_orientation .
utg5_pilon	exonerate:protein2genome:local	cds	390072	390938	.	+	.
utg5_pilon	exonerate:protein2genome:local	exon	390072	390938	.	+	.	insertions 0 ; deletions 0
utg5_pilon	exonerate:protein2genome:local	similarity	390072	390938	1548	+	.	alignment_id 0 ; Query GL50803_101368-t26_1-p1 ; Align 390072 1 867
utg37_pilon	exonerate:protein2genome:local	gene	1874598	1876865	3842	+	.	gene_id 0 ; sequence GL50803_10137-t26_1-p1 ; gene_orientation .
utg37_pilon	exonerate:protein2genome:local	cds	1874598	1876865	.	+	.
utg37_pilon	exonerate:protein2genome:local	exon	1874598	1876865	.	+	.	insertions 0 ; deletions 0
utg37_pilon	exonerate:protein2genome:local	similarity	1874598	1876865	3842	+	.	alignment_id 0 ; Query GL50803_10137-t26_1-p1 ; Align 1874598 1 2268
utg226_pilon	exonerate:protein2genome:local	gene	431360	431944	1091	-	.	gene_id 0 ; sequence GL50803_101380-t26_1-p1 ; gene_orientation .
utg226_pilon	exonerate:protein2genome:local	cds	431360	431944	.	-	.
utg226_pilon	exonerate:protein2genome:local	exon	431360	431944	.	-	.	insertions 0 ; deletions 0
utg226_pilon	exonerate:protein2genome:local	similarity	431360	431944	1091	-	.	alignment_id 0 ; Query GL50803_101380-t26_1-p1 ; Align 431945 1 585
utg37_pilon	exonerate:protein2genome:local	gene	1872944	1874260	2273	+	.	gene_id 0 ; sequence GL50803_10139-t26_1-p1 ; gene_orientation .
utg37_pilon	exonerate:protein2genome:local	cds	1872944	1874260	.	+	.
utg37_pilon	exonerate:protein2genome:local	exon	1872944	1874260	.	+	.	insertions 0 ; deletions 0
utg37_pilon	exonerate:protein2genome:local	similarity	1872944	1874260	2273	+	.	alignment_id 0 ; Query GL50803_10139-t26_1-p1 ; Align 1872944 1 1317
utg133_pilon	exonerate:protein2genome:local	gene	413688	414725	1826	+	.	gene_id 0 ; sequence GL50803_101397-t26_1-p1 ; gene_orientation .
utg133_pilon	exonerate:protein2genome:local	cds	413688	414725	.	+	.
utg133_pilon	exonerate:protein2genome:local	exon	413688	414725	.	+	.	insertions 0 ; deletions 0
utg133_pilon	exonerate:protein2genome:local	similarity	413688	414725	1826	+	.	alignment_id 0 ; Query GL50803_101397-t26_1-p1 ; Align 413688 1 1038
utg37_pilon	exonerate:protein2genome:local	gene	1871247	1872449	2073	-	.	gene_id 0 ; sequence GL50803_10141-t26_1-p1 ; gene_orientation .
utg37_pilon	exonerate:protein2genome:local	cds	1871247	1872449	.	-	.
utg37_pilon	exonerate:protein2genome:local	exon	1871247	1872449	.	-	.	insertions 0 ; deletions 0
utg37_pilon	exonerate:protein2genome:local	similarity	1871247	1872449	2073	-	.	alignment_id 0 ; Query GL50803_10141-t26_1-p1 ; Align 1872450 1 1203
utg299_pilon	exonerate:protein2genome:local	gene	739701	741197	2796	+	.	gene_id 0 ; sequence GL50803_101410-t26_1-p1 ; gene_orientation .
utg299_pilon	exonerate:protein2genome:local	cds	739701	741197	.	+	.
utg299_pilon	exonerate:protein2genome:local	exon	739701	741197	.	+	.	insertions 0 ; deletions 0
utg299_pilon	exonerate:protein2genome:local	similarity	739701	741197	2796	+	.	alignment_id 0 ; Query GL50803_101410-t26_1-p1 ; Align 739701 1 1497
utg226_pilon	exonerate:protein2genome:local	gene	1019809	1020549	1279	+	.	gene_id 0 ; sequence GL50803_101423-t26_1-p1 ; gene_orientation .
utg226_pilon	exonerate:protein2genome:local	cds	1019809	1020549	.	+	.
utg226_pilon	exonerate:protein2genome:local	exon	1019809	1020549	.	+	.	insertions 0 ; deletions 1
utg226_pilon	exonerate:protein2genome:local	similarity	1019809	1020549	1279	+	.	alignment_id 0 ; Query GL50803_101423-t26_1-p1 ; Align 1019809 1 375 ; Align 1020184 127 366
utg37_pilon	exonerate:protein2genome:local	gene	1860826	1864698	6521	-	.	gene_id 0 ; sequence GL50803_10145-t26_1-p1 ; gene_orientation .
utg37_pilon	exonerate:protein2genome:local	cds	1860826	1864698	.	-	.
utg37_pilon	exonerate:protein2genome:local	exon	1860826	1864698	.	-	.	insertions 0 ; deletions 0
utg37_pilon	exonerate:protein2genome:local	similarity	1860826	1864698	6521	-	.	alignment_id 0 ; Query GL50803_10145-t26_1-p1 ; Align 1864699 1 3873
utg226_pilon	exonerate:protein2genome:local	gene	1094006	1095538	2612	+	.	gene_id 0 ; sequence GL50803_101450-t26_1-p1 ; gene_orientation .
utg226_pilon	exonerate:protein2genome:local	cds	1094006	1095538	.	+	.
utg226_pilon	exonerate:protein2genome:local	exon	1094006	1095538	.	+	.	insertions 0 ; deletions 0
utg226_pilon	exonerate:protein2genome:local	similarity	1094006	1095538	2612	+	.	alignment_id 0 ; Query GL50803_101450-t26_1-p1 ; Align 1094006 1 1533
utg226_pilon	exonerate:protein2genome:local	gene	1097508	1098266	1369	-	.	gene_id 0 ; sequence GL50803_101451-t26_1-p1 ; gene_orientation .
utg226_pilon	exonerate:protein2genome:local	cds	1097508	1098266	.	-	.
utg226_pilon	exonerate:protein2genome:local	exon	1097508	1098266	.	-	.	insertions 0 ; deletions 0
utg226_pilon	exonerate:protein2genome:local	similarity	1097508	1098266	1369	-	.	alignment_id 0 ; Query GL50803_101451-t26_1-p1 ; Align 1098267 1 759
utg37_pilon	exonerate:protein2genome:local	gene	1857987	1859003	1741	-	.	gene_id 0 ; sequence GL50803_10148-t26_1-p1 ; gene_orientation .
utg37_pilon	exonerate:protein2genome:local	cds	1857987	1859003	.	-	.
utg37_pilon	exonerate:protein2genome:local	exon	1857987	1859003	.	-	.	insertions 0 ; deletions 0
utg37_pilon	exonerate:protein2genome:local	similarity	1857987	1859003	1741	-	.	alignment_id 0 ; Query GL50803_10148-t26_1-p1 ; Align 1859004 1 1017
utg22_pilon	exonerate:protein2genome:local	gene	356303	356512	368	+	.	gene_id 0 ; sequence GL50803_101484-t26_1-p1 ; gene_orientation .
utg22_pilon	exonerate:protein2genome:local	cds	356303	356512	.	+	.
utg22_pilon	exonerate:protein2genome:local	exon	356303	356512	.	+	.	insertions 0 ; deletions 0
utg22_pilon	exonerate:protein2genome:local	similarity	356303	356512	368	+	.	alignment_id 0 ; Query GL50803_101484-t26_1-p1 ; Align 356303 1 210
utg22_pilon	exonerate:protein2genome:local	gene	318732	320168	2666	-	.	gene_id 0 ; sequence GL50803_101496-t26_1-p1 ; gene_orientation .
utg22_pilon	exonerate:protein2genome:local	cds	318732	320168	.	-	.
utg22_pilon	exonerate:protein2genome:local	exon	318732	320168	.	-	.	insertions 0 ; deletions 0
utg22_pilon	exonerate:protein2genome:local	similarity	318732	320168	2666	-	.	alignment_id 0 ; Query GL50803_101496-t26_1-p1 ; Align 320169 1 1437
utg299_pilon	exonerate:protein2genome:local	gene	548382	548867	875	-	.	gene_id 0 ; sequence GL50803_101498-t26_1-p1 ; gene_orientation .
utg299_pilon	exonerate:protein2genome:local	cds	548382	548867	.	-	.
utg299_pilon	exonerate:protein2genome:local	exon	548382	548867	.	-	.	insertions 0 ; deletions 0
utg299_pilon	exonerate:protein2genome:local	similarity	548382	548867	875	-	.	alignment_id 0 ; Query GL50803_101498-t26_1-p1 ; Align 548868 1 486
utg37_pilon	exonerate:protein2genome:local	gene	1857188	1857304	195	-	.	gene_id 0 ; sequence GL50803_10150-t26_1-p1 ; gene_orientation .
utg37_pilon	exonerate:protein2genome:local	cds	1857188	1857304	.	-	.
utg37_pilon	exonerate:protein2genome:local	exon	1857188	1857304	.	-	.	insertions 0 ; deletions 0
utg37_pilon	exonerate:protein2genome:local	similarity	1857188	1857304	195	-	.	alignment_id 0 ; Query GL50803_10150-t26_1-p1 ; Align 1857305 1 117
utg226_pilon	exonerate:protein2genome:local	gene	1195957	1197327	2392	-	.	gene_id 0 ; sequence GL50803_101501-t26_1-p1 ; gene_orientation .
utg226_pilon	exonerate:protein2genome:local	cds	1195957	1197327	.	-	.
utg226_pilon	exonerate:protein2genome:local	exon	1195957	1197327	.	-	.	insertions 0 ; deletions 0
utg226_pilon	exonerate:protein2genome:local	similarity	1195957	1197327	2392	-	.	alignment_id 0 ; Query GL50803_101501-t26_1-p1 ; Align 1197328 1 1371
utg226_pilon	exonerate:protein2genome:local	gene	1109076	1109282	357	+	.	gene_id 0 ; sequence GL50803_101528-t26_1-p1 ; gene_orientation .
utg226_pilon	exonerate:protein2genome:local	cds	1109076	1109282	.	+	.
utg226_pilon	exonerate:protein2genome:local	exon	1109076	1109282	.	+	.	insertions 0 ; deletions 0
utg226_pilon	exonerate:protein2genome:local	similarity	1109076	1109282	357	+	.	alignment_id 0 ; Query GL50803_101528-t26_1-p1 ; Align 1109076 1 207
utg133_pilon	exonerate:protein2genome:local	gene	438305	439159	1469	-	.	gene_id 0 ; sequence GL50803_101534-t26_1-p1 ; gene_orientation .
utg133_pilon	exonerate:protein2genome:local	cds	438305	439159	.	-	.
utg133_pilon	exonerate:protein2genome:local	exon	438305	439159	.	-	.	insertions 0 ; deletions 0
utg133_pilon	exonerate:protein2genome:local	similarity	438305	439159	1469	-	.	alignment_id 0 ; Query GL50803_101534-t26_1-p1 ; Align 439160 1 855
utg133_pilon	exonerate:protein2genome:local	gene	1522278	1523458	2145	-	.	gene_id 0 ; sequence GL50803_101589-t26_1-p1 ; gene_orientation .
utg133_pilon	exonerate:protein2genome:local	cds	1522278	1523458	.	-	.
utg133_pilon	exonerate:protein2genome:local	exon	1522278	1523458	.	-	.	insertions 0 ; deletions 0 ; frameshifts 2
utg133_pilon	exonerate:protein2genome:local	similarity	1522278	1523458	2145	-	.	alignment_id 0 ; Query GL50803_101589-t26_1-p1 ; Align 1523459 1 438 ; Align 1523020 147 291 ; Align 1522728 244 450
utg133_pilon	exonerate:protein2genome:local	gene	942151	945327	5433	-	.	gene_id 0 ; sequence GL50803_101594-t26_1-p1 ; gene_orientation .
utg133_pilon	exonerate:protein2genome:local	cds	942151	945327	.	-	.
utg133_pilon	exonerate:protein2genome:local	exon	942151	945327	.	-	.	insertions 0 ; deletions 0
utg133_pilon	exonerate:protein2genome:local	similarity	942151	945327	5433	-	.	alignment_id 0 ; Query GL50803_101594-t26_1-p1 ; Align 945328 1 3177
utg133_pilon	exonerate:protein2genome:local	gene	929539	929745	368	-	.	gene_id 0 ; sequence GL50803_101599-t26_1-p1 ; gene_orientation .
utg133_pilon	exonerate:protein2genome:local	cds	929539	929745	.	-	.
utg133_pilon	exonerate:protein2genome:local	exon	929539	929745	.	-	.	insertions 0 ; deletions 0
utg133_pilon	exonerate:protein2genome:local	similarity	929539	929745	368	-	.	alignment_id 0 ; Query GL50803_101599-t26_1-p1 ; Align 929746 1 207
utg226_pilon	exonerate:protein2genome:local	gene	1562894	1563100	368	+	.	gene_id 0 ; sequence GL50803_10160-t26_1-p1 ; gene_orientation .
utg226_pilon	exonerate:protein2genome:local	cds	1562894	1563100	.	+	.
utg226_pilon	exonerate:protein2genome:local	exon	1562894	1563100	.	+	.	insertions 0 ; deletions 0
utg226_pilon	exonerate:protein2genome:local	similarity	1562894	1563100	368	+	.	alignment_id 0 ; Query GL50803_10160-t26_1-p1 ; Align 1562894 1 207
utg226_pilon	exonerate:protein2genome:local	gene	1560649	1563207	4381	-	.	gene_id 0 ; sequence GL50803_10161-t26_1-p1 ; gene_orientation .
utg226_pilon	exonerate:protein2genome:local	cds	1560649	1563207	.	-	.
utg226_pilon	exonerate:protein2genome:local	exon	1560649	1563207	.	-	.	insertions 0 ; deletions 0
utg226_pilon	exonerate:protein2genome:local	similarity	1560649	1563207	4381	-	.	alignment_id 0 ; Query GL50803_10161-t26_1-p1 ; Align 1563208 1 2559
utg226_pilon	exonerate:protein2genome:local	gene	1558894	1560477	2733	-	.	gene_id 0 ; sequence GL50803_10162-t26_1-p1 ; gene_orientation .
utg226_pilon	exonerate:protein2genome:local	cds	1558894	1560477	.	-	.
utg226_pilon	exonerate:protein2genome:local	exon	1558894	1560477	.	-	.	insertions 0 ; deletions 0
utg226_pilon	exonerate:protein2genome:local	similarity	1558894	1560477	2733	-	.	alignment_id 0 ; Query GL50803_10162-t26_1-p1 ; Align 1560478 1 1584
utg37_pilon	exonerate:protein2genome:local	gene	1952703	1952951	422	+	.	gene_id 0 ; sequence GL50803_101652-t26_1-p1 ; gene_orientation .
utg37_pilon	exonerate:protein2genome:local	cds	1952703	1952951	.	+	.
utg37_pilon	exonerate:protein2genome:local	exon	1952703	1952951	.	+	.	insertions 0 ; deletions 0
utg37_pilon	exonerate:protein2genome:local	similarity	1952703	1952951	422	+	.	alignment_id 0 ; Query GL50803_101652-t26_1-p1 ; Align 1952703 1 249
utg226_pilon	exonerate:protein2genome:local	gene	1547559	1547693	223	+	.	gene_id 0 ; sequence GL50803_10166-t26_1-p1 ; gene_orientation .
utg226_pilon	exonerate:protein2genome:local	cds	1547559	1547693	.	+	.
utg226_pilon	exonerate:protein2genome:local	exon	1547559	1547693	.	+	.	insertions 0 ; deletions 0
utg226_pilon	exonerate:protein2genome:local	similarity	1547559	1547693	223	+	.	alignment_id 0 ; Query GL50803_10166-t26_1-p1 ; Align 1547559 1 135
utg226_pilon	exonerate:protein2genome:local	gene	1543881	1547450	5905	+	.	gene_id 0 ; sequence GL50803_10167-t26_1-p1 ; gene_orientation .
utg226_pilon	exonerate:protein2genome:local	cds	1543881	1547450	.	+	.
utg226_pilon	exonerate:protein2genome:local	exon	1543881	1547450	.	+	.	insertions 0 ; deletions 0
utg226_pilon	exonerate:protein2genome:local	similarity	1543881	1547450	5905	+	.	alignment_id 0 ; Query GL50803_10167-t26_1-p1 ; Align 1543881 1 3570
utg37_pilon	exonerate:protein2genome:local	gene	1374372	1374614	420	-	.	gene_id 0 ; sequence GL50803_101683-t26_1-p1 ; gene_orientation .
utg37_pilon	exonerate:protein2genome:local	cds	1374372	1374614	.	-	.
utg37_pilon	exonerate:protein2genome:local	exon	1374372	1374614	.	-	.	insertions 0 ; deletions 0
utg37_pilon	exonerate:protein2genome:local	similarity	1374372	1374614	420	-	.	alignment_id 0 ; Query GL50803_101683-t26_1-p1 ; Align 1374615 1 243
utg226_pilon	exonerate:protein2genome:local	gene	1543066	1543263	340	-	.	gene_id 0 ; sequence GL50803_10169-t26_1-p1 ; gene_orientation .
utg226_pilon	exonerate:protein2genome:local	cds	1543066	1543263	.	-	.
utg226_pilon	exonerate:protein2genome:local	exon	1543066	1543263	.	-	.	insertions 0 ; deletions 0
utg226_pilon	exonerate:protein2genome:local	similarity	1543066	1543263	340	-	.	alignment_id 0 ; Query GL50803_10169-t26_1-p1 ; Align 1543264 1 198
utg37_pilon	exonerate:protein2genome:local	gene	797514	800699	5406	-	.	gene_id 0 ; sequence GL50803_101699-t26_1-p1 ; gene_orientation .
utg37_pilon	exonerate:protein2genome:local	cds	797514	800699	.	-	.
utg37_pilon	exonerate:protein2genome:local	exon	797514	800699	.	-	.	insertions 0 ; deletions 0
utg37_pilon	exonerate:protein2genome:local	similarity	797514	800699	5406	-	.	alignment_id 0 ; Query GL50803_101699-t26_1-p1 ; Align 800700 1 3186
utg226_pilon	exonerate:protein2genome:local	gene	1542677	1543063	656	+	.	gene_id 0 ; sequence GL50803_10171-t26_1-p1 ; gene_orientation .
utg226_pilon	exonerate:protein2genome:local	cds	1542677	1543063	.	+	.
utg226_pilon	exonerate:protein2genome:local	exon	1542677	1543063	.	+	.	insertions 0 ; deletions 0
utg226_pilon	exonerate:protein2genome:local	similarity	1542677	1543063	656	+	.	alignment_id 0 ; Query GL50803_10171-t26_1-p1 ; Align 1542677 1 387
utg299_pilon	exonerate:protein2genome:local	gene	482095	485634	6154	+	.	gene_id 0 ; sequence GL50803_101739-t26_1-p1 ; gene_orientation .
utg299_pilon	exonerate:protein2genome:local	cds	482095	485634	.	+	.
utg299_pilon	exonerate:protein2genome:local	exon	482095	485634	.	+	.	insertions 0 ; deletions 0
utg299_pilon	exonerate:protein2genome:local	similarity	482095	485634	6154	+	.	alignment_id 0 ; Query GL50803_101739-t26_1-p1 ; Align 482095 1 3540
utg5_pilon	exonerate:protein2genome:local	gene	777290	777484	330	-	.	gene_id 0 ; sequence GL50803_10176-t26_1-p1 ; gene_orientation .
utg5_pilon	exonerate:protein2genome:local	cds	777290	777484	.	-	.
utg5_pilon	exonerate:protein2genome:local	exon	777290	777484	.	-	.	insertions 0 ; deletions 0
utg5_pilon	exonerate:protein2genome:local	similarity	777290	777484	330	-	.	alignment_id 0 ; Query GL50803_10176-t26_1-p1 ; Align 777485 1 195
utg226_pilon	exonerate:protein2genome:local	gene	1707348	1709444	3936	+	.	gene_id 0 ; sequence GL50803_101765-t26_1-p1 ; gene_orientation .
utg226_pilon	exonerate:protein2genome:local	cds	1707348	1709444	.	+	.
utg226_pilon	exonerate:protein2genome:local	exon	1707348	1709444	.	+	.	insertions 0 ; deletions 0
utg226_pilon	exonerate:protein2genome:local	similarity	1707348	1709444	3936	+	.	alignment_id 0 ; Query GL50803_101765-t26_1-p1 ; Align 1707348 1 2097
utg133_pilon	exonerate:protein2genome:local	gene	355668	356183	870	+	.	gene_id 0 ; sequence GL50803_101768-t26_1-p1 ; gene_orientation .
utg133_pilon	exonerate:protein2genome:local	cds	355668	356183	.	+	.
utg133_pilon	exonerate:protein2genome:local	exon	355668	356183	.	+	.	insertions 0 ; deletions 0
utg133_pilon	exonerate:protein2genome:local	similarity	355668	356183	870	+	.	alignment_id 0 ; Query GL50803_101768-t26_1-p1 ; Align 355668 1 516
utg5_pilon	exonerate:protein2genome:local	gene	1150385	1152670	4262	-	.	gene_id 0 ; sequence GL50803_101805-t26_1-p1 ; gene_orientation .
utg5_pilon	exonerate:protein2genome:local	cds	1150385	1152670	.	-	.
utg5_pilon	exonerate:protein2genome:local	exon	1150385	1152670	.	-	.	insertions 0 ; deletions 0
utg5_pilon	exonerate:protein2genome:local	similarity	1150385	1152670	4262	-	.	alignment_id 0 ; Query GL50803_101805-t26_1-p1 ; Align 1152671 1 2286
utg5_pilon	exonerate:protein2genome:local	gene	768672	770945	3883	-	.	gene_id 0 ; sequence GL50803_10181-t26_1-p1 ; gene_orientation .
utg5_pilon	exonerate:protein2genome:local	cds	768672	770945	.	-	.
utg5_pilon	exonerate:protein2genome:local	exon	768672	770945	.	-	.	insertions 0 ; deletions 0
utg5_pilon	exonerate:protein2genome:local	similarity	768672	770945	3883	-	.	alignment_id 0 ; Query GL50803_10181-t26_1-p1 ; Align 770946 1 2274
utg5_pilon	exonerate:protein2genome:local	gene	1160050	1164345	7313	+	.	gene_id 0 ; sequence GL50803_101810-t26_1-p1 ; gene_orientation .
utg5_pilon	exonerate:protein2genome:local	cds	1160050	1164345	.	+	.
utg5_pilon	exonerate:protein2genome:local	exon	1160050	1164345	.	+	.	insertions 0 ; deletions 0
utg5_pilon	exonerate:protein2genome:local	similarity	1160050	1164345	7313	+	.	alignment_id 0 ; Query GL50803_101810-t26_1-p1 ; Align 1160050 1 4296
utg5_pilon	exonerate:protein2genome:local	gene	1164910	1165281	650	+	.	gene_id 0 ; sequence GL50803_101811-t26_1-p1 ; gene_orientation .
utg5_pilon	exonerate:protein2genome:local	cds	1164910	1165281	.	+	.
utg5_pilon	exonerate:protein2genome:local	exon	1164910	1165281	.	+	.	insertions 0 ; deletions 0
utg5_pilon	exonerate:protein2genome:local	similarity	1164910	1165281	650	+	.	alignment_id 0 ; Query GL50803_101811-t26_1-p1 ; Align 1164910 1 372
utg5_pilon	exonerate:protein2genome:local	gene	768157	768648	802	-	.	gene_id 0 ; sequence GL50803_10182-t26_1-p1 ; gene_orientation .
utg5_pilon	exonerate:protein2genome:local	cds	768157	768648	.	-	.
utg5_pilon	exonerate:protein2genome:local	exon	768157	768648	.	-	.	insertions 0 ; deletions 0
utg5_pilon	exonerate:protein2genome:local	similarity	768157	768648	802	-	.	alignment_id 0 ; Query GL50803_10182-t26_1-p1 ; Align 768649 1 492
utg299_pilon	exonerate:protein2genome:local	gene	878316	880904	4466	-	.	gene_id 0 ; sequence GL50803_101824-t26_1-p1 ; gene_orientation .
utg299_pilon	exonerate:protein2genome:local	cds	878316	880904	.	-	.
utg299_pilon	exonerate:protein2genome:local	exon	878316	880904	.	-	.	insertions 0 ; deletions 0
utg299_pilon	exonerate:protein2genome:local	similarity	878316	880904	4466	-	.	alignment_id 0 ; Query GL50803_101824-t26_1-p1 ; Align 880905 1 2589
utg133_pilon	exonerate:protein2genome:local	gene	1263190	1264797	2986	-	.	gene_id 0 ; sequence GL50803_101832-t26_1-p1 ; gene_orientation .
utg133_pilon	exonerate:protein2genome:local	cds	1263190	1264797	.	-	.
utg133_pilon	exonerate:protein2genome:local	exon	1263190	1264797	.	-	.	insertions 0 ; deletions 0
utg133_pilon	exonerate:protein2genome:local	similarity	1263190	1264797	2986	-	.	alignment_id 0 ; Query GL50803_101832-t26_1-p1 ; Align 1264798 1 1608
utg133_pilon	exonerate:protein2genome:local	gene	1331295	1331993	1255	-	.	gene_id 0 ; sequence GL50803_101845-t26_1-p1 ; gene_orientation .
utg133_pilon	exonerate:protein2genome:local	cds	1331295	1331993	.	-	.
utg133_pilon	exonerate:protein2genome:local	exon	1331295	1331993	.	-	.	insertions 0 ; deletions 0
utg133_pilon	exonerate:protein2genome:local	similarity	1331295	1331993	1255	-	.	alignment_id 0 ; Query GL50803_101845-t26_1-p1 ; Align 1331994 1 699
utg5_pilon	exonerate:protein2genome:local	gene	384880	386091	2118	-	.	gene_id 0 ; sequence GL50803_101850-t26_1-p1 ; gene_orientation .
utg5_pilon	exonerate:protein2genome:local	cds	384880	386091	.	-	.
utg5_pilon	exonerate:protein2genome:local	exon	384880	386091	.	-	.	insertions 0 ; deletions 0
utg5_pilon	exonerate:protein2genome:local	similarity	384880	386091	2118	-	.	alignment_id 0 ; Query GL50803_101850-t26_1-p1 ; Align 386092 1 1212
utg37_pilon	exonerate:protein2genome:local	gene	2566758	2569184	4100	+	.	gene_id 0 ; sequence GL50803_101866-t26_1-p1 ; gene_orientation .
utg37_pilon	exonerate:protein2genome:local	cds	2566758	2569184	.	+	.
utg37_pilon	exonerate:protein2genome:local	exon	2566758	2569184	.	+	.	insertions 0 ; deletions 0
utg37_pilon	exonerate:protein2genome:local	similarity	2566758	2569184	4100	+	.	alignment_id 0 ; Query GL50803_101866-t26_1-p1 ; Align 2566758 1 2427
utg22_pilon	exonerate:protein2genome:local	gene	1273733	1275529	3074	+	.	gene_id 0 ; sequence GL50803_101877-t26_1-p1 ; gene_orientation .
utg22_pilon	exonerate:protein2genome:local	cds	1273733	1275529	.	+	.
utg22_pilon	exonerate:protein2genome:local	exon	1273733	1275529	.	+	.	insertions 0 ; deletions 0
utg22_pilon	exonerate:protein2genome:local	similarity	1273733	1275529	3074	+	.	alignment_id 0 ; Query GL50803_101877-t26_1-p1 ; Align 1273733 1 1797
utg5_pilon	exonerate:protein2genome:local	gene	763175	763462	505	-	.	gene_id 0 ; sequence GL50803_10189-t26_1-p1 ; gene_orientation .
utg5_pilon	exonerate:protein2genome:local	cds	763175	763462	.	-	.
utg5_pilon	exonerate:protein2genome:local	exon	763175	763462	.	-	.	insertions 0 ; deletions 0
utg5_pilon	exonerate:protein2genome:local	similarity	763175	763462	505	-	.	alignment_id 0 ; Query GL50803_10189-t26_1-p1 ; Align 763463 1 288
utg5_pilon	exonerate:protein2genome:local	gene	762050	763861	3207	+	.	gene_id 0 ; sequence GL50803_10190-t26_1-p1 ; gene_orientation .
utg5_pilon	exonerate:protein2genome:local	cds	762050	763861	.	+	.
utg5_pilon	exonerate:protein2genome:local	exon	762050	763861	.	+	.	insertions 0 ; deletions 0
utg5_pilon	exonerate:protein2genome:local	similarity	762050	763861	3207	+	.	alignment_id 0 ; Query GL50803_10190-t26_1-p1 ; Align 762050 1 1812
utg22_pilon	exonerate:protein2genome:local	gene	1333569	1335413	3219	+	.	gene_id 0 ; sequence GL50803_101904-t26_1-p1 ; gene_orientation .
utg22_pilon	exonerate:protein2genome:local	cds	1333569	1335413	.	+	.
utg22_pilon	exonerate:protein2genome:local	exon	1333569	1335413	.	+	.	insertions 0 ; deletions 0
utg22_pilon	exonerate:protein2genome:local	similarity	1333569	1335413	3219	+	.	alignment_id 0 ; Query GL50803_101904-t26_1-p1 ; Align 1333569 1 1845
utg22_pilon	exonerate:protein2genome:local	gene	1336491	1337852	2271	+	.	gene_id 0 ; sequence GL50803_101906-t26_1-p1 ; gene_orientation .
utg22_pilon	exonerate:protein2genome:local	cds	1336491	1337852	.	+	.
utg22_pilon	exonerate:protein2genome:local	exon	1336491	1337852	.	+	.	insertions 0 ; deletions 0
utg22_pilon	exonerate:protein2genome:local	similarity	1336491	1337852	2271	+	.	alignment_id 0 ; Query GL50803_101906-t26_1-p1 ; Align 1336491 1 1362
utg5_pilon	exonerate:protein2genome:local	gene	761824	761931	180	+	.	gene_id 0 ; sequence GL50803_10191-t26_1-p1 ; gene_orientation .
utg5_pilon	exonerate:protein2genome:local	cds	761824	761931	.	+	.
utg5_pilon	exonerate:protein2genome:local	exon	761824	761931	.	+	.	insertions 0 ; deletions 0
utg5_pilon	exonerate:protein2genome:local	similarity	761824	761931	180	+	.	alignment_id 0 ; Query GL50803_10191-t26_1-p1 ; Align 761824 1 108
utg133_pilon	exonerate:protein2genome:local	gene	1327775	1328731	1736	+	.	gene_id 0 ; sequence GL50803_101918-t26_1-p1 ; gene_orientation .
utg133_pilon	exonerate:protein2genome:local	cds	1327775	1328731	.	+	.
utg133_pilon	exonerate:protein2genome:local	exon	1327775	1328731	.	+	.	insertions 0 ; deletions 0
utg133_pilon	exonerate:protein2genome:local	similarity	1327775	1328731	1736	+	.	alignment_id 0 ; Query GL50803_101918-t26_1-p1 ; Align 1327775 1 957
utg133_pilon	exonerate:protein2genome:local	gene	1326061	1326795	1326	-	.	gene_id 0 ; sequence GL50803_101919-t26_1-p1 ; gene_orientation .
utg133_pilon	exonerate:protein2genome:local	cds	1326061	1326795	.	-	.
utg133_pilon	exonerate:protein2genome:local	exon	1326061	1326795	.	-	.	insertions 0 ; deletions 0
utg133_pilon	exonerate:protein2genome:local	similarity	1326061	1326795	1326	-	.	alignment_id 0 ; Query GL50803_101919-t26_1-p1 ; Align 1326796 1 735
utg5_pilon	exonerate:protein2genome:local	gene	761264	761713	810	+	.	gene_id 0 ; sequence GL50803_10192-t26_1-p1 ; gene_orientation .
utg5_pilon	exonerate:protein2genome:local	cds	761264	761713	.	+	.
utg5_pilon	exonerate:protein2genome:local	exon	761264	761713	.	+	.	insertions 0 ; deletions 0
utg5_pilon	exonerate:protein2genome:local	similarity	761264	761713	810	+	.	alignment_id 0 ; Query GL50803_10192-t26_1-p1 ; Align 761264 1 450
utg5_pilon	exonerate:protein2genome:local	gene	758206	761085	4900	+	.	gene_id 0 ; sequence GL50803_10193-t26_1-p1 ; gene_orientation .
utg5_pilon	exonerate:protein2genome:local	cds	758206	761085	.	+	.
utg5_pilon	exonerate:protein2genome:local	exon	758206	761085	.	+	.	insertions 0 ; deletions 0
utg5_pilon	exonerate:protein2genome:local	similarity	758206	761085	4900	+	.	alignment_id 0 ; Query GL50803_10193-t26_1-p1 ; Align 758206 1 2880
utg5_pilon	exonerate:protein2genome:local	gene	757854	758177	586	-	.	gene_id 0 ; sequence GL50803_10194-t26_1-p1 ; gene_orientation .
utg5_pilon	exonerate:protein2genome:local	cds	757854	758177	.	-	.
utg5_pilon	exonerate:protein2genome:local	exon	757854	758177	.	-	.	insertions 0 ; deletions 0
utg5_pilon	exonerate:protein2genome:local	similarity	757854	758177	586	-	.	alignment_id 0 ; Query GL50803_10194-t26_1-p1 ; Align 758178 1 324
utg37_pilon	exonerate:protein2genome:local	gene	1269433	1270035	1034	+	.	gene_id 0 ; sequence GL50803_101943-t26_1-p1 ; gene_orientation .
utg37_pilon	exonerate:protein2genome:local	cds	1269433	1270035	.	+	.
utg37_pilon	exonerate:protein2genome:local	exon	1269433	1270035	.	+	.	insertions 0 ; deletions 0
utg37_pilon	exonerate:protein2genome:local	similarity	1269433	1270035	1034	+	.	alignment_id 0 ; Query GL50803_101943-t26_1-p1 ; Align 1269433 1 603
utg22_pilon	exonerate:protein2genome:local	gene	1743233	1751512	14163	+	.	gene_id 0 ; sequence GL50803_101948-t26_1-p1 ; gene_orientation .
utg22_pilon	exonerate:protein2genome:local	cds	1743233	1751512	.	+	.
utg22_pilon	exonerate:protein2genome:local	exon	1743233	1751512	.	+	.	insertions 0 ; deletions 0
utg22_pilon	exonerate:protein2genome:local	similarity	1743233	1751512	14163	+	.	alignment_id 0 ; Query GL50803_101948-t26_1-p1 ; Align 1743233 1 8280
utg22_pilon	exonerate:protein2genome:local	gene	1713399	1715690	3910	-	.	gene_id 0 ; sequence GL50803_101955-t26_1-p1 ; gene_orientation .
utg22_pilon	exonerate:protein2genome:local	cds	1713399	1715690	.	-	.
utg22_pilon	exonerate:protein2genome:local	exon	1713399	1715690	.	-	.	insertions 0 ; deletions 0
utg22_pilon	exonerate:protein2genome:local	similarity	1713399	1715690	3910	-	.	alignment_id 0 ; Query GL50803_101955-t26_1-p1 ; Align 1715691 1 2292
utg5_pilon	exonerate:protein2genome:local	gene	757312	757803	807	-	.	gene_id 0 ; sequence GL50803_10196-t26_1-p1 ; gene_orientation .
utg5_pilon	exonerate:protein2genome:local	cds	757312	757803	.	-	.
utg5_pilon	exonerate:protein2genome:local	exon	757312	757803	.	-	.	insertions 0 ; deletions 0
utg5_pilon	exonerate:protein2genome:local	similarity	757312	757803	807	-	.	alignment_id 0 ; Query GL50803_10196-t26_1-p1 ; Align 757804 1 492
utg22_pilon	exonerate:protein2genome:local	gene	2630994	2631275	503	+	.	gene_id 0 ; sequence GL50803_101990-t26_1-p1 ; gene_orientation .
utg22_pilon	exonerate:protein2genome:local	cds	2630994	2631275	.	+	.
utg22_pilon	exonerate:protein2genome:local	exon	2630994	2631275	.	+	.	insertions 0 ; deletions 0
utg22_pilon	exonerate:protein2genome:local	similarity	2630994	2631275	503	+	.	alignment_id 0 ; Query GL50803_101990-t26_1-p1 ; Align 2630994 1 282
utg22_pilon	exonerate:protein2genome:local	gene	1147903	1150392	4246	-	.	gene_id 0 ; sequence GL50803_101994-t26_1-p1 ; gene_orientation .
utg22_pilon	exonerate:protein2genome:local	cds	1147903	1150392	.	-	.
utg22_pilon	exonerate:protein2genome:local	exon	1147903	1150392	.	-	.	insertions 0 ; deletions 0
utg22_pilon	exonerate:protein2genome:local	similarity	1147903	1150392	4246	-	.	alignment_id 0 ; Query GL50803_101994-t26_1-p1 ; Align 1150393 1 2490
utg22_pilon	exonerate:protein2genome:local	gene	1217087	1217302	361	+	.	gene_id 0 ; sequence GL50803_102012-t26_1-p1 ; gene_orientation .
utg22_pilon	exonerate:protein2genome:local	cds	1217087	1217302	.	+	.
utg22_pilon	exonerate:protein2genome:local	exon	1217087	1217302	.	+	.	insertions 0 ; deletions 0
utg22_pilon	exonerate:protein2genome:local	similarity	1217087	1217302	361	+	.	alignment_id 0 ; Query GL50803_102012-t26_1-p1 ; Align 1217087 1 216
utg22_pilon	exonerate:protein2genome:local	gene	2571645	2574521	4945	+	.	gene_id 0 ; sequence GL50803_102022-t26_1-p1 ; gene_orientation .
utg22_pilon	exonerate:protein2genome:local	cds	2571645	2574521	.	+	.
utg22_pilon	exonerate:protein2genome:local	exon	2571645	2574521	.	+	.	insertions 0 ; deletions 0
utg22_pilon	exonerate:protein2genome:local	similarity	2571645	2574521	4945	+	.	alignment_id 0 ; Query GL50803_102022-t26_1-p1 ; Align 2571645 1 2877
utg22_pilon	exonerate:protein2genome:local	gene	2574576	2577086	4209	-	.	gene_id 0 ; sequence GL50803_102023-t26_1-p1 ; gene_orientation .
utg22_pilon	exonerate:protein2genome:local	cds	2574576	2577086	.	-	.
utg22_pilon	exonerate:protein2genome:local	exon	2574576	2577086	.	-	.	insertions 0 ; deletions 0
utg22_pilon	exonerate:protein2genome:local	similarity	2574576	2577086	4209	-	.	alignment_id 0 ; Query GL50803_102023-t26_1-p1 ; Align 2577087 1 2511
utg299_pilon	exonerate:protein2genome:local	gene	259715	262648	5043	+	.	gene_id 0 ; sequence GL50803_102034-t26_1-p1 ; gene_orientation .
utg299_pilon	exonerate:protein2genome:local	cds	259715	262648	.	+	.
utg299_pilon	exonerate:protein2genome:local	exon	259715	262648	.	+	.	insertions 0 ; deletions 0
utg299_pilon	exonerate:protein2genome:local	similarity	259715	262648	5043	+	.	alignment_id 0 ; Query GL50803_102034-t26_1-p1 ; Align 259715 1 2934
utg299_pilon	exonerate:protein2genome:local	gene	264005	264238	414	-	.	gene_id 0 ; sequence GL50803_102036-t26_1-p1 ; gene_orientation .
utg299_pilon	exonerate:protein2genome:local	cds	264005	264238	.	-	.
utg299_pilon	exonerate:protein2genome:local	exon	264005	264238	.	-	.	insertions 0 ; deletions 0
utg299_pilon	exonerate:protein2genome:local	similarity	264005	264238	414	-	.	alignment_id 0 ; Query GL50803_102036-t26_1-p1 ; Align 264239 1 234
utg299_pilon	exonerate:protein2genome:local	gene	296487	298439	3304	+	.	gene_id 0 ; sequence GL50803_102051-t26_1-p1 ; gene_orientation .
utg299_pilon	exonerate:protein2genome:local	cds	296487	298439	.	+	.
utg299_pilon	exonerate:protein2genome:local	exon	296487	298439	.	+	.	insertions 0 ; deletions 0
utg299_pilon	exonerate:protein2genome:local	similarity	296487	298439	3304	+	.	alignment_id 0 ; Query GL50803_102051-t26_1-p1 ; Align 296487 1 1953
utg299_pilon	exonerate:protein2genome:local	gene	302903	309133	10815	+	.	gene_id 0 ; sequence GL50803_102056-t26_1-p1 ; gene_orientation .
utg299_pilon	exonerate:protein2genome:local	cds	302903	309133	.	+	.
utg299_pilon	exonerate:protein2genome:local	exon	302903	309133	.	+	.	insertions 0 ; deletions 0
utg299_pilon	exonerate:protein2genome:local	similarity	302903	309133	10815	+	.	alignment_id 0 ; Query GL50803_102056-t26_1-p1 ; Align 302903 1 6231
utg133_pilon	exonerate:protein2genome:local	gene	230881	231099	383	-	.	gene_id 0 ; sequence GL50803_102061-t26_1-p1 ; gene_orientation .
utg133_pilon	exonerate:protein2genome:local	cds	230881	231099	.	-	.
utg133_pilon	exonerate:protein2genome:local	exon	230881	231099	.	-	.	insertions 0 ; deletions 0
utg133_pilon	exonerate:protein2genome:local	similarity	230881	231099	383	-	.	alignment_id 0 ; Query GL50803_102061-t26_1-p1 ; Align 231100 1 219
utg133_pilon	exonerate:protein2genome:local	gene	199748	199996	437	+	.	gene_id 0 ; sequence GL50803_102070-t26_1-p1 ; gene_orientation .
utg133_pilon	exonerate:protein2genome:local	cds	199748	199996	.	+	.
utg133_pilon	exonerate:protein2genome:local	exon	199748	199996	.	+	.	insertions 0 ; deletions 0
utg133_pilon	exonerate:protein2genome:local	similarity	199748	199996	437	+	.	alignment_id 0 ; Query GL50803_102070-t26_1-p1 ; Align 199748 1 249
utg133_pilon	exonerate:protein2genome:local	gene	197924	200833	4884	-	.	gene_id 0 ; sequence GL50803_102071-t26_1-p1 ; gene_orientation .
utg133_pilon	exonerate:protein2genome:local	cds	197924	200833	.	-	.
utg133_pilon	exonerate:protein2genome:local	exon	197924	200833	.	-	.	insertions 0 ; deletions 0
utg133_pilon	exonerate:protein2genome:local	similarity	197924	200833	4884	-	.	alignment_id 0 ; Query GL50803_102071-t26_1-p1 ; Align 200834 1 2910
utg37_pilon	exonerate:protein2genome:local	gene	992633	992890	456	+	.	gene_id 0 ; sequence GL50803_102096-t26_1-p1 ; gene_orientation .
utg37_pilon	exonerate:protein2genome:local	cds	992633	992890	.	+	.
utg37_pilon	exonerate:protein2genome:local	exon	992633	992890	.	+	.	insertions 0 ; deletions 0
utg37_pilon	exonerate:protein2genome:local	similarity	992633	992890	456	+	.	alignment_id 0 ; Query GL50803_102096-t26_1-p1 ; Align 992633 1 258
utg37_pilon	exonerate:protein2genome:local	gene	1000548	1003621	5253	+	.	gene_id 0 ; sequence GL50803_102101-t26_1-p1 ; gene_orientation .
utg37_pilon	exonerate:protein2genome:local	cds	1000548	1003621	.	+	.
utg37_pilon	exonerate:protein2genome:local	exon	1000548	1003621	.	+	.	insertions 0 ; deletions 2 ; frameshifts 2
utg37_pilon	exonerate:protein2genome:local	similarity	1000548	1003621	5253	+	.	alignment_id 0 ; Query GL50803_102101-t26_1-p1 ; Align 1000548 1 384 ; Align 1000932 130 75 ; Align 1001009 156 2613
utg37_pilon	exonerate:protein2genome:local	gene	1024242	1029854	9640	+	.	gene_id 0 ; sequence GL50803_102108-t26_1-p1 ; gene_orientation .
utg37_pilon	exonerate:protein2genome:local	cds	1024242	1029854	.	+	.
utg37_pilon	exonerate:protein2genome:local	exon	1024242	1029854	.	+	.	insertions 0 ; deletions 0
utg37_pilon	exonerate:protein2genome:local	similarity	1024242	1029854	9640	+	.	alignment_id 0 ; Query GL50803_102108-t26_1-p1 ; Align 1024242 1 5613
utg37_pilon	exonerate:protein2genome:local	gene	1036466	1038895	3925	+	.	gene_id 0 ; sequence GL50803_102110-t26_1-p1 ; gene_orientation .
utg37_pilon	exonerate:protein2genome:local	cds	1036466	1038895	.	+	.
utg37_pilon	exonerate:protein2genome:local	exon	1036466	1038895	.	+	.	insertions 0 ; deletions 0
utg37_pilon	exonerate:protein2genome:local	similarity	1036466	1038895	3925	+	.	alignment_id 0 ; Query GL50803_102110-t26_1-p1 ; Align 1036466 1 2430
utg5_pilon	exonerate:protein2genome:local	gene	1022111	1022377	477	-	.	gene_id 0 ; sequence GL50803_102132-t26_1-p1 ; gene_orientation .
utg5_pilon	exonerate:protein2genome:local	cds	1022111	1022377	.	-	.
utg5_pilon	exonerate:protein2genome:local	exon	1022111	1022377	.	-	.	insertions 0 ; deletions 0
utg5_pilon	exonerate:protein2genome:local	similarity	1022111	1022377	477	-	.	alignment_id 0 ; Query GL50803_102132-t26_1-p1 ; Align 1022378 1 267
utg5_pilon	exonerate:protein2genome:local	gene	1042106	1042480	663	-	.	gene_id 0 ; sequence GL50803_102141-t26_1-p1 ; gene_orientation .
utg5_pilon	exonerate:protein2genome:local	cds	1042106	1042480	.	-	.
utg5_pilon	exonerate:protein2genome:local	exon	1042106	1042480	.	-	.	insertions 0 ; deletions 0
utg5_pilon	exonerate:protein2genome:local	similarity	1042106	1042480	663	-	.	alignment_id 0 ; Query GL50803_102141-t26_1-p1 ; Align 1042481 1 375
utg5_pilon	exonerate:protein2genome:local	gene	1042995	1043258	444	+	.	gene_id 0 ; sequence GL50803_102142-t26_1-p1 ; gene_orientation .
utg5_pilon	exonerate:protein2genome:local	cds	1042995	1043258	.	+	.
utg5_pilon	exonerate:protein2genome:local	exon	1042995	1043258	.	+	.	insertions 0 ; deletions 0
utg5_pilon	exonerate:protein2genome:local	similarity	1042995	1043258	444	+	.	alignment_id 0 ; Query GL50803_102142-t26_1-p1 ; Align 1042995 1 264
utg5_pilon	exonerate:protein2genome:local	gene	574748	575656	1643	+	.	gene_id 0 ; sequence GL50803_10217-t26_1-p1 ; gene_orientation .
utg5_pilon	exonerate:protein2genome:local	cds	574748	575656	.	+	.
utg5_pilon	exonerate:protein2genome:local	exon	574748	575656	.	+	.	insertions 0 ; deletions 0
utg5_pilon	exonerate:protein2genome:local	similarity	574748	575656	1643	+	.	alignment_id 0 ; Query GL50803_10217-t26_1-p1 ; Align 574748 1 909
utg37_pilon	exonerate:protein2genome:local	gene	663893	664648	1317	-	.	gene_id 0 ; sequence GL50803_102170-t26_1-p1 ; gene_orientation .
utg37_pilon	exonerate:protein2genome:local	cds	663893	664648	.	-	.
utg37_pilon	exonerate:protein2genome:local	exon	663893	664648	.	-	.	insertions 0 ; deletions 0
utg37_pilon	exonerate:protein2genome:local	similarity	663893	664648	1317	-	.	alignment_id 0 ; Query GL50803_102170-t26_1-p1 ; Align 664649 1 756
utg226_pilon	exonerate:protein2genome:local	gene	678629	842782	647	+	.	gene_id 0 ; sequence GL50803_102178-t26_1-p1 ; gene_orientation +
utg226_pilon	exonerate:protein2genome:local	cds	678629	678876	.	+	.
utg226_pilon	exonerate:protein2genome:local	exon	678629	678876	.	+	.	insertions 0 ; deletions 0
utg226_pilon	exonerate:protein2genome:local	splice5	678877	678878	.	+	.	intron_id 1 ; splice_site "GT"
utg226_pilon	exonerate:protein2genome:local	intron	678877	842646	.	+	.	intron_id 1
utg226_pilon	exonerate:protein2genome:local	splice3	842645	842646	.	+	.	intron_id 0 ; splice_site "AC"
utg226_pilon	exonerate:protein2genome:local	cds	842647	842782	.	+	.
utg226_pilon	exonerate:protein2genome:local	exon	842647	842782	.	+	.	insertions 0 ; deletions 0
utg226_pilon	exonerate:protein2genome:local	similarity	678629	842782	647	+	.	alignment_id 0 ; Query GL50803_102178-t26_1-p1 ; Align 678629 1 246 ; Align 842648 84 135
utg5_pilon	exonerate:protein2genome:local	gene	575733	576326	1071	+	.	gene_id 0 ; sequence GL50803_10218-t26_1-p1 ; gene_orientation .
utg5_pilon	exonerate:protein2genome:local	cds	575733	576326	.	+	.
utg5_pilon	exonerate:protein2genome:local	exon	575733	576326	.	+	.	insertions 0 ; deletions 0
utg5_pilon	exonerate:protein2genome:local	similarity	575733	576326	1071	+	.	alignment_id 0 ; Query GL50803_10218-t26_1-p1 ; Align 575733 1 594
utg22_pilon	exonerate:protein2genome:local	gene	2342704	2343375	1200	+	.	gene_id 0 ; sequence GL50803_102180-t26_1-p1 ; gene_orientation .
utg22_pilon	exonerate:protein2genome:local	cds	2342704	2343375	.	+	.
utg22_pilon	exonerate:protein2genome:local	exon	2342704	2343375	.	+	.	insertions 0 ; deletions 0
utg22_pilon	exonerate:protein2genome:local	similarity	2342704	2343375	1200	+	.	alignment_id 0 ; Query GL50803_102180-t26_1-p1 ; Align 2342704 1 672
utg5_pilon	exonerate:protein2genome:local	gene	23362	30984	12954	+	.	gene_id 0 ; sequence GL50803_102184-t26_1-p1 ; gene_orientation .
utg5_pilon	exonerate:protein2genome:local	cds	23362	30984	.	+	.
utg5_pilon	exonerate:protein2genome:local	exon	23362	30984	.	+	.	insertions 0 ; deletions 0
utg5_pilon	exonerate:protein2genome:local	similarity	23362	30984	12954	+	.	alignment_id 0 ; Query GL50803_102184-t26_1-p1 ; Align 23362 1 7623
utg5_pilon	exonerate:protein2genome:local	gene	576339	580628	7228	+	.	gene_id 0 ; sequence GL50803_10219-t26_1-p1 ; gene_orientation .
utg5_pilon	exonerate:protein2genome:local	cds	576339	580628	.	+	.
utg5_pilon	exonerate:protein2genome:local	exon	576339	580628	.	+	.	insertions 0 ; deletions 0
utg5_pilon	exonerate:protein2genome:local	similarity	576339	580628	7228	+	.	alignment_id 0 ; Query GL50803_10219-t26_1-p1 ; Align 576339 1 4290
utg5_pilon	exonerate:protein2genome:local	gene	581143	582144	1736	+	.	gene_id 0 ; sequence GL50803_10221-t26_1-p1 ; gene_orientation .
utg5_pilon	exonerate:protein2genome:local	cds	581143	582144	.	+	.
utg5_pilon	exonerate:protein2genome:local	exon	581143	582144	.	+	.	insertions 0 ; deletions 0
utg5_pilon	exonerate:protein2genome:local	similarity	581143	582144	1736	+	.	alignment_id 0 ; Query GL50803_10221-t26_1-p1 ; Align 581143 1 1002
utg133_pilon	exonerate:protein2genome:local	gene	191596	192471	1591	+	.	gene_id 0 ; sequence GL50803_102230-t26_1-p1 ; gene_orientation .
utg133_pilon	exonerate:protein2genome:local	cds	191596	192471	.	+	.
utg133_pilon	exonerate:protein2genome:local	exon	191596	192471	.	+	.	insertions 0 ; deletions 0
utg133_pilon	exonerate:protein2genome:local	similarity	191596	192471	1591	+	.	alignment_id 0 ; Query GL50803_102230-t26_1-p1 ; Align 191596 1 876
utg37_pilon	exonerate:protein2genome:local	gene	1762870	1763076	361	+	.	gene_id 0 ; sequence GL50803_102245-t26_1-p1 ; gene_orientation .
utg37_pilon	exonerate:protein2genome:local	cds	1762870	1763076	.	+	.
utg37_pilon	exonerate:protein2genome:local	exon	1762870	1763076	.	+	.	insertions 0 ; deletions 0
utg37_pilon	exonerate:protein2genome:local	similarity	1762870	1763076	361	+	.	alignment_id 0 ; Query GL50803_102245-t26_1-p1 ; Align 1762870 1 207
utg37_pilon	exonerate:protein2genome:local	gene	1767976	1771041	5011	+	.	gene_id 0 ; sequence GL50803_102248-t26_1-p1 ; gene_orientation .
utg37_pilon	exonerate:protein2genome:local	cds	1767976	1771041	.	+	.
utg37_pilon	exonerate:protein2genome:local	exon	1767976	1771041	.	+	.	insertions 0 ; deletions 0
utg37_pilon	exonerate:protein2genome:local	similarity	1767976	1771041	5011	+	.	alignment_id 0 ; Query GL50803_102248-t26_1-p1 ; Align 1767976 1 3066
utg37_pilon	exonerate:protein2genome:local	gene	1792262	1792474	375	+	.	gene_id 0 ; sequence GL50803_102256-t26_1-p1 ; gene_orientation .
utg37_pilon	exonerate:protein2genome:local	cds	1792262	1792474	.	+	.
utg37_pilon	exonerate:protein2genome:local	exon	1792262	1792474	.	+	.	insertions 0 ; deletions 0
utg37_pilon	exonerate:protein2genome:local	similarity	1792262	1792474	375	+	.	alignment_id 0 ; Query GL50803_102256-t26_1-p1 ; Align 1792262 1 213
utg37_pilon	exonerate:protein2genome:local	gene	1815457	1816446	1722	-	.	gene_id 0 ; sequence GL50803_102263-t26_1-p1 ; gene_orientation .
utg37_pilon	exonerate:protein2genome:local	cds	1815457	1816446	.	-	.
utg37_pilon	exonerate:protein2genome:local	exon	1815457	1816446	.	-	.	insertions 0 ; deletions 0
utg37_pilon	exonerate:protein2genome:local	similarity	1815457	1816446	1722	-	.	alignment_id 0 ; Query GL50803_102263-t26_1-p1 ; Align 1816447 1 990
utg226_pilon	exonerate:protein2genome:local	gene	1887486	1889204	2898	+	.	gene_id 0 ; sequence GL50803_10229-t26_1-p1 ; gene_orientation .
utg226_pilon	exonerate:protein2genome:local	cds	1887486	1889204	.	+	.
utg226_pilon	exonerate:protein2genome:local	exon	1887486	1889204	.	+	.	insertions 0 ; deletions 0
utg226_pilon	exonerate:protein2genome:local	similarity	1887486	1889204	2898	+	.	alignment_id 0 ; Query GL50803_10229-t26_1-p1 ; Align 1887486 1 1719
utg5_pilon	exonerate:protein2genome:local	gene	167832	168050	366	-	.	gene_id 0 ; sequence GL50803_102303-t26_1-p1 ; gene_orientation .
utg5_pilon	exonerate:protein2genome:local	cds	167832	168050	.	-	.
utg5_pilon	exonerate:protein2genome:local	exon	167832	168050	.	-	.	insertions 0 ; deletions 0
utg5_pilon	exonerate:protein2genome:local	similarity	167832	168050	366	-	.	alignment_id 0 ; Query GL50803_102303-t26_1-p1 ; Align 168051 1 219
utg226_pilon	exonerate:protein2genome:local	gene	1885829	1887505	2826	+	.	gene_id 0 ; sequence GL50803_10231-t26_1-p1 ; gene_orientation .
utg226_pilon	exonerate:protein2genome:local	cds	1885829	1887505	.	+	.
utg226_pilon	exonerate:protein2genome:local	exon	1885829	1887505	.	+	.	insertions 0 ; deletions 0
utg226_pilon	exonerate:protein2genome:local	similarity	1885829	1887505	2826	+	.	alignment_id 0 ; Query GL50803_10231-t26_1-p1 ; Align 1885829 1 1677
utg226_pilon	exonerate:protein2genome:local	gene	1883759	1885765	3350	+	.	gene_id 0 ; sequence GL50803_10232-t26_1-p1 ; gene_orientation .
utg226_pilon	exonerate:protein2genome:local	cds	1883759	1885765	.	+	.
utg226_pilon	exonerate:protein2genome:local	exon	1883759	1885765	.	+	.	insertions 0 ; deletions 0
utg226_pilon	exonerate:protein2genome:local	similarity	1883759	1885765	3350	+	.	alignment_id 0 ; Query GL50803_10232-t26_1-p1 ; Align 1883759 1 2007
utg5_pilon	exonerate:protein2genome:local	gene	1233945	1236658	4569	+	.	gene_id 0 ; sequence GL50803_102322-t26_1-p1 ; gene_orientation .
utg5_pilon	exonerate:protein2genome:local	cds	1233945	1236658	.	+	.
utg5_pilon	exonerate:protein2genome:local	exon	1233945	1236658	.	+	.	insertions 6 ; deletions 0 ; frameshifts 5
utg5_pilon	exonerate:protein2genome:local	similarity	1233945	1236658	4569	+	.	alignment_id 0 ; Query GL50803_102322-t26_1-p1 ; Align 1233945 1 288 ; Align 1234234 97 276 ; Align 1234514 189 3 ; Align 1234523 190 2136
utg37_pilon	exonerate:protein2genome:local	gene	909071	909373	546	-	.	gene_id 0 ; sequence GL50803_102340-t26_1-p1 ; gene_orientation .
utg37_pilon	exonerate:protein2genome:local	cds	909071	909373	.	-	.
utg37_pilon	exonerate:protein2genome:local	exon	909071	909373	.	-	.	insertions 0 ; deletions 0
utg37_pilon	exonerate:protein2genome:local	similarity	909071	909373	546	-	.	alignment_id 0 ; Query GL50803_102340-t26_1-p1 ; Align 909374 1 303
utg226_pilon	exonerate:protein2genome:local	gene	1875939	1876100	293	+	.	gene_id 0 ; sequence GL50803_10236-t26_1-p1 ; gene_orientation .
utg226_pilon	exonerate:protein2genome:local	cds	1875939	1876100	.	+	.
utg226_pilon	exonerate:protein2genome:local	exon	1875939	1876100	.	+	.	insertions 0 ; deletions 0
utg226_pilon	exonerate:protein2genome:local	similarity	1875939	1876100	293	+	.	alignment_id 0 ; Query GL50803_10236-t26_1-p1 ; Align 1875939 1 162
utg226_pilon	exonerate:protein2genome:local	gene	1872777	1875848	5331	+	.	gene_id 0 ; sequence GL50803_10238-t26_1-p1 ; gene_orientation .
utg226_pilon	exonerate:protein2genome:local	cds	1872777	1875848	.	+	.
utg226_pilon	exonerate:protein2genome:local	exon	1872777	1875848	.	+	.	insertions 0 ; deletions 0
utg226_pilon	exonerate:protein2genome:local	similarity	1872777	1875848	5331	+	.	alignment_id 0 ; Query GL50803_10238-t26_1-p1 ; Align 1872777 1 3072
utg226_pilon	exonerate:protein2genome:local	gene	1871270	1872364	1850	+	.	gene_id 0 ; sequence GL50803_10239-t26_1-p1 ; gene_orientation .
utg226_pilon	exonerate:protein2genome:local	cds	1871270	1872364	.	+	.
utg226_pilon	exonerate:protein2genome:local	exon	1871270	1872364	.	+	.	insertions 0 ; deletions 0
utg226_pilon	exonerate:protein2genome:local	similarity	1871270	1872364	1850	+	.	alignment_id 0 ; Query GL50803_10239-t26_1-p1 ; Align 1871270 1 1095
utg226_pilon	exonerate:protein2genome:local	gene	1864563	1865438	1533	-	.	gene_id 0 ; sequence GL50803_10241-t26_1-p1 ; gene_orientation .
utg226_pilon	exonerate:protein2genome:local	cds	1864563	1865438	.	-	.
utg226_pilon	exonerate:protein2genome:local	exon	1864563	1865438	.	-	.	insertions 0 ; deletions 0
utg226_pilon	exonerate:protein2genome:local	similarity	1864563	1865438	1533	-	.	alignment_id 0 ; Query GL50803_10241-t26_1-p1 ; Align 1865439 1 876
utg22_pilon	exonerate:protein2genome:local	gene	2527561	2527803	431	+	.	gene_id 0 ; sequence GL50803_102423-t26_1-p1 ; gene_orientation .
utg22_pilon	exonerate:protein2genome:local	cds	2527561	2527803	.	+	.
utg22_pilon	exonerate:protein2genome:local	exon	2527561	2527803	.	+	.	insertions 0 ; deletions 0
utg22_pilon	exonerate:protein2genome:local	similarity	2527561	2527803	431	+	.	alignment_id 0 ; Query GL50803_102423-t26_1-p1 ; Align 2527561 1 243
utg22_pilon	exonerate:protein2genome:local	gene	2451049	2453394	3957	+	.	gene_id 0 ; sequence GL50803_102438-t26_1-p1 ; gene_orientation .
utg22_pilon	exonerate:protein2genome:local	cds	2451049	2453394	.	+	.
utg22_pilon	exonerate:protein2genome:local	exon	2451049	2453394	.	+	.	insertions 0 ; deletions 0
utg22_pilon	exonerate:protein2genome:local	similarity	2451049	2453394	3957	+	.	alignment_id 0 ; Query GL50803_102438-t26_1-p1 ; Align 2451049 1 2346
utg226_pilon	exonerate:protein2genome:local	gene	1863312	1863677	660	-	.	gene_id 0 ; sequence GL50803_10244-t26_1-p1 ; gene_orientation .
utg226_pilon	exonerate:protein2genome:local	cds	1863312	1863677	.	-	.
utg226_pilon	exonerate:protein2genome:local	exon	1863312	1863677	.	-	.	insertions 0 ; deletions 0
utg226_pilon	exonerate:protein2genome:local	similarity	1863312	1863677	660	-	.	alignment_id 0 ; Query GL50803_10244-t26_1-p1 ; Align 1863678 1 366
utg22_pilon	exonerate:protein2genome:local	gene	2435335	2435556	400	+	.	gene_id 0 ; sequence GL50803_102442-t26_1-p1 ; gene_orientation .
utg22_pilon	exonerate:protein2genome:local	cds	2435335	2435556	.	+	.
utg22_pilon	exonerate:protein2genome:local	exon	2435335	2435556	.	+	.	insertions 0 ; deletions 0
utg22_pilon	exonerate:protein2genome:local	similarity	2435335	2435556	400	+	.	alignment_id 0 ; Query GL50803_102442-t26_1-p1 ; Align 2435335 1 222
utg22_pilon	exonerate:protein2genome:local	gene	2432573	2433289	1223	-	.	gene_id 0 ; sequence GL50803_102444-t26_1-p1 ; gene_orientation .
utg22_pilon	exonerate:protein2genome:local	cds	2432573	2433289	.	-	.
utg22_pilon	exonerate:protein2genome:local	exon	2432573	2433289	.	-	.	insertions 0 ; deletions 0
utg22_pilon	exonerate:protein2genome:local	similarity	2432573	2433289	1223	-	.	alignment_id 0 ; Query GL50803_102444-t26_1-p1 ; Align 2433290 1 717
utg22_pilon	exonerate:protein2genome:local	gene	1852595	1852852	457	-	.	gene_id 0 ; sequence GL50803_102448-t26_1-p1 ; gene_orientation .
utg22_pilon	exonerate:protein2genome:local	cds	1852595	1852852	.	-	.
utg22_pilon	exonerate:protein2genome:local	exon	1852595	1852852	.	-	.	insertions 0 ; deletions 0
utg22_pilon	exonerate:protein2genome:local	similarity	1852595	1852852	457	-	.	alignment_id 0 ; Query GL50803_102448-t26_1-p1 ; Align 1852853 1 258
utg37_pilon	exonerate:protein2genome:local	gene	765989	769572	5929	+	.	gene_id 0 ; sequence GL50803_102455-t26_1-p1 ; gene_orientation .
utg37_pilon	exonerate:protein2genome:local	cds	765989	769572	.	+	.
utg37_pilon	exonerate:protein2genome:local	exon	765989	769572	.	+	.	insertions 0 ; deletions 0 ; frameshifts 2
utg37_pilon	exonerate:protein2genome:local	similarity	765989	769572	5929	+	.	alignment_id 0 ; Query GL50803_102455-t26_1-p1 ; Align 765989 1 1716 ; Align 767706 573 117 ; Align 767824 612 1749
utg22_pilon	exonerate:protein2genome:local	gene	50869	57660	11436	+	.	gene_id 0 ; sequence GL50803_102461-t26_1-p1 ; gene_orientation .
utg22_pilon	exonerate:protein2genome:local	cds	50869	57660	.	+	.
utg22_pilon	exonerate:protein2genome:local	exon	50869	57660	.	+	.	insertions 0 ; deletions 0
utg22_pilon	exonerate:protein2genome:local	similarity	50869	57660	11436	+	.	alignment_id 0 ; Query GL50803_102461-t26_1-p1 ; Align 50869 1 6792
utg5_pilon	exonerate:protein2genome:local	gene	507632	507928	548	-	.	gene_id 0 ; sequence GL50803_102476-t26_1-p1 ; gene_orientation .
utg5_pilon	exonerate:protein2genome:local	cds	507632	507928	.	-	.
utg5_pilon	exonerate:protein2genome:local	exon	507632	507928	.	-	.	insertions 0 ; deletions 0
utg5_pilon	exonerate:protein2genome:local	similarity	507632	507928	548	-	.	alignment_id 0 ; Query GL50803_102476-t26_1-p1 ; Align 507929 1 297
utg5_pilon	exonerate:protein2genome:local	gene	505614	505868	438	-	.	gene_id 0 ; sequence GL50803_102477-t26_1-p1 ; gene_orientation .
utg5_pilon	exonerate:protein2genome:local	cds	505614	505868	.	-	.
utg5_pilon	exonerate:protein2genome:local	exon	505614	505868	.	-	.	insertions 0 ; deletions 0
utg5_pilon	exonerate:protein2genome:local	similarity	505614	505868	438	-	.	alignment_id 0 ; Query GL50803_102477-t26_1-p1 ; Align 505869 1 255
utg226_pilon	exonerate:protein2genome:local	gene	1547517	1553519	10308	-	.	gene_id 0 ; sequence GL50803_102515-t26_1-p1 ; gene_orientation .
utg226_pilon	exonerate:protein2genome:local	cds	1547517	1553519	.	-	.
utg226_pilon	exonerate:protein2genome:local	exon	1547517	1553519	.	-	.	insertions 0 ; deletions 0
utg226_pilon	exonerate:protein2genome:local	similarity	1547517	1553519	10308	-	.	alignment_id 0 ; Query GL50803_102515-t26_1-p1 ; Align 1553520 1 6003
utg5_pilon	exonerate:protein2genome:local	gene	140718	143129	4134	+	.	gene_id 0 ; sequence GL50803_10254-t26_1-p1 ; gene_orientation .
utg5_pilon	exonerate:protein2genome:local	cds	140718	143129	.	+	.
utg5_pilon	exonerate:protein2genome:local	exon	140718	143129	.	+	.	insertions 0 ; deletions 0
utg5_pilon	exonerate:protein2genome:local	similarity	140718	143129	4134	+	.	alignment_id 0 ; Query GL50803_10254-t26_1-p1 ; Align 140718 1 2412
utg299_pilon	exonerate:protein2genome:local	gene	702911	703204	522	+	.	gene_id 0 ; sequence GL50803_102540-t26_1-p1 ; gene_orientation .
utg299_pilon	exonerate:protein2genome:local	cds	702911	703204	.	+	.
utg299_pilon	exonerate:protein2genome:local	exon	702911	703204	.	+	.	insertions 0 ; deletions 0
utg299_pilon	exonerate:protein2genome:local	similarity	702911	703204	522	+	.	alignment_id 0 ; Query GL50803_102540-t26_1-p1 ; Align 702911 1 294
utg5_pilon	exonerate:protein2genome:local	gene	1351348	1353762	4100	+	.	gene_id 0 ; sequence GL50803_102542-t26_1-p1 ; gene_orientation .
utg5_pilon	exonerate:protein2genome:local	cds	1351348	1353762	.	+	.
utg5_pilon	exonerate:protein2genome:local	exon	1351348	1353762	.	+	.	insertions 0 ; deletions 0
utg5_pilon	exonerate:protein2genome:local	similarity	1351348	1353762	4100	+	.	alignment_id 0 ; Query GL50803_102542-t26_1-p1 ; Align 1351348 1 2415
utg5_pilon	exonerate:protein2genome:local	gene	139387	140559	1948	+	.	gene_id 0 ; sequence GL50803_10255-t26_1-p1 ; gene_orientation .
utg5_pilon	exonerate:protein2genome:local	cds	139387	140559	.	+	.
utg5_pilon	exonerate:protein2genome:local	exon	139387	140559	.	+	.	insertions 0 ; deletions 0
utg5_pilon	exonerate:protein2genome:local	similarity	139387	140559	1948	+	.	alignment_id 0 ; Query GL50803_10255-t26_1-p1 ; Align 139387 1 1173
utg5_pilon	exonerate:protein2genome:local	gene	138589	139182	962	-	.	gene_id 0 ; sequence GL50803_10256-t26_1-p1 ; gene_orientation .
utg5_pilon	exonerate:protein2genome:local	cds	138589	139182	.	-	.
utg5_pilon	exonerate:protein2genome:local	exon	138589	139182	.	-	.	insertions 0 ; deletions 0
utg5_pilon	exonerate:protein2genome:local	similarity	138589	139182	962	-	.	alignment_id 0 ; Query GL50803_10256-t26_1-p1 ; Align 139183 1 594
utg37_pilon	exonerate:protein2genome:local	gene	1360016	1361524	2592	+	.	gene_id 0 ; sequence GL50803_102575-t26_1-p1 ; gene_orientation .
utg37_pilon	exonerate:protein2genome:local	cds	1360016	1361524	.	+	.
utg37_pilon	exonerate:protein2genome:local	exon	1360016	1361524	.	+	.	insertions 0 ; deletions 0
utg37_pilon	exonerate:protein2genome:local	similarity	1360016	1361524	2592	+	.	alignment_id 0 ; Query GL50803_102575-t26_1-p1 ; Align 1360016 1 1509
utg5_pilon	exonerate:protein2genome:local	gene	131256	133490	3847	-	.	gene_id 0 ; sequence GL50803_10260-t26_1-p1 ; gene_orientation .
utg5_pilon	exonerate:protein2genome:local	cds	131256	133490	.	-	.
utg5_pilon	exonerate:protein2genome:local	exon	131256	133490	.	-	.	insertions 0 ; deletions 0
utg5_pilon	exonerate:protein2genome:local	similarity	131256	133490	3847	-	.	alignment_id 0 ; Query GL50803_10260-t26_1-p1 ; Align 133491 1 2235
utg5_pilon	exonerate:protein2genome:local	gene	129663	131207	2655	-	.	gene_id 0 ; sequence GL50803_10261-t26_1-p1 ; gene_orientation .
utg5_pilon	exonerate:protein2genome:local	cds	129663	131207	.	-	.
utg5_pilon	exonerate:protein2genome:local	exon	129663	131207	.	-	.	insertions 0 ; deletions 0
utg5_pilon	exonerate:protein2genome:local	similarity	129663	131207	2655	-	.	alignment_id 0 ; Query GL50803_10261-t26_1-p1 ; Align 131208 1 1545
utg133_pilon	exonerate:protein2genome:local	gene	672820	673143	540	+	.	gene_id 0 ; sequence GL50803_102617-t26_1-p1 ; gene_orientation .
utg133_pilon	exonerate:protein2genome:local	cds	672820	673143	.	+	.
utg133_pilon	exonerate:protein2genome:local	exon	672820	673143	.	+	.	insertions 0 ; deletions 0
utg133_pilon	exonerate:protein2genome:local	similarity	672820	673143	540	+	.	alignment_id 0 ; Query GL50803_102617-t26_1-p1 ; Align 672820 1 324
utg37_pilon	exonerate:protein2genome:local	gene	2167862	2170441	4306	-	.	gene_id 0 ; sequence GL50803_102647-t26_1-p1 ; gene_orientation .
utg37_pilon	exonerate:protein2genome:local	cds	2167862	2170441	.	-	.
utg37_pilon	exonerate:protein2genome:local	exon	2167862	2170441	.	-	.	insertions 0 ; deletions 0
utg37_pilon	exonerate:protein2genome:local	similarity	2167862	2170441	4306	-	.	alignment_id 0 ; Query GL50803_102647-t26_1-p1 ; Align 2170442 1 2580
utg22_pilon	exonerate:protein2genome:local	gene	1427015	1435201	13820	+	.	gene_id 0 ; sequence GL50803_102654-t26_1-p1 ; gene_orientation .
utg22_pilon	exonerate:protein2genome:local	cds	1427015	1435201	.	+	.
utg22_pilon	exonerate:protein2genome:local	exon	1427015	1435201	.	+	.	insertions 0 ; deletions 0
utg22_pilon	exonerate:protein2genome:local	similarity	1427015	1435201	13820	+	.	alignment_id 0 ; Query GL50803_102654-t26_1-p1 ; Align 1427015 1 8187
utg22_pilon	exonerate:protein2genome:local	gene	1411209	1413008	2958	+	.	gene_id 0 ; sequence GL50803_102662-t26_1-p1 ; gene_orientation +
utg22_pilon	exonerate:protein2genome:local	cds	1411209	1411388	.	+	.
utg22_pilon	exonerate:protein2genome:local	exon	1411209	1411388	.	+	.	insertions 0 ; deletions 0
utg22_pilon	exonerate:protein2genome:local	splice5	1411389	1411390	.	+	.	intron_id 1 ; splice_site "GA"
utg22_pilon	exonerate:protein2genome:local	intron	1411389	1411598	.	+	.	intron_id 1
utg22_pilon	exonerate:protein2genome:local	splice3	1411597	1411598	.	+	.	intron_id 0 ; splice_site "AG"
utg22_pilon	exonerate:protein2genome:local	cds	1411599	1413008	.	+	.
utg22_pilon	exonerate:protein2genome:local	exon	1411599	1413008	.	+	.	insertions 0 ; deletions 0
utg22_pilon	exonerate:protein2genome:local	similarity	1411209	1413008	2958	+	.	alignment_id 0 ; Query GL50803_102662-t26_1-p1 ; Align 1411209 1 180 ; Align 1411599 61 1410
utg22_pilon	exonerate:protein2genome:local	gene	1374279	1374647	638	-	.	gene_id 0 ; sequence GL50803_102678-t26_1-p1 ; gene_orientation .
utg22_pilon	exonerate:protein2genome:local	cds	1374279	1374647	.	-	.
utg22_pilon	exonerate:protein2genome:local	exon	1374279	1374647	.	-	.	insertions 0 ; deletions 0
utg22_pilon	exonerate:protein2genome:local	similarity	1374279	1374647	638	-	.	alignment_id 0 ; Query GL50803_102678-t26_1-p1 ; Align 1374648 1 369
utg226_pilon	exonerate:protein2genome:local	gene	1219608	1220624	1747	+	.	gene_id 0 ; sequence GL50803_102688-t26_1-p1 ; gene_orientation .
utg226_pilon	exonerate:protein2genome:local	cds	1219608	1220624	.	+	.
utg226_pilon	exonerate:protein2genome:local	exon	1219608	1220624	.	+	.	insertions 0 ; deletions 0
utg226_pilon	exonerate:protein2genome:local	similarity	1219608	1220624	1747	+	.	alignment_id 0 ; Query GL50803_102688-t26_1-p1 ; Align 1219608 1 1017
utg5_pilon	exonerate:protein2genome:local	gene	120988	121605	1050	+	.	gene_id 0 ; sequence GL50803_10269-t26_1-p1 ; gene_orientation .
utg5_pilon	exonerate:protein2genome:local	cds	120988	121605	.	+	.
utg5_pilon	exonerate:protein2genome:local	exon	120988	121605	.	+	.	insertions 0 ; deletions 0
utg5_pilon	exonerate:protein2genome:local	similarity	120988	121605	1050	+	.	alignment_id 0 ; Query GL50803_10269-t26_1-p1 ; Align 120988 1 618
utg5_pilon	exonerate:protein2genome:local	gene	119415	120656	2120	+	.	gene_id 0 ; sequence GL50803_10270-t26_1-p1 ; gene_orientation .
utg5_pilon	exonerate:protein2genome:local	cds	119415	120656	.	+	.
utg5_pilon	exonerate:protein2genome:local	exon	119415	120656	.	+	.	insertions 0 ; deletions 0
utg5_pilon	exonerate:protein2genome:local	similarity	119415	120656	2120	+	.	alignment_id 0 ; Query GL50803_10270-t26_1-p1 ; Align 119415 1 1242
utg226_pilon	exonerate:protein2genome:local	gene	1264737	1265090	597	-	.	gene_id 0 ; sequence GL50803_102703-t26_1-p1 ; gene_orientation .
utg226_pilon	exonerate:protein2genome:local	cds	1264737	1265090	.	-	.
utg226_pilon	exonerate:protein2genome:local	exon	1264737	1265090	.	-	.	insertions 0 ; deletions 0
utg226_pilon	exonerate:protein2genome:local	similarity	1264737	1265090	597	-	.	alignment_id 0 ; Query GL50803_102703-t26_1-p1 ; Align 1265091 1 354
utg5_pilon	exonerate:protein2genome:local	gene	119221	119388	302	+	.	gene_id 0 ; sequence GL50803_10271-t26_1-p1 ; gene_orientation .
utg5_pilon	exonerate:protein2genome:local	cds	119221	119388	.	+	.
utg5_pilon	exonerate:protein2genome:local	exon	119221	119388	.	+	.	insertions 0 ; deletions 0
utg5_pilon	exonerate:protein2genome:local	similarity	119221	119388	302	+	.	alignment_id 0 ; Query GL50803_10271-t26_1-p1 ; Align 119221 1 168
utg226_pilon	exonerate:protein2genome:local	gene	1284946	1287384	4326	+	.	gene_id 0 ; sequence GL50803_102710-t26_1-p1 ; gene_orientation .
utg226_pilon	exonerate:protein2genome:local	cds	1284946	1287384	.	+	.
utg226_pilon	exonerate:protein2genome:local	exon	1284946	1287384	.	+	.	insertions 0 ; deletions 0
utg226_pilon	exonerate:protein2genome:local	similarity	1284946	1287384	4326	+	.	alignment_id 0 ; Query GL50803_102710-t26_1-p1 ; Align 1284946 1 2439
utg226_pilon	exonerate:protein2genome:local	gene	1323834	1327712	6687	+	.	gene_id 0 ; sequence GL50803_102722-t26_1-p1 ; gene_orientation .
utg226_pilon	exonerate:protein2genome:local	cds	1323834	1327712	.	+	.
utg226_pilon	exonerate:protein2genome:local	exon	1323834	1327712	.	+	.	insertions 0 ; deletions 0
utg226_pilon	exonerate:protein2genome:local	similarity	1323834	1327712	6687	+	.	alignment_id 0 ; Query GL50803_102722-t26_1-p1 ; Align 1323834 1 3879
utg226_pilon	exonerate:protein2genome:local	gene	1342423	1342641	373	+	.	gene_id 0 ; sequence GL50803_102727-t26_1-p1 ; gene_orientation .
utg226_pilon	exonerate:protein2genome:local	cds	1342423	1342641	.	+	.
utg226_pilon	exonerate:protein2genome:local	exon	1342423	1342641	.	+	.	insertions 0 ; deletions 0
utg226_pilon	exonerate:protein2genome:local	similarity	1342423	1342641	373	+	.	alignment_id 0 ; Query GL50803_102727-t26_1-p1 ; Align 1342423 1 219
utg226_pilon	exonerate:protein2genome:local	gene	1341555	1343417	3132	-	.	gene_id 0 ; sequence GL50803_102728-t26_1-p1 ; gene_orientation .
utg226_pilon	exonerate:protein2genome:local	cds	1341555	1343417	.	-	.
utg226_pilon	exonerate:protein2genome:local	exon	1341555	1343417	.	-	.	insertions 0 ; deletions 0
utg226_pilon	exonerate:protein2genome:local	similarity	1341555	1343417	3132	-	.	alignment_id 0 ; Query GL50803_102728-t26_1-p1 ; Align 1343418 1 1863
utg226_pilon	exonerate:protein2genome:local	gene	1354535	1354747	353	+	.	gene_id 0 ; sequence GL50803_102731-t26_1-p1 ; gene_orientation .
utg226_pilon	exonerate:protein2genome:local	cds	1354535	1354747	.	+	.
utg226_pilon	exonerate:protein2genome:local	exon	1354535	1354747	.	+	.	insertions 0 ; deletions 0
utg226_pilon	exonerate:protein2genome:local	similarity	1354535	1354747	353	+	.	alignment_id 0 ; Query GL50803_102731-t26_1-p1 ; Align 1354535 1 213
utg226_pilon	exonerate:protein2genome:local	gene	1467216	1467506	520	-	.	gene_id 0 ; sequence GL50803_102740-t26_1-p1 ; gene_orientation .
utg226_pilon	exonerate:protein2genome:local	cds	1467216	1467506	.	-	.
utg226_pilon	exonerate:protein2genome:local	exon	1467216	1467506	.	-	.	insertions 0 ; deletions 0
utg226_pilon	exonerate:protein2genome:local	similarity	1467216	1467506	520	-	.	alignment_id 0 ; Query GL50803_102740-t26_1-p1 ; Align 1467507 1 291
utg226_pilon	exonerate:protein2genome:local	gene	380235	380636	734	-	.	gene_id 0 ; sequence GL50803_102761-t26_1-p1 ; gene_orientation .
utg226_pilon	exonerate:protein2genome:local	cds	380235	380636	.	-	.
utg226_pilon	exonerate:protein2genome:local	exon	380235	380636	.	-	.	insertions 0 ; deletions 0
utg226_pilon	exonerate:protein2genome:local	similarity	380235	380636	734	-	.	alignment_id 0 ; Query GL50803_102761-t26_1-p1 ; Align 380637 1 402
utg37_pilon	exonerate:protein2genome:local	gene	313143	314171	1803	-	.	gene_id 0 ; sequence GL50803_102813-t26_1-p1 ; gene_orientation .
utg37_pilon	exonerate:protein2genome:local	cds	313143	314171	.	-	.
utg37_pilon	exonerate:protein2genome:local	exon	313143	314171	.	-	.	insertions 0 ; deletions 0
utg37_pilon	exonerate:protein2genome:local	similarity	313143	314171	1803	-	.	alignment_id 0 ; Query GL50803_102813-t26_1-p1 ; Align 314172 1 1029
utg133_pilon	exonerate:protein2genome:local	gene	1084423	1084902	812	-	.	gene_id 0 ; sequence GL50803_102841-t26_1-p1 ; gene_orientation .
utg133_pilon	exonerate:protein2genome:local	cds	1084423	1084902	.	-	.
utg133_pilon	exonerate:protein2genome:local	exon	1084423	1084902	.	-	.	insertions 0 ; deletions 0
utg133_pilon	exonerate:protein2genome:local	similarity	1084423	1084902	812	-	.	alignment_id 0 ; Query GL50803_102841-t26_1-p1 ; Align 1084903 1 480
utg133_pilon	exonerate:protein2genome:local	gene	673086	673505	757	+	.	gene_id 0 ; sequence GL50803_102842-t26_1-p1 ; gene_orientation .
utg133_pilon	exonerate:protein2genome:local	cds	673086	673505	.	+	.
utg133_pilon	exonerate:protein2genome:local	exon	673086	673505	.	+	.	insertions 0 ; deletions 0
utg133_pilon	exonerate:protein2genome:local	similarity	673086	673505	757	+	.	alignment_id 0 ; Query GL50803_102842-t26_1-p1 ; Align 673086 1 420
utg133_pilon	exonerate:protein2genome:local	gene	782978	783247	473	-	.	gene_id 0 ; sequence GL50803_102845-t26_1-p1 ; gene_orientation .
utg133_pilon	exonerate:protein2genome:local	cds	782978	783247	.	-	.
utg133_pilon	exonerate:protein2genome:local	exon	782978	783247	.	-	.	insertions 0 ; deletions 0
utg133_pilon	exonerate:protein2genome:local	similarity	782978	783247	473	-	.	alignment_id 0 ; Query GL50803_102845-t26_1-p1 ; Align 783248 1 270
utg133_pilon	exonerate:protein2genome:local	gene	754769	758093	5528	-	.	gene_id 0 ; sequence GL50803_102858-t26_1-p1 ; gene_orientation .
utg133_pilon	exonerate:protein2genome:local	cds	754769	758093	.	-	.
utg133_pilon	exonerate:protein2genome:local	exon	754769	758093	.	-	.	insertions 0 ; deletions 1 ; frameshifts 4
utg133_pilon	exonerate:protein2genome:local	similarity	754769	758093	5528	-	.	alignment_id 0 ; Query GL50803_102858-t26_1-p1 ; Align 758094 1 1998 ; Align 756095 667 699 ; Align 755395 900 585 ; Align 754808 1096 39
utg299_pilon	exonerate:protein2genome:local	gene	435026	436870	3162	-	.	gene_id 0 ; sequence GL50803_102874-t26_1-p1 ; gene_orientation .
utg299_pilon	exonerate:protein2genome:local	cds	435026	436870	.	-	.
utg299_pilon	exonerate:protein2genome:local	exon	435026	436870	.	-	.	insertions 0 ; deletions 0
utg299_pilon	exonerate:protein2genome:local	similarity	435026	436870	3162	-	.	alignment_id 0 ; Query GL50803_102874-t26_1-p1 ; Align 436871 1 1845
utg226_pilon	exonerate:protein2genome:local	gene	851800	852888	1923	-	.	gene_id 0 ; sequence GL50803_102890-t26_1-p1 ; gene_orientation .
utg226_pilon	exonerate:protein2genome:local	cds	851800	852888	.	-	.
utg226_pilon	exonerate:protein2genome:local	exon	851800	852888	.	-	.	insertions 0 ; deletions 0
utg226_pilon	exonerate:protein2genome:local	similarity	851800	852888	1923	-	.	alignment_id 0 ; Query GL50803_102890-t26_1-p1 ; Align 852889 1 1089
utg226_pilon	exonerate:protein2genome:local	gene	866751	870506	6353	-	.	gene_id 0 ; sequence GL50803_102893-t26_1-p1 ; gene_orientation .
utg226_pilon	exonerate:protein2genome:local	cds	866751	870506	.	-	.
utg226_pilon	exonerate:protein2genome:local	exon	866751	870506	.	-	.	insertions 0 ; deletions 0
utg226_pilon	exonerate:protein2genome:local	similarity	866751	870506	6353	-	.	alignment_id 0 ; Query GL50803_102893-t26_1-p1 ; Align 870507 1 3756
utg37_pilon	exonerate:protein2genome:local	gene	664719	668135	5842	+	.	gene_id 0 ; sequence GL50803_10291-t26_1-p1 ; gene_orientation .
utg37_pilon	exonerate:protein2genome:local	cds	664719	668135	.	+	.
utg37_pilon	exonerate:protein2genome:local	exon	664719	668135	.	+	.	insertions 0 ; deletions 0
utg37_pilon	exonerate:protein2genome:local	similarity	664719	668135	5842	+	.	alignment_id 0 ; Query GL50803_10291-t26_1-p1 ; Align 664719 1 3417
utg226_pilon	exonerate:protein2genome:local	gene	931651	933510	3132	-	.	gene_id 0 ; sequence GL50803_102921-t26_1-p1 ; gene_orientation .
utg226_pilon	exonerate:protein2genome:local	cds	931651	933510	.	-	.
utg226_pilon	exonerate:protein2genome:local	exon	931651	933510	.	-	.	insertions 0 ; deletions 0
utg226_pilon	exonerate:protein2genome:local	similarity	931651	933510	3132	-	.	alignment_id 0 ; Query GL50803_102921-t26_1-p1 ; Align 933511 1 1860
utg37_pilon	exonerate:protein2genome:local	gene	669634	669753	214	-	.	gene_id 0 ; sequence GL50803_10294-t26_1-p1 ; gene_orientation .
utg37_pilon	exonerate:protein2genome:local	cds	669634	669753	.	-	.
utg37_pilon	exonerate:protein2genome:local	exon	669634	669753	.	-	.	insertions 0 ; deletions 0
utg37_pilon	exonerate:protein2genome:local	similarity	669634	669753	214	-	.	alignment_id 0 ; Query GL50803_10294-t26_1-p1 ; Align 669754 1 120
utg37_pilon	exonerate:protein2genome:local	gene	670251	670358	177	+	.	gene_id 0 ; sequence GL50803_10295-t26_1-p1 ; gene_orientation .
utg37_pilon	exonerate:protein2genome:local	cds	670251	670358	.	+	.
utg37_pilon	exonerate:protein2genome:local	exon	670251	670358	.	+	.	insertions 0 ; deletions 0
utg37_pilon	exonerate:protein2genome:local	similarity	670251	670358	177	+	.	alignment_id 0 ; Query GL50803_10295-t26_1-p1 ; Align 670251 1 108
utg133_pilon	exonerate:protein2genome:local	gene	125851	126048	344	-	.	gene_id 0 ; sequence GL50803_102955-t26_1-p1 ; gene_orientation .
utg133_pilon	exonerate:protein2genome:local	cds	125851	126048	.	-	.
utg133_pilon	exonerate:protein2genome:local	exon	125851	126048	.	-	.	insertions 0 ; deletions 0
utg133_pilon	exonerate:protein2genome:local	similarity	125851	126048	344	-	.	alignment_id 0 ; Query GL50803_102955-t26_1-p1 ; Align 126049 1 198
utg133_pilon	exonerate:protein2genome:local	gene	128118	128363	438	+	.	gene_id 0 ; sequence GL50803_102957-t26_1-p1 ; gene_orientation .
utg133_pilon	exonerate:protein2genome:local	cds	128118	128363	.	+	.
utg133_pilon	exonerate:protein2genome:local	exon	128118	128363	.	+	.	insertions 0 ; deletions 0
utg133_pilon	exonerate:protein2genome:local	similarity	128118	128363	438	+	.	alignment_id 0 ; Query GL50803_102957-t26_1-p1 ; Align 128118 1 246
utg133_pilon	exonerate:protein2genome:local	gene	133630	135633	3479	+	.	gene_id 0 ; sequence GL50803_102961-t26_1-p1 ; gene_orientation .
utg133_pilon	exonerate:protein2genome:local	cds	133630	135633	.	+	.
utg133_pilon	exonerate:protein2genome:local	exon	133630	135633	.	+	.	insertions 0 ; deletions 0
utg133_pilon	exonerate:protein2genome:local	similarity	133630	135633	3479	+	.	alignment_id 0 ; Query GL50803_102961-t26_1-p1 ; Align 133630 1 2004
utg133_pilon	exonerate:protein2genome:local	gene	139852	141426	2697	-	.	gene_id 0 ; sequence GL50803_102963-t26_1-p1 ; gene_orientation .
utg133_pilon	exonerate:protein2genome:local	cds	139852	141426	.	-	.
utg133_pilon	exonerate:protein2genome:local	exon	139852	141426	.	-	.	insertions 0 ; deletions 0
utg133_pilon	exonerate:protein2genome:local	similarity	139852	141426	2697	-	.	alignment_id 0 ; Query GL50803_102963-t26_1-p1 ; Align 141427 1 1575
utg37_pilon	exonerate:protein2genome:local	gene	671586	672932	2358	-	.	gene_id 0 ; sequence GL50803_10297-t26_1-p1 ; gene_orientation .
utg37_pilon	exonerate:protein2genome:local	cds	671586	672932	.	-	.
utg37_pilon	exonerate:protein2genome:local	exon	671586	672932	.	-	.	insertions 0 ; deletions 0
utg37_pilon	exonerate:protein2genome:local	similarity	671586	672932	2358	-	.	alignment_id 0 ; Query GL50803_10297-t26_1-p1 ; Align 672933 1 1347
utg22_pilon	exonerate:protein2genome:local	gene	1644303	1644878	963	-	.	gene_id 0 ; sequence GL50803_102978-t26_1-p1 ; gene_orientation .
utg22_pilon	exonerate:protein2genome:local	cds	1644303	1644878	.	-	.
utg22_pilon	exonerate:protein2genome:local	exon	1644303	1644878	.	-	.	insertions 0 ; deletions 0
utg22_pilon	exonerate:protein2genome:local	similarity	1644303	1644878	963	-	.	alignment_id 0 ; Query GL50803_102978-t26_1-p1 ; Align 1644879 1 576
utg37_pilon	exonerate:protein2genome:local	gene	674122	674772	1089	-	.	gene_id 0 ; sequence GL50803_10299-t26_1-p1 ; gene_orientation .
utg37_pilon	exonerate:protein2genome:local	cds	674122	674772	.	-	.
utg37_pilon	exonerate:protein2genome:local	exon	674122	674772	.	-	.	insertions 0 ; deletions 0
utg37_pilon	exonerate:protein2genome:local	similarity	674122	674772	1089	-	.	alignment_id 0 ; Query GL50803_10299-t26_1-p1 ; Align 674773 1 651
utg22_pilon	exonerate:protein2genome:local	gene	1944557	1946400	3339	+	.	gene_id 0 ; sequence GL50803_103001-t26_1-p1 ; gene_orientation .
utg22_pilon	exonerate:protein2genome:local	cds	1944557	1946400	.	+	.
utg22_pilon	exonerate:protein2genome:local	exon	1944557	1946400	.	+	.	insertions 0 ; deletions 2 ; frameshifts 5
utg22_pilon	exonerate:protein2genome:local	similarity	1944557	1946400	3339	+	.	alignment_id 0 ; Query GL50803_103001-t26_1-p1 ; Align 1944557 1 177 ; Align 1944735 60 390 ; Align 1945127 191 87 ; Align 1945216 221 1185
utg22_pilon	exonerate:protein2genome:local	gene	1920299	1920499	327	+	.	gene_id 0 ; sequence GL50803_103007-t26_1-p1 ; gene_orientation .
utg22_pilon	exonerate:protein2genome:local	cds	1920299	1920499	.	+	.
utg22_pilon	exonerate:protein2genome:local	exon	1920299	1920499	.	+	.	insertions 0 ; deletions 0
utg22_pilon	exonerate:protein2genome:local	similarity	1920299	1920499	327	+	.	alignment_id 0 ; Query GL50803_103007-t26_1-p1 ; Align 1920299 1 201
utg133_pilon	exonerate:protein2genome:local	gene	1377460	1377858	715	-	.	gene_id 0 ; sequence GL50803_103019-t26_1-p1 ; gene_orientation .
utg133_pilon	exonerate:protein2genome:local	cds	1377460	1377858	.	-	.
utg133_pilon	exonerate:protein2genome:local	exon	1377460	1377858	.	-	.	insertions 0 ; deletions 0
utg133_pilon	exonerate:protein2genome:local	similarity	1377460	1377858	715	-	.	alignment_id 0 ; Query GL50803_103019-t26_1-p1 ; Align 1377859 1 399
utg37_pilon	exonerate:protein2genome:local	gene	677318	678514	1970	-	.	gene_id 0 ; sequence GL50803_10303-t26_1-p1 ; gene_orientation .
utg37_pilon	exonerate:protein2genome:local	cds	677318	678514	.	-	.
utg37_pilon	exonerate:protein2genome:local	exon	677318	678514	.	-	.	insertions 0 ; deletions 0
utg37_pilon	exonerate:protein2genome:local	similarity	677318	678514	1970	-	.	alignment_id 0 ; Query GL50803_10303-t26_1-p1 ; Align 678515 1 1197
utg133_pilon	exonerate:protein2genome:local	gene	1520056	1521303	2151	-	.	gene_id 0 ; sequence GL50803_103058-t26_1-p1 ; gene_orientation .
utg133_pilon	exonerate:protein2genome:local	cds	1520056	1521303	.	-	.
utg133_pilon	exonerate:protein2genome:local	exon	1520056	1521303	.	-	.	insertions 0 ; deletions 0
utg133_pilon	exonerate:protein2genome:local	similarity	1520056	1521303	2151	-	.	alignment_id 0 ; Query GL50803_103058-t26_1-p1 ; Align 1521304 1 1248
utg133_pilon	exonerate:protein2genome:local	gene	1512040	1519257	12419	+	.	gene_id 0 ; sequence GL50803_103059-t26_1-p1 ; gene_orientation .
utg133_pilon	exonerate:protein2genome:local	cds	1512040	1519257	.	+	.
utg133_pilon	exonerate:protein2genome:local	exon	1512040	1519257	.	+	.	insertions 0 ; deletions 0
utg133_pilon	exonerate:protein2genome:local	similarity	1512040	1519257	12419	+	.	alignment_id 0 ; Query GL50803_103059-t26_1-p1 ; Align 1512040 1 7218
utg226_pilon	exonerate:protein2genome:local	gene	795085	801633	11275	+	.	gene_id 0 ; sequence GL50803_103074-t26_1-p1 ; gene_orientation .
utg226_pilon	exonerate:protein2genome:local	cds	795085	801633	.	+	.
utg226_pilon	exonerate:protein2genome:local	exon	795085	801633	.	+	.	insertions 0 ; deletions 0
utg226_pilon	exonerate:protein2genome:local	similarity	795085	801633	11275	+	.	alignment_id 0 ; Query GL50803_103074-t26_1-p1 ; Align 795085 1 6549
utg5_pilon	exonerate:protein2genome:local	gene	1440216	1443194	5119	+	.	gene_id 0 ; sequence GL50803_103082-t26_1-p1 ; gene_orientation .
utg5_pilon	exonerate:protein2genome:local	cds	1440216	1443194	.	+	.
utg5_pilon	exonerate:protein2genome:local	exon	1440216	1443194	.	+	.	insertions 0 ; deletions 0
utg5_pilon	exonerate:protein2genome:local	similarity	1440216	1443194	5119	+	.	alignment_id 0 ; Query GL50803_103082-t26_1-p1 ; Align 1440216 1 2979
utg22_pilon	exonerate:protein2genome:local	gene	1350080	1350976	1576	-	.	gene_id 0 ; sequence GL50803_103094-t26_1-p1 ; gene_orientation .
utg22_pilon	exonerate:protein2genome:local	cds	1350080	1350976	.	-	.
utg22_pilon	exonerate:protein2genome:local	exon	1350080	1350976	.	-	.	insertions 0 ; deletions 0
utg22_pilon	exonerate:protein2genome:local	similarity	1350080	1350976	1576	-	.	alignment_id 0 ; Query GL50803_103094-t26_1-p1 ; Align 1350977 1 897
utg22_pilon	exonerate:protein2genome:local	gene	2397782	2398051	470	-	.	gene_id 0 ; sequence GL50803_103107-t26_1-p1 ; gene_orientation .
utg22_pilon	exonerate:protein2genome:local	cds	2397782	2398051	.	-	.
utg22_pilon	exonerate:protein2genome:local	exon	2397782	2398051	.	-	.	insertions 0 ; deletions 0
utg22_pilon	exonerate:protein2genome:local	similarity	2397782	2398051	470	-	.	alignment_id 0 ; Query GL50803_103107-t26_1-p1 ; Align 2398052 1 270
utg226_pilon	exonerate:protein2genome:local	gene	1027031	1028011	1734	+	.	gene_id 0 ; sequence GL50803_10311-t26_1-p1 ; gene_orientation .
utg226_pilon	exonerate:protein2genome:local	cds	1027031	1028011	.	+	.
utg226_pilon	exonerate:protein2genome:local	exon	1027031	1028011	.	+	.	insertions 0 ; deletions 0
utg226_pilon	exonerate:protein2genome:local	similarity	1027031	1028011	1734	+	.	alignment_id 0 ; Query GL50803_10311-t26_1-p1 ; Align 1027031 1 981
utg37_pilon	exonerate:protein2genome:local	gene	1631453	1636636	8654	-	.	gene_id 0 ; sequence GL50803_103125-t26_1-p1 ; gene_orientation .
utg37_pilon	exonerate:protein2genome:local	cds	1631453	1636636	.	-	.
utg37_pilon	exonerate:protein2genome:local	exon	1631453	1636636	.	-	.	insertions 0 ; deletions 0
utg37_pilon	exonerate:protein2genome:local	similarity	1631453	1636636	8654	-	.	alignment_id 0 ; Query GL50803_103125-t26_1-p1 ; Align 1636637 1 5184
utg226_pilon	exonerate:protein2genome:local	gene	1025930	1026841	1554	-	.	gene_id 0 ; sequence GL50803_10313-t26_1-p1 ; gene_orientation .
utg226_pilon	exonerate:protein2genome:local	cds	1025930	1026841	.	-	.
utg226_pilon	exonerate:protein2genome:local	exon	1025930	1026841	.	-	.	insertions 0 ; deletions 0
utg226_pilon	exonerate:protein2genome:local	similarity	1025930	1026841	1554	-	.	alignment_id 0 ; Query GL50803_10313-t26_1-p1 ; Align 1026842 1 912
utg37_pilon	exonerate:protein2genome:local	gene	2746165	2746665	931	-	.	gene_id 0 ; sequence GL50803_103142-t26_1-p1 ; gene_orientation .
utg37_pilon	exonerate:protein2genome:local	cds	2746165	2746665	.	-	.
utg37_pilon	exonerate:protein2genome:local	exon	2746165	2746665	.	-	.	insertions 0 ; deletions 0
utg37_pilon	exonerate:protein2genome:local	similarity	2746165	2746665	931	-	.	alignment_id 0 ; Query GL50803_103142-t26_1-p1 ; Align 2746666 1 501
utg226_pilon	exonerate:protein2genome:local	gene	1024153	1024818	1084	+	.	gene_id 0 ; sequence GL50803_10315-t26_1-p1 ; gene_orientation .
utg226_pilon	exonerate:protein2genome:local	cds	1024153	1024818	.	+	.
utg226_pilon	exonerate:protein2genome:local	exon	1024153	1024818	.	+	.	insertions 0 ; deletions 0
utg226_pilon	exonerate:protein2genome:local	similarity	1024153	1024818	1084	+	.	alignment_id 0 ; Query GL50803_10315-t26_1-p1 ; Align 1024153 1 666
utg226_pilon	exonerate:protein2genome:local	gene	1023122	1024111	1691	+	.	gene_id 0 ; sequence GL50803_10316-t26_1-p1 ; gene_orientation .
utg226_pilon	exonerate:protein2genome:local	cds	1023122	1024111	.	+	.
utg226_pilon	exonerate:protein2genome:local	exon	1023122	1024111	.	+	.	insertions 0 ; deletions 0
utg226_pilon	exonerate:protein2genome:local	similarity	1023122	1024111	1691	+	.	alignment_id 0 ; Query GL50803_10316-t26_1-p1 ; Align 1023122 1 990
utg299_pilon	exonerate:protein2genome:local	gene	76625	77833	2155	-	.	gene_id 0 ; sequence GL50803_103164-t26_1-p1 ; gene_orientation .
utg299_pilon	exonerate:protein2genome:local	cds	76625	77833	.	-	.
utg299_pilon	exonerate:protein2genome:local	exon	76625	77833	.	-	.	insertions 0 ; deletions 0
utg299_pilon	exonerate:protein2genome:local	similarity	76625	77833	2155	-	.	alignment_id 0 ; Query GL50803_103164-t26_1-p1 ; Align 77834 1 1209
utg5_pilon	exonerate:protein2genome:local	gene	765092	768034	5029	-	.	gene_id 0 ; sequence GL50803_103175-t26_1-p1 ; gene_orientation .
utg5_pilon	exonerate:protein2genome:local	cds	765092	768034	.	-	.
utg5_pilon	exonerate:protein2genome:local	exon	765092	768034	.	-	.	insertions 0 ; deletions 0
utg5_pilon	exonerate:protein2genome:local	similarity	765092	768034	5029	-	.	alignment_id 0 ; Query GL50803_103175-t26_1-p1 ; Align 768035 1 2943
utg5_pilon	exonerate:protein2genome:local	gene	705691	709773	6791	-	.	gene_id 0 ; sequence GL50803_103202-t26_1-p1 ; gene_orientation .
utg5_pilon	exonerate:protein2genome:local	cds	705691	709773	.	-	.
utg5_pilon	exonerate:protein2genome:local	exon	705691	709773	.	-	.	insertions 0 ; deletions 0
utg5_pilon	exonerate:protein2genome:local	similarity	705691	709773	6791	-	.	alignment_id 0 ; Query GL50803_103202-t26_1-p1 ; Align 709774 1 4083
utg5_pilon	exonerate:protein2genome:local	gene	771070	774447	5800	-	.	gene_id 0 ; sequence GL50803_103205-t26_1-p1 ; gene_orientation .
utg5_pilon	exonerate:protein2genome:local	cds	771070	774447	.	-	.
utg5_pilon	exonerate:protein2genome:local	exon	771070	774447	.	-	.	insertions 0 ; deletions 0
utg5_pilon	exonerate:protein2genome:local	similarity	771070	774447	5800	-	.	alignment_id 0 ; Query GL50803_103205-t26_1-p1 ; Align 774448 1 3378
utg226_pilon	exonerate:protein2genome:local	gene	75678	75899	393	-	.	gene_id 0 ; sequence GL50803_103206-t26_1-p1 ; gene_orientation .
utg226_pilon	exonerate:protein2genome:local	cds	75678	75899	.	-	.
utg226_pilon	exonerate:protein2genome:local	exon	75678	75899	.	-	.	insertions 0 ; deletions 0
utg226_pilon	exonerate:protein2genome:local	similarity	75678	75899	393	-	.	alignment_id 0 ; Query GL50803_103206-t26_1-p1 ; Align 75900 1 222
utg226_pilon	exonerate:protein2genome:local	gene	39918	40418	908	+	.	gene_id 0 ; sequence GL50803_103237-t26_1-p1 ; gene_orientation .
utg226_pilon	exonerate:protein2genome:local	cds	39918	40418	.	+	.
utg226_pilon	exonerate:protein2genome:local	exon	39918	40418	.	+	.	insertions 0 ; deletions 0
utg226_pilon	exonerate:protein2genome:local	similarity	39918	40418	908	+	.	alignment_id 0 ; Query GL50803_103237-t26_1-p1 ; Align 39918 1 501
utg5_pilon	exonerate:protein2genome:local	gene	1406429	1406764	585	+	.	gene_id 0 ; sequence GL50803_103239-t26_1-p1 ; gene_orientation .
utg5_pilon	exonerate:protein2genome:local	cds	1406429	1406764	.	+	.
utg5_pilon	exonerate:protein2genome:local	exon	1406429	1406764	.	+	.	insertions 0 ; deletions 0
utg5_pilon	exonerate:protein2genome:local	similarity	1406429	1406764	585	+	.	alignment_id 0 ; Query GL50803_103239-t26_1-p1 ; Align 1406429 1 336
utg226_pilon	exonerate:protein2genome:local	gene	1019020	1019742	1245	-	.	gene_id 0 ; sequence GL50803_10324-t26_1-p1 ; gene_orientation .
utg226_pilon	exonerate:protein2genome:local	cds	1019020	1019742	.	-	.
utg226_pilon	exonerate:protein2genome:local	exon	1019020	1019742	.	-	.	insertions 0 ; deletions 0
utg226_pilon	exonerate:protein2genome:local	similarity	1019020	1019742	1245	-	.	alignment_id 0 ; Query GL50803_10324-t26_1-p1 ; Align 1019743 1 723
utg22_pilon	exonerate:protein2genome:local	gene	1084324	1084566	424	+	.	gene_id 0 ; sequence GL50803_103249-t26_1-p1 ; gene_orientation .
utg22_pilon	exonerate:protein2genome:local	cds	1084324	1084566	.	+	.
utg22_pilon	exonerate:protein2genome:local	exon	1084324	1084566	.	+	.	insertions 0 ; deletions 0
utg22_pilon	exonerate:protein2genome:local	similarity	1084324	1084566	424	+	.	alignment_id 0 ; Query GL50803_103249-t26_1-p1 ; Align 1084324 1 243
utg5_pilon	exonerate:protein2genome:local	gene	266298	266531	422	+	.	gene_id 0 ; sequence GL50803_103284-t26_1-p1 ; gene_orientation .
utg5_pilon	exonerate:protein2genome:local	cds	266298	266531	.	+	.
utg5_pilon	exonerate:protein2genome:local	exon	266298	266531	.	+	.	insertions 0 ; deletions 0
utg5_pilon	exonerate:protein2genome:local	similarity	266298	266531	422	+	.	alignment_id 0 ; Query GL50803_103284-t26_1-p1 ; Align 266298 1 234
utg5_pilon	exonerate:protein2genome:local	gene	266235	273377	12017	-	.	gene_id 0 ; sequence GL50803_103285-t26_1-p1 ; gene_orientation .
utg5_pilon	exonerate:protein2genome:local	cds	266235	273377	.	-	.
utg5_pilon	exonerate:protein2genome:local	exon	266235	273377	.	-	.	insertions 0 ; deletions 0
utg5_pilon	exonerate:protein2genome:local	similarity	266235	273377	12017	-	.	alignment_id 0 ; Query GL50803_103285-t26_1-p1 ; Align 273378 1 7143
utg226_pilon	exonerate:protein2genome:local	gene	1017407	1017598	362	+	.	gene_id 0 ; sequence GL50803_10329-t26_1-p1 ; gene_orientation .
utg226_pilon	exonerate:protein2genome:local	cds	1017407	1017598	.	+	.
utg226_pilon	exonerate:protein2genome:local	exon	1017407	1017598	.	+	.	insertions 0 ; deletions 0
utg226_pilon	exonerate:protein2genome:local	similarity	1017407	1017598	362	+	.	alignment_id 0 ; Query GL50803_10329-t26_1-p1 ; Align 1017407 1 192
utg226_pilon	exonerate:protein2genome:local	gene	1016482	1017252	1505	-	.	gene_id 0 ; sequence GL50803_10330-t26_1-p1 ; gene_orientation .
utg226_pilon	exonerate:protein2genome:local	cds	1016482	1017252	.	-	.
utg226_pilon	exonerate:protein2genome:local	exon	1016482	1017252	.	-	.	insertions 0 ; deletions 0
utg226_pilon	exonerate:protein2genome:local	similarity	1016482	1017252	1505	-	.	alignment_id 0 ; Query GL50803_10330-t26_1-p1 ; Align 1017253 1 771
utg5_pilon	exonerate:protein2genome:local	gene	318100	318345	445	-	.	gene_id 0 ; sequence GL50803_103304-t26_1-p1 ; gene_orientation .
utg5_pilon	exonerate:protein2genome:local	cds	318100	318345	.	-	.
utg5_pilon	exonerate:protein2genome:local	exon	318100	318345	.	-	.	insertions 0 ; deletions 0
utg5_pilon	exonerate:protein2genome:local	similarity	318100	318345	445	-	.	alignment_id 0 ; Query GL50803_103304-t26_1-p1 ; Align 318346 1 246
utg133_pilon	exonerate:protein2genome:local	gene	25598	25840	430	-	.	gene_id 0 ; sequence GL50803_103320-t26_1-p1 ; gene_orientation .
utg133_pilon	exonerate:protein2genome:local	cds	25598	25840	.	-	.
utg133_pilon	exonerate:protein2genome:local	exon	25598	25840	.	-	.	insertions 0 ; deletions 0
utg133_pilon	exonerate:protein2genome:local	similarity	25598	25840	430	-	.	alignment_id 0 ; Query GL50803_103320-t26_1-p1 ; Align 25841 1 243
utg226_pilon	exonerate:protein2genome:local	gene	1012822	1013595	1382	+	.	gene_id 0 ; sequence GL50803_10335-t26_1-p1 ; gene_orientation .
utg226_pilon	exonerate:protein2genome:local	cds	1012822	1013595	.	+	.
utg226_pilon	exonerate:protein2genome:local	exon	1012822	1013595	.	+	.	insertions 0 ; deletions 0
utg226_pilon	exonerate:protein2genome:local	similarity	1012822	1013595	1382	+	.	alignment_id 0 ; Query GL50803_10335-t26_1-p1 ; Align 1012822 1 774
utg37_pilon	exonerate:protein2genome:local	gene	246931	253119	10660	+	.	gene_id 0 ; sequence GL50803_103365-t26_1-p1 ; gene_orientation .
utg37_pilon	exonerate:protein2genome:local	cds	246931	253119	.	+	.
utg37_pilon	exonerate:protein2genome:local	exon	246931	253119	.	+	.	insertions 0 ; deletions 0
utg37_pilon	exonerate:protein2genome:local	similarity	246931	253119	10660	+	.	alignment_id 0 ; Query GL50803_103365-t26_1-p1 ; Align 246931 1 6189
utg299_pilon	exonerate:protein2genome:local	gene	321627	322790	2047	+	.	gene_id 0 ; sequence GL50803_103373-t26_1-p1 ; gene_orientation .
utg299_pilon	exonerate:protein2genome:local	cds	321627	322790	.	+	.
utg299_pilon	exonerate:protein2genome:local	exon	321627	322790	.	+	.	insertions 0 ; deletions 0
utg299_pilon	exonerate:protein2genome:local	similarity	321627	322790	2047	+	.	alignment_id 0 ; Query GL50803_103373-t26_1-p1 ; Align 321627 1 1164
utg226_pilon	exonerate:protein2genome:local	gene	1007575	1008837	2125	+	.	gene_id 0 ; sequence GL50803_10339-t26_1-p1 ; gene_orientation .
utg226_pilon	exonerate:protein2genome:local	cds	1007575	1008837	.	+	.
utg226_pilon	exonerate:protein2genome:local	exon	1007575	1008837	.	+	.	insertions 0 ; deletions 0
utg226_pilon	exonerate:protein2genome:local	similarity	1007575	1008837	2125	+	.	alignment_id 0 ; Query GL50803_10339-t26_1-p1 ; Align 1007575 1 1263
utg226_pilon	exonerate:protein2genome:local	gene	155125	156018	1626	+	.	gene_id 0 ; sequence GL50803_103402-t26_1-p1 ; gene_orientation .
utg226_pilon	exonerate:protein2genome:local	cds	155125	156018	.	+	.
utg226_pilon	exonerate:protein2genome:local	exon	155125	156018	.	+	.	insertions 0 ; deletions 0
utg226_pilon	exonerate:protein2genome:local	similarity	155125	156018	1626	+	.	alignment_id 0 ; Query GL50803_103402-t26_1-p1 ; Align 155125 1 894
utg226_pilon	exonerate:protein2genome:local	gene	1004390	1005403	1761	+	.	gene_id 0 ; sequence GL50803_10341-t26_1-p1 ; gene_orientation .
utg226_pilon	exonerate:protein2genome:local	cds	1004390	1005403	.	+	.
utg226_pilon	exonerate:protein2genome:local	exon	1004390	1005403	.	+	.	insertions 0 ; deletions 0
utg226_pilon	exonerate:protein2genome:local	similarity	1004390	1005403	1761	+	.	alignment_id 0 ; Query GL50803_10341-t26_1-p1 ; Align 1004390 1 1014
utg226_pilon	exonerate:protein2genome:local	gene	1768000	1768212	370	-	.	gene_id 0 ; sequence GL50803_103430-t26_1-p1 ; gene_orientation .
utg226_pilon	exonerate:protein2genome:local	cds	1768000	1768212	.	-	.
utg226_pilon	exonerate:protein2genome:local	exon	1768000	1768212	.	-	.	insertions 0 ; deletions 0
utg226_pilon	exonerate:protein2genome:local	similarity	1768000	1768212	370	-	.	alignment_id 0 ; Query GL50803_103430-t26_1-p1 ; Align 1768213 1 213
utg226_pilon	exonerate:protein2genome:local	gene	1765171	1765479	540	-	.	gene_id 0 ; sequence GL50803_103431-t26_1-p1 ; gene_orientation .
utg226_pilon	exonerate:protein2genome:local	cds	1765171	1765479	.	-	.
utg226_pilon	exonerate:protein2genome:local	exon	1765171	1765479	.	-	.	insertions 0 ; deletions 0
utg226_pilon	exonerate:protein2genome:local	similarity	1765171	1765479	540	-	.	alignment_id 0 ; Query GL50803_103431-t26_1-p1 ; Align 1765480 1 309
utg226_pilon	exonerate:protein2genome:local	gene	77894	78793	1539	+	.	gene_id 0 ; sequence GL50803_103437-t26_1-p1 ; gene_orientation .
utg226_pilon	exonerate:protein2genome:local	cds	77894	78793	.	+	.
utg226_pilon	exonerate:protein2genome:local	exon	77894	78793	.	+	.	insertions 0 ; deletions 1
utg226_pilon	exonerate:protein2genome:local	similarity	77894	78793	1539	+	.	alignment_id 0 ; Query GL50803_103437-t26_1-p1 ; Align 77894 1 837 ; Align 78731 281 63
utg37_pilon	exonerate:protein2genome:local	gene	125179	127386	4135	+	.	gene_id 0 ; sequence GL50803_103454-t26_1-p1 ; gene_orientation .
utg37_pilon	exonerate:protein2genome:local	cds	125179	127386	.	+	.
utg37_pilon	exonerate:protein2genome:local	exon	125179	127386	.	+	.	insertions 0 ; deletions 0
utg37_pilon	exonerate:protein2genome:local	similarity	125179	127386	4135	+	.	alignment_id 0 ; Query GL50803_103454-t26_1-p1 ; Align 125179 1 2208
utg37_pilon	exonerate:protein2genome:local	gene	132861	133073	361	-	.	gene_id 0 ; sequence GL50803_103456-t26_1-p1 ; gene_orientation .
utg37_pilon	exonerate:protein2genome:local	cds	132861	133073	.	-	.
utg37_pilon	exonerate:protein2genome:local	exon	132861	133073	.	-	.	insertions 0 ; deletions 0
utg37_pilon	exonerate:protein2genome:local	similarity	132861	133073	361	-	.	alignment_id 0 ; Query GL50803_103456-t26_1-p1 ; Align 133074 1 213
utg37_pilon	exonerate:protein2genome:local	gene	219045	219644	1083	+	.	gene_id 0 ; sequence GL50803_103480-t26_1-p1 ; gene_orientation .
utg37_pilon	exonerate:protein2genome:local	cds	219045	219644	.	+	.
utg37_pilon	exonerate:protein2genome:local	exon	219045	219644	.	+	.	insertions 0 ; deletions 0
utg37_pilon	exonerate:protein2genome:local	similarity	219045	219644	1083	+	.	alignment_id 0 ; Query GL50803_103480-t26_1-p1 ; Align 219045 1 600
utg2413_pilon	exonerate:protein2genome:local	gene	32344	32775	752	+	.	gene_id 0 ; sequence GL50803_103493-t26_1-p1 ; gene_orientation .
utg2413_pilon	exonerate:protein2genome:local	cds	32344	32775	.	+	.
utg2413_pilon	exonerate:protein2genome:local	exon	32344	32775	.	+	.	insertions 0 ; deletions 0
utg2413_pilon	exonerate:protein2genome:local	similarity	32344	32775	752	+	.	alignment_id 0 ; Query GL50803_103493-t26_1-p1 ; Align 32344 1 432
utg5_pilon	exonerate:protein2genome:local	gene	815787	816032	397	-	.	gene_id 0 ; sequence GL50803_103536-t26_1-p1 ; gene_orientation .
utg5_pilon	exonerate:protein2genome:local	cds	815787	816032	.	-	.
utg5_pilon	exonerate:protein2genome:local	exon	815787	816032	.	-	.	insertions 0 ; deletions 0
utg5_pilon	exonerate:protein2genome:local	similarity	815787	816032	397	-	.	alignment_id 0 ; Query GL50803_103536-t26_1-p1 ; Align 816033 1 246
utg5_pilon	exonerate:protein2genome:local	gene	802148	803059	1551	-	.	gene_id 0 ; sequence GL50803_103540-t26_1-p1 ; gene_orientation .
utg5_pilon	exonerate:protein2genome:local	cds	802148	803059	.	-	.
utg5_pilon	exonerate:protein2genome:local	exon	802148	803059	.	-	.	insertions 0 ; deletions 0
utg5_pilon	exonerate:protein2genome:local	similarity	802148	803059	1551	-	.	alignment_id 0 ; Query GL50803_103540-t26_1-p1 ; Align 803060 1 912
utg37_pilon	exonerate:protein2genome:local	gene	1746276	1747517	2221	-	.	gene_id 0 ; sequence GL50803_10358-t26_1-p1 ; gene_orientation .
utg37_pilon	exonerate:protein2genome:local	cds	1746276	1747517	.	-	.
utg37_pilon	exonerate:protein2genome:local	exon	1746276	1747517	.	-	.	insertions 0 ; deletions 0
utg37_pilon	exonerate:protein2genome:local	similarity	1746276	1747517	2221	-	.	alignment_id 0 ; Query GL50803_10358-t26_1-p1 ; Align 1747518 1 1242
utg37_pilon	exonerate:protein2genome:local	gene	739459	742962	5937	+	.	gene_id 0 ; sequence GL50803_103606-t26_1-p1 ; gene_orientation .
utg37_pilon	exonerate:protein2genome:local	cds	739459	742962	.	+	.
utg37_pilon	exonerate:protein2genome:local	exon	739459	742962	.	+	.	insertions 0 ; deletions 0
utg37_pilon	exonerate:protein2genome:local	similarity	739459	742962	5937	+	.	alignment_id 0 ; Query GL50803_103606-t26_1-p1 ; Align 739459 1 3504
utg37_pilon	exonerate:protein2genome:local	gene	1748080	1750023	3309	+	.	gene_id 0 ; sequence GL50803_10361-t26_1-p1 ; gene_orientation .
utg37_pilon	exonerate:protein2genome:local	cds	1748080	1750023	.	+	.
utg37_pilon	exonerate:protein2genome:local	exon	1748080	1750023	.	+	.	insertions 0 ; deletions 0
utg37_pilon	exonerate:protein2genome:local	similarity	1748080	1750023	3309	+	.	alignment_id 0 ; Query GL50803_10361-t26_1-p1 ; Align 1748080 1 1944
utg37_pilon	exonerate:protein2genome:local	gene	1750096	1750206	196	-	.	gene_id 0 ; sequence GL50803_10362-t26_1-p1 ; gene_orientation .
utg37_pilon	exonerate:protein2genome:local	cds	1750096	1750206	.	-	.
utg37_pilon	exonerate:protein2genome:local	exon	1750096	1750206	.	-	.	insertions 0 ; deletions 0
utg37_pilon	exonerate:protein2genome:local	similarity	1750096	1750206	196	-	.	alignment_id 0 ; Query GL50803_10362-t26_1-p1 ; Align 1750207 1 111
utg37_pilon	exonerate:protein2genome:local	gene	2022978	2024159	2207	+	.	gene_id 0 ; sequence GL50803_103659-t26_1-p1 ; gene_orientation .
utg37_pilon	exonerate:protein2genome:local	cds	2022978	2024159	.	+	.
utg37_pilon	exonerate:protein2genome:local	exon	2022978	2024159	.	+	.	insertions 0 ; deletions 0
utg37_pilon	exonerate:protein2genome:local	similarity	2022978	2024159	2207	+	.	alignment_id 0 ; Query GL50803_103659-t26_1-p1 ; Align 2022978 1 1182
utg37_pilon	exonerate:protein2genome:local	gene	1134743	1135138	685	+	.	gene_id 0 ; sequence GL50803_10367-t26_1-p1 ; gene_orientation .
utg37_pilon	exonerate:protein2genome:local	cds	1134743	1135138	.	+	.
utg37_pilon	exonerate:protein2genome:local	exon	1134743	1135138	.	+	.	insertions 0 ; deletions 0
utg37_pilon	exonerate:protein2genome:local	similarity	1134743	1135138	685	+	.	alignment_id 0 ; Query GL50803_10367-t26_1-p1 ; Align 1134743 1 396
utg22_pilon	exonerate:protein2genome:local	gene	1524859	1526220	2415	-	.	gene_id 0 ; sequence GL50803_103676-t26_1-p1 ; gene_orientation .
utg22_pilon	exonerate:protein2genome:local	cds	1524859	1526220	.	-	.
utg22_pilon	exonerate:protein2genome:local	exon	1524859	1526220	.	-	.	insertions 0 ; deletions 0
utg22_pilon	exonerate:protein2genome:local	similarity	1524859	1526220	2415	-	.	alignment_id 0 ; Query GL50803_103676-t26_1-p1 ; Align 1526221 1 1362
utg226_pilon	exonerate:protein2genome:local	gene	1818596	1819957	2415	-	.	gene_id 0 ; sequence GL50803_103676-t26_1-p1 ; gene_orientation .
utg226_pilon	exonerate:protein2genome:local	cds	1818596	1819957	.	-	.
utg226_pilon	exonerate:protein2genome:local	exon	1818596	1819957	.	-	.	insertions 0 ; deletions 0
utg226_pilon	exonerate:protein2genome:local	similarity	1818596	1819957	2415	-	.	alignment_id 0 ; Query GL50803_103676-t26_1-p1 ; Align 1819958 1 1362
utg37_pilon	exonerate:protein2genome:local	gene	1130083	1131441	2317	+	.	gene_id 0 ; sequence GL50803_10370-t26_1-p1 ; gene_orientation .
utg37_pilon	exonerate:protein2genome:local	cds	1130083	1131441	.	+	.
utg37_pilon	exonerate:protein2genome:local	exon	1130083	1131441	.	+	.	insertions 0 ; deletions 0
utg37_pilon	exonerate:protein2genome:local	similarity	1130083	1131441	2317	+	.	alignment_id 0 ; Query GL50803_10370-t26_1-p1 ; Align 1130083 1 1359
utg226_pilon	exonerate:protein2genome:local	gene	1588890	1591433	4316	-	.	gene_id 0 ; sequence GL50803_103709-t26_1-p1 ; gene_orientation .
utg226_pilon	exonerate:protein2genome:local	cds	1588890	1591433	.	-	.
utg226_pilon	exonerate:protein2genome:local	exon	1588890	1591433	.	-	.	insertions 0 ; deletions 0
utg226_pilon	exonerate:protein2genome:local	similarity	1588890	1591433	4316	-	.	alignment_id 0 ; Query GL50803_103709-t26_1-p1 ; Align 1591434 1 2544
utg226_pilon	exonerate:protein2genome:local	gene	1583880	1584197	561	-	.	gene_id 0 ; sequence GL50803_103711-t26_1-p1 ; gene_orientation .
utg226_pilon	exonerate:protein2genome:local	cds	1583880	1584197	.	-	.
utg226_pilon	exonerate:protein2genome:local	exon	1583880	1584197	.	-	.	insertions 0 ; deletions 0
utg226_pilon	exonerate:protein2genome:local	similarity	1583880	1584197	561	-	.	alignment_id 0 ; Query GL50803_103711-t26_1-p1 ; Align 1584198 1 318
utg226_pilon	exonerate:protein2genome:local	gene	1437221	1438282	1866	-	.	gene_id 0 ; sequence GL50803_103713-t26_1-p1 ; gene_orientation .
utg226_pilon	exonerate:protein2genome:local	cds	1437221	1438282	.	-	.
utg226_pilon	exonerate:protein2genome:local	exon	1437221	1438282	.	-	.	insertions 0 ; deletions 0
utg226_pilon	exonerate:protein2genome:local	similarity	1437221	1438282	1866	-	.	alignment_id 0 ; Query GL50803_103713-t26_1-p1 ; Align 1438283 1 1062
utg226_pilon	exonerate:protein2genome:local	gene	1423488	1423712	411	-	.	gene_id 0 ; sequence GL50803_103715-t26_1-p1 ; gene_orientation .
utg226_pilon	exonerate:protein2genome:local	cds	1423488	1423712	.	-	.
utg226_pilon	exonerate:protein2genome:local	exon	1423488	1423712	.	-	.	insertions 0 ; deletions 0
utg226_pilon	exonerate:protein2genome:local	similarity	1423488	1423712	411	-	.	alignment_id 0 ; Query GL50803_103715-t26_1-p1 ; Align 1423713 1 225
utg226_pilon	exonerate:protein2genome:local	gene	1398197	1398409	346	-	.	gene_id 0 ; sequence GL50803_103726-t26_1-p1 ; gene_orientation .
utg226_pilon	exonerate:protein2genome:local	cds	1398197	1398409	.	-	.
utg226_pilon	exonerate:protein2genome:local	exon	1398197	1398409	.	-	.	insertions 0 ; deletions 0
utg226_pilon	exonerate:protein2genome:local	similarity	1398197	1398409	346	-	.	alignment_id 0 ; Query GL50803_103726-t26_1-p1 ; Align 1398410 1 213
utg37_pilon	exonerate:protein2genome:local	gene	1124899	1126998	3597	+	.	gene_id 0 ; sequence GL50803_10374-t26_1-p1 ; gene_orientation .
utg37_pilon	exonerate:protein2genome:local	cds	1124899	1126998	.	+	.
utg37_pilon	exonerate:protein2genome:local	exon	1124899	1126998	.	+	.	insertions 0 ; deletions 0
utg37_pilon	exonerate:protein2genome:local	similarity	1124899	1126998	3597	+	.	alignment_id 0 ; Query GL50803_10374-t26_1-p1 ; Align 1124899 1 2100
utg22_pilon	exonerate:protein2genome:local	gene	2042294	2042506	364	+	.	gene_id 0 ; sequence GL50803_103757-t26_1-p1 ; gene_orientation .
utg22_pilon	exonerate:protein2genome:local	cds	2042294	2042506	.	+	.
utg22_pilon	exonerate:protein2genome:local	exon	2042294	2042506	.	+	.	insertions 0 ; deletions 0
utg22_pilon	exonerate:protein2genome:local	similarity	2042294	2042506	364	+	.	alignment_id 0 ; Query GL50803_103757-t26_1-p1 ; Align 2042294 1 213
utg22_pilon	exonerate:protein2genome:local	gene	2078658	2078870	379	+	.	gene_id 0 ; sequence GL50803_103771-t26_1-p1 ; gene_orientation .
utg22_pilon	exonerate:protein2genome:local	cds	2078658	2078870	.	+	.
utg22_pilon	exonerate:protein2genome:local	exon	2078658	2078870	.	+	.	insertions 0 ; deletions 0
utg22_pilon	exonerate:protein2genome:local	similarity	2078658	2078870	379	+	.	alignment_id 0 ; Query GL50803_103771-t26_1-p1 ; Align 2078658 1 213
utg226_pilon	exonerate:protein2genome:local	gene	345361	346074	1189	-	.	gene_id 0 ; sequence GL50803_103783-t26_1-p1 ; gene_orientation .
utg226_pilon	exonerate:protein2genome:local	cds	345361	346074	.	-	.
utg226_pilon	exonerate:protein2genome:local	exon	345361	346074	.	-	.	insertions 0 ; deletions 0
utg226_pilon	exonerate:protein2genome:local	similarity	345361	346074	1189	-	.	alignment_id 0 ; Query GL50803_103783-t26_1-p1 ; Align 346075 1 714
utg226_pilon	exonerate:protein2genome:local	gene	1020613	1021356	1334	+	.	gene_id 0 ; sequence GL50803_103785-t26_1-p1 ; gene_orientation .
utg226_pilon	exonerate:protein2genome:local	cds	1020613	1021356	.	+	.
utg226_pilon	exonerate:protein2genome:local	exon	1020613	1021356	.	+	.	insertions 0 ; deletions 0
utg226_pilon	exonerate:protein2genome:local	similarity	1020613	1021356	1334	+	.	alignment_id 0 ; Query GL50803_103785-t26_1-p1 ; Align 1020613 1 744
utg22_pilon	exonerate:protein2genome:local	gene	197332	200169	4677	+	.	gene_id 0 ; sequence GL50803_103807-t26_1-p1 ; gene_orientation .
utg22_pilon	exonerate:protein2genome:local	cds	197332	200169	.	+	.
utg22_pilon	exonerate:protein2genome:local	exon	197332	200169	.	+	.	insertions 0 ; deletions 0
utg22_pilon	exonerate:protein2genome:local	similarity	197332	200169	4677	+	.	alignment_id 0 ; Query GL50803_103807-t26_1-p1 ; Align 197332 1 2838
utg37_pilon	exonerate:protein2genome:local	gene	1116273	1116386	203	+	.	gene_id 0 ; sequence GL50803_10381-t26_1-p1 ; gene_orientation .
utg37_pilon	exonerate:protein2genome:local	cds	1116273	1116386	.	+	.
utg37_pilon	exonerate:protein2genome:local	exon	1116273	1116386	.	+	.	insertions 0 ; deletions 0
utg37_pilon	exonerate:protein2genome:local	similarity	1116273	1116386	203	+	.	alignment_id 0 ; Query GL50803_10381-t26_1-p1 ; Align 1116273 1 114
utg22_pilon	exonerate:protein2genome:local	gene	182760	188378	9291	-	.	gene_id 0 ; sequence GL50803_103810-t26_1-p1 ; gene_orientation .
utg22_pilon	exonerate:protein2genome:local	cds	182760	188378	.	-	.
utg22_pilon	exonerate:protein2genome:local	exon	182760	188378	.	-	.	insertions 0 ; deletions 0
utg22_pilon	exonerate:protein2genome:local	similarity	182760	188378	9291	-	.	alignment_id 0 ; Query GL50803_103810-t26_1-p1 ; Align 188379 1 5619
utg22_pilon	exonerate:protein2genome:local	gene	154430	162250	13379	-	.	gene_id 0 ; sequence GL50803_103818-t26_1-p1 ; gene_orientation .
utg22_pilon	exonerate:protein2genome:local	cds	154430	162250	.	-	.
utg22_pilon	exonerate:protein2genome:local	exon	154430	162250	.	-	.	insertions 0 ; deletions 0
utg22_pilon	exonerate:protein2genome:local	similarity	154430	162250	13379	-	.	alignment_id 0 ; Query GL50803_103818-t26_1-p1 ; Align 162251 1 7821
utg37_pilon	exonerate:protein2genome:local	gene	1114905	1116212	2329	+	.	gene_id 0 ; sequence GL50803_10382-t26_1-p1 ; gene_orientation .
utg37_pilon	exonerate:protein2genome:local	cds	1114905	1116212	.	+	.
utg37_pilon	exonerate:protein2genome:local	exon	1114905	1116212	.	+	.	insertions 0 ; deletions 0
utg37_pilon	exonerate:protein2genome:local	similarity	1114905	1116212	2329	+	.	alignment_id 0 ; Query GL50803_10382-t26_1-p1 ; Align 1114905 1 1308
utg133_pilon	exonerate:protein2genome:local	gene	526556	526759	373	-	.	gene_id 0 ; sequence GL50803_103829-t26_1-p1 ; gene_orientation .
utg133_pilon	exonerate:protein2genome:local	cds	526556	526759	.	-	.
utg133_pilon	exonerate:protein2genome:local	exon	526556	526759	.	-	.	insertions 0 ; deletions 0
utg133_pilon	exonerate:protein2genome:local	similarity	526556	526759	373	-	.	alignment_id 0 ; Query GL50803_103829-t26_1-p1 ; Align 526760 1 204
utg133_pilon	exonerate:protein2genome:local	gene	548706	554327	9611	+	.	gene_id 0 ; sequence GL50803_103838-t26_1-p1 ; gene_orientation .
utg133_pilon	exonerate:protein2genome:local	cds	548706	554327	.	+	.
utg133_pilon	exonerate:protein2genome:local	exon	548706	554327	.	+	.	insertions 0 ; deletions 0
utg133_pilon	exonerate:protein2genome:local	similarity	548706	554327	9611	+	.	alignment_id 0 ; Query GL50803_103838-t26_1-p1 ; Align 548706 1 5622
utg133_pilon	exonerate:protein2genome:local	gene	556162	556410	424	+	.	gene_id 0 ; sequence GL50803_103839-t26_1-p1 ; gene_orientation .
utg133_pilon	exonerate:protein2genome:local	cds	556162	556410	.	+	.
utg133_pilon	exonerate:protein2genome:local	exon	556162	556410	.	+	.	insertions 0 ; deletions 0
utg133_pilon	exonerate:protein2genome:local	similarity	556162	556410	424	+	.	alignment_id 0 ; Query GL50803_103839-t26_1-p1 ; Align 556162 1 249
utg133_pilon	exonerate:protein2genome:local	gene	566364	566714	604	+	.	gene_id 0 ; sequence GL50803_103844-t26_1-p1 ; gene_orientation .
utg133_pilon	exonerate:protein2genome:local	cds	566364	566714	.	+	.
utg133_pilon	exonerate:protein2genome:local	exon	566364	566714	.	+	.	insertions 0 ; deletions 0
utg133_pilon	exonerate:protein2genome:local	similarity	566364	566714	604	+	.	alignment_id 0 ; Query GL50803_103844-t26_1-p1 ; Align 566364 1 351
utg133_pilon	exonerate:protein2genome:local	gene	574125	577343	5393	-	.	gene_id 0 ; sequence GL50803_103849-t26_1-p1 ; gene_orientation .
utg133_pilon	exonerate:protein2genome:local	cds	574125	577343	.	-	.
utg133_pilon	exonerate:protein2genome:local	exon	574125	577343	.	-	.	insertions 0 ; deletions 0
utg133_pilon	exonerate:protein2genome:local	similarity	574125	577343	5393	-	.	alignment_id 0 ; Query GL50803_103849-t26_1-p1 ; Align 577344 1 3219
utg133_pilon	exonerate:protein2genome:local	gene	468745	470100	2373	-	.	gene_id 0 ; sequence GL50803_103855-t26_1-p1 ; gene_orientation .
utg133_pilon	exonerate:protein2genome:local	cds	468745	470100	.	-	.
utg133_pilon	exonerate:protein2genome:local	exon	468745	470100	.	-	.	insertions 0 ; deletions 0
utg133_pilon	exonerate:protein2genome:local	similarity	468745	470100	2373	-	.	alignment_id 0 ; Query GL50803_103855-t26_1-p1 ; Align 470101 1 1356
utg5_pilon	exonerate:protein2genome:local	gene	967576	975810	13882	-	.	gene_id 0 ; sequence GL50803_103878-t26_1-p1 ; gene_orientation .
utg5_pilon	exonerate:protein2genome:local	cds	967576	975810	.	-	.
utg5_pilon	exonerate:protein2genome:local	exon	967576	975810	.	-	.	insertions 0 ; deletions 0
utg5_pilon	exonerate:protein2genome:local	similarity	967576	975810	13882	-	.	alignment_id 0 ; Query GL50803_103878-t26_1-p1 ; Align 975811 1 8235
utg5_pilon	exonerate:protein2genome:local	gene	980089	980313	379	+	.	gene_id 0 ; sequence GL50803_103880-t26_1-p1 ; gene_orientation .
utg5_pilon	exonerate:protein2genome:local	cds	980089	980313	.	+	.
utg5_pilon	exonerate:protein2genome:local	exon	980089	980313	.	+	.	insertions 0 ; deletions 0
utg5_pilon	exonerate:protein2genome:local	similarity	980089	980313	379	+	.	alignment_id 0 ; Query GL50803_103880-t26_1-p1 ; Align 980089 1 225
utg5_pilon	exonerate:protein2genome:local	gene	987837	989084	2127	+	.	gene_id 0 ; sequence GL50803_103883-t26_1-p1 ; gene_orientation .
utg5_pilon	exonerate:protein2genome:local	cds	987837	989084	.	+	.
utg5_pilon	exonerate:protein2genome:local	exon	987837	989084	.	+	.	insertions 0 ; deletions 0
utg5_pilon	exonerate:protein2genome:local	similarity	987837	989084	2127	+	.	alignment_id 0 ; Query GL50803_103883-t26_1-p1 ; Align 987837 1 1248
utg133_pilon	exonerate:protein2genome:local	gene	1290162	1292423	3916	+	.	gene_id 0 ; sequence GL50803_103887-t26_1-p1 ; gene_orientation .
utg133_pilon	exonerate:protein2genome:local	cds	1290162	1292423	.	+	.
utg133_pilon	exonerate:protein2genome:local	exon	1290162	1292423	.	+	.	insertions 0 ; deletions 0
utg133_pilon	exonerate:protein2genome:local	similarity	1290162	1292423	3916	+	.	alignment_id 0 ; Query GL50803_103887-t26_1-p1 ; Align 1290162 1 2262
utg133_pilon	exonerate:protein2genome:local	gene	1289164	1290147	1676	-	.	gene_id 0 ; sequence GL50803_103888-t26_1-p1 ; gene_orientation .
utg133_pilon	exonerate:protein2genome:local	cds	1289164	1290147	.	-	.
utg133_pilon	exonerate:protein2genome:local	exon	1289164	1290147	.	-	.	insertions 0 ; deletions 0
utg133_pilon	exonerate:protein2genome:local	similarity	1289164	1290147	1676	-	.	alignment_id 0 ; Query GL50803_103888-t26_1-p1 ; Align 1290148 1 984
utg133_pilon	exonerate:protein2genome:local	gene	1285030	1286670	2710	+	.	gene_id 0 ; sequence GL50803_103891-t26_1-p1 ; gene_orientation .
utg133_pilon	exonerate:protein2genome:local	cds	1285030	1286670	.	+	.
utg133_pilon	exonerate:protein2genome:local	exon	1285030	1286670	.	+	.	insertions 0 ; deletions 0
utg133_pilon	exonerate:protein2genome:local	similarity	1285030	1286670	2710	+	.	alignment_id 0 ; Query GL50803_103891-t26_1-p1 ; Align 1285030 1 1641
utg22_pilon	exonerate:protein2genome:local	gene	494416	495774	2308	+	.	gene_id 0 ; sequence GL50803_103895-t26_1-p1 ; gene_orientation .
utg22_pilon	exonerate:protein2genome:local	cds	494416	495774	.	+	.
utg22_pilon	exonerate:protein2genome:local	exon	494416	495774	.	+	.	insertions 0 ; deletions 0
utg22_pilon	exonerate:protein2genome:local	similarity	494416	495774	2308	+	.	alignment_id 0 ; Query GL50803_103895-t26_1-p1 ; Align 494416 1 1359
utg37_pilon	exonerate:protein2genome:local	gene	2398918	2399460	982	-	.	gene_id 0 ; sequence GL50803_103916-t26_1-p1 ; gene_orientation .
utg37_pilon	exonerate:protein2genome:local	cds	2398918	2399460	.	-	.
utg37_pilon	exonerate:protein2genome:local	exon	2398918	2399460	.	-	.	insertions 0 ; deletions 0
utg37_pilon	exonerate:protein2genome:local	similarity	2398918	2399460	982	-	.	alignment_id 0 ; Query GL50803_103916-t26_1-p1 ; Align 2399461 1 543
utg37_pilon	exonerate:protein2genome:local	gene	1219141	1220163	1756	+	.	gene_id 0 ; sequence GL50803_103935-t26_1-p1 ; gene_orientation .
utg37_pilon	exonerate:protein2genome:local	cds	1219141	1220163	.	+	.
utg37_pilon	exonerate:protein2genome:local	exon	1219141	1220163	.	+	.	insertions 0 ; deletions 0
utg37_pilon	exonerate:protein2genome:local	similarity	1219141	1220163	1756	+	.	alignment_id 0 ; Query GL50803_103935-t26_1-p1 ; Align 1219141 1 1023
utg37_pilon	exonerate:protein2genome:local	gene	428838	429392	1040	+	.	gene_id 0 ; sequence GL50803_103943-t26_1-p1 ; gene_orientation .
utg37_pilon	exonerate:protein2genome:local	cds	428838	429392	.	+	.
utg37_pilon	exonerate:protein2genome:local	exon	428838	429392	.	+	.	insertions 0 ; deletions 0
utg37_pilon	exonerate:protein2genome:local	similarity	428838	429392	1040	+	.	alignment_id 0 ; Query GL50803_103943-t26_1-p1 ; Align 428838 1 555
utg22_pilon	exonerate:protein2genome:local	gene	2251493	2254085	4391	+	.	gene_id 0 ; sequence GL50803_103944-t26_1-p1 ; gene_orientation .
utg22_pilon	exonerate:protein2genome:local	cds	2251493	2254085	.	+	.
utg22_pilon	exonerate:protein2genome:local	exon	2251493	2254085	.	+	.	insertions 0 ; deletions 1 ; frameshifts 1
utg22_pilon	exonerate:protein2genome:local	similarity	2251493	2254085	4391	+	.	alignment_id 0 ; Query GL50803_103944-t26_1-p1 ; Align 2251493 1 1371 ; Align 2252865 459 1221
utg22_pilon	exonerate:protein2genome:local	gene	1341701	1343055	2177	-	.	gene_id 0 ; sequence GL50803_103946-t26_1-p1 ; gene_orientation .
utg22_pilon	exonerate:protein2genome:local	cds	1341701	1343055	.	-	.
utg22_pilon	exonerate:protein2genome:local	exon	1341701	1343055	.	-	.	insertions 0 ; deletions 0 ; frameshifts 2
utg22_pilon	exonerate:protein2genome:local	similarity	1341701	1343055	2177	-	.	alignment_id 0 ; Query GL50803_103946-t26_1-p1 ; Align 1343056 1 1074 ; Align 1341980 359 279
utg22_pilon	exonerate:protein2genome:local	gene	833409	833564	275	+	.	gene_id 0 ; sequence GL50803_10397-t26_1-p1 ; gene_orientation .
utg22_pilon	exonerate:protein2genome:local	cds	833409	833564	.	+	.
utg22_pilon	exonerate:protein2genome:local	exon	833409	833564	.	+	.	insertions 0 ; deletions 0
utg22_pilon	exonerate:protein2genome:local	similarity	833409	833564	275	+	.	alignment_id 0 ; Query GL50803_10397-t26_1-p1 ; Align 833409 1 156
utg37_pilon	exonerate:protein2genome:local	gene	2140181	2141011	1454	-	.	gene_id 0 ; sequence GL50803_103981-t26_1-p1 ; gene_orientation .
utg37_pilon	exonerate:protein2genome:local	cds	2140181	2141011	.	-	.
utg37_pilon	exonerate:protein2genome:local	exon	2140181	2141011	.	-	.	insertions 0 ; deletions 0
utg37_pilon	exonerate:protein2genome:local	similarity	2140181	2141011	1454	-	.	alignment_id 0 ; Query GL50803_103981-t26_1-p1 ; Align 2141012 1 831
utg299_pilon	exonerate:protein2genome:local	gene	157540	159087	2919	-	.	gene_id 0 ; sequence GL50803_103983-t26_1-p1 ; gene_orientation .
utg299_pilon	exonerate:protein2genome:local	cds	157540	159087	.	-	.
utg299_pilon	exonerate:protein2genome:local	exon	157540	159087	.	-	.	insertions 0 ; deletions 0
utg299_pilon	exonerate:protein2genome:local	similarity	157540	159087	2919	-	.	alignment_id 0 ; Query GL50803_103983-t26_1-p1 ; Align 159088 1 1548
utg22_pilon	exonerate:protein2genome:local	gene	982542	982913	648	+	.	gene_id 0 ; sequence GL50803_103988-t26_1-p1 ; gene_orientation .
utg22_pilon	exonerate:protein2genome:local	cds	982542	982913	.	+	.
utg22_pilon	exonerate:protein2genome:local	exon	982542	982913	.	+	.	insertions 0 ; deletions 0
utg22_pilon	exonerate:protein2genome:local	similarity	982542	982913	648	+	.	alignment_id 0 ; Query GL50803_103988-t26_1-p1 ; Align 982542 1 372
utg37_pilon	exonerate:protein2genome:local	gene	1179004	1180882	3403	-	.	gene_id 0 ; sequence GL50803_103992-t26_1-p1 ; gene_orientation .
utg37_pilon	exonerate:protein2genome:local	cds	1179004	1180882	.	-	.
utg37_pilon	exonerate:protein2genome:local	exon	1179004	1180882	.	-	.	insertions 0 ; deletions 2 ; frameshifts 4
utg37_pilon	exonerate:protein2genome:local	similarity	1179004	1180882	3403	-	.	alignment_id 0 ; Query GL50803_103992-t26_1-p1 ; Align 1180883 1 195 ; Align 1180686 67 180 ; Align 1180504 128 1500
utg22_pilon	exonerate:protein2genome:local	gene	834567	835865	2217	+	.	gene_id 0 ; sequence GL50803_10400-t26_1-p1 ; gene_orientation .
utg22_pilon	exonerate:protein2genome:local	cds	834567	835865	.	+	.
utg22_pilon	exonerate:protein2genome:local	exon	834567	835865	.	+	.	insertions 0 ; deletions 0
utg22_pilon	exonerate:protein2genome:local	similarity	834567	835865	2217	+	.	alignment_id 0 ; Query GL50803_10400-t26_1-p1 ; Align 834567 1 1299
utg22_pilon	exonerate:protein2genome:local	gene	836035	836205	294	+	.	gene_id 0 ; sequence GL50803_10401-t26_1-p1 ; gene_orientation .
utg22_pilon	exonerate:protein2genome:local	cds	836035	836205	.	+	.
utg22_pilon	exonerate:protein2genome:local	exon	836035	836205	.	+	.	insertions 0 ; deletions 0
utg22_pilon	exonerate:protein2genome:local	similarity	836035	836205	294	+	.	alignment_id 0 ; Query GL50803_10401-t26_1-p1 ; Align 836035 1 171
utg22_pilon	exonerate:protein2genome:local	gene	836536	836928	700	-	.	gene_id 0 ; sequence GL50803_10403-t26_1-p1 ; gene_orientation .
utg22_pilon	exonerate:protein2genome:local	cds	836536	836928	.	-	.
utg22_pilon	exonerate:protein2genome:local	exon	836536	836928	.	-	.	insertions 0 ; deletions 0
utg22_pilon	exonerate:protein2genome:local	similarity	836536	836928	700	-	.	alignment_id 0 ; Query GL50803_10403-t26_1-p1 ; Align 836929 1 393
utg299_pilon	exonerate:protein2genome:local	gene	239882	242140	3989	+	.	gene_id 0 ; sequence GL50803_104031-t26_1-p1 ; gene_orientation .
utg299_pilon	exonerate:protein2genome:local	cds	239882	242140	.	+	.
utg299_pilon	exonerate:protein2genome:local	exon	239882	242140	.	+	.	insertions 0 ; deletions 0
utg299_pilon	exonerate:protein2genome:local	similarity	239882	242140	3989	+	.	alignment_id 0 ; Query GL50803_104031-t26_1-p1 ; Align 239882 1 2259
utg133_pilon	exonerate:protein2genome:local	gene	599133	599564	738	+	.	gene_id 0 ; sequence GL50803_104062-t26_1-p1 ; gene_orientation .
utg133_pilon	exonerate:protein2genome:local	cds	599133	599564	.	+	.
utg133_pilon	exonerate:protein2genome:local	exon	599133	599564	.	+	.	insertions 0 ; deletions 0
utg133_pilon	exonerate:protein2genome:local	similarity	599133	599564	738	+	.	alignment_id 0 ; Query GL50803_104062-t26_1-p1 ; Align 599133 1 432
utg133_pilon	exonerate:protein2genome:local	gene	598118	598480	607	-	.	gene_id 0 ; sequence GL50803_104063-t26_1-p1 ; gene_orientation .
utg133_pilon	exonerate:protein2genome:local	cds	598118	598480	.	-	.
utg133_pilon	exonerate:protein2genome:local	exon	598118	598480	.	-	.	insertions 0 ; deletions 0
utg133_pilon	exonerate:protein2genome:local	similarity	598118	598480	607	-	.	alignment_id 0 ; Query GL50803_104063-t26_1-p1 ; Align 598481 1 363
utg37_pilon	exonerate:protein2genome:local	gene	2274903	2278235	5910	-	.	gene_id 0 ; sequence GL50803_104087-t26_1-p1 ; gene_orientation .
utg37_pilon	exonerate:protein2genome:local	cds	2274903	2278235	.	-	.
utg37_pilon	exonerate:protein2genome:local	exon	2274903	2278235	.	-	.	insertions 0 ; deletions 0
utg37_pilon	exonerate:protein2genome:local	similarity	2274903	2278235	5910	-	.	alignment_id 0 ; Query GL50803_104087-t26_1-p1 ; Align 2278236 1 3333
utg22_pilon	exonerate:protein2genome:local	gene	839636	840298	1135	-	.	gene_id 0 ; sequence GL50803_10410-t26_1-p1 ; gene_orientation .
utg22_pilon	exonerate:protein2genome:local	cds	839636	840298	.	-	.
utg22_pilon	exonerate:protein2genome:local	exon	839636	840298	.	-	.	insertions 0 ; deletions 0
utg22_pilon	exonerate:protein2genome:local	similarity	839636	840298	1135	-	.	alignment_id 0 ; Query GL50803_10410-t26_1-p1 ; Align 840299 1 663
utg37_pilon	exonerate:protein2genome:local	gene	334907	335182	476	+	.	gene_id 0 ; sequence GL50803_104104-t26_1-p1 ; gene_orientation .
utg37_pilon	exonerate:protein2genome:local	cds	334907	335182	.	+	.
utg37_pilon	exonerate:protein2genome:local	exon	334907	335182	.	+	.	insertions 0 ; deletions 0
utg37_pilon	exonerate:protein2genome:local	similarity	334907	335182	476	+	.	alignment_id 0 ; Query GL50803_104104-t26_1-p1 ; Align 334907 1 276
utg5_pilon	exonerate:protein2genome:local	gene	671238	671513	485	-	.	gene_id 0 ; sequence GL50803_104137-t26_1-p1 ; gene_orientation .
utg5_pilon	exonerate:protein2genome:local	cds	671238	671513	.	-	.
utg5_pilon	exonerate:protein2genome:local	exon	671238	671513	.	-	.	insertions 0 ; deletions 0
utg5_pilon	exonerate:protein2genome:local	similarity	671238	671513	485	-	.	alignment_id 0 ; Query GL50803_104137-t26_1-p1 ; Align 671514 1 276
utg5_pilon	exonerate:protein2genome:local	gene	661746	663212	2414	-	.	gene_id 0 ; sequence GL50803_104139-t26_1-p1 ; gene_orientation .
utg5_pilon	exonerate:protein2genome:local	cds	661746	663212	.	-	.
utg5_pilon	exonerate:protein2genome:local	exon	661746	663212	.	-	.	insertions 0 ; deletions 0
utg5_pilon	exonerate:protein2genome:local	similarity	661746	663212	2414	-	.	alignment_id 0 ; Query GL50803_104139-t26_1-p1 ; Align 663213 1 1467
utg226_pilon	exonerate:protein2genome:local	gene	1717239	1719272	3595	-	.	gene_id 0 ; sequence GL50803_104150-t26_1-p1 ; gene_orientation .
utg226_pilon	exonerate:protein2genome:local	cds	1717239	1719272	.	-	.
utg226_pilon	exonerate:protein2genome:local	exon	1717239	1719272	.	-	.	insertions 0 ; deletions 0
utg226_pilon	exonerate:protein2genome:local	similarity	1717239	1719272	3595	-	.	alignment_id 0 ; Query GL50803_104150-t26_1-p1 ; Align 1719273 1 2034
utg37_pilon	exonerate:protein2genome:local	gene	2479726	2483220	6200	+	.	gene_id 0 ; sequence GL50803_104173-t26_1-p1 ; gene_orientation .
utg37_pilon	exonerate:protein2genome:local	cds	2479726	2483220	.	+	.
utg37_pilon	exonerate:protein2genome:local	exon	2479726	2483220	.	+	.	insertions 0 ; deletions 0
utg37_pilon	exonerate:protein2genome:local	similarity	2479726	2483220	6200	+	.	alignment_id 0 ; Query GL50803_104173-t26_1-p1 ; Align 2479726 1 3495
utg37_pilon	exonerate:protein2genome:local	gene	2445148	2449188	6903	-	.	gene_id 0 ; sequence GL50803_104186-t26_1-p1 ; gene_orientation .
utg37_pilon	exonerate:protein2genome:local	cds	2445148	2449188	.	-	.
utg37_pilon	exonerate:protein2genome:local	exon	2445148	2449188	.	-	.	insertions 0 ; deletions 0
utg37_pilon	exonerate:protein2genome:local	similarity	2445148	2449188	6903	-	.	alignment_id 0 ; Query GL50803_104186-t26_1-p1 ; Align 2449189 1 4041
utg37_pilon	exonerate:protein2genome:local	gene	2441074	2441280	391	+	.	gene_id 0 ; sequence GL50803_104189-t26_1-p1 ; gene_orientation .
utg37_pilon	exonerate:protein2genome:local	cds	2441074	2441280	.	+	.
utg37_pilon	exonerate:protein2genome:local	exon	2441074	2441280	.	+	.	insertions 0 ; deletions 0
utg37_pilon	exonerate:protein2genome:local	similarity	2441074	2441280	391	+	.	alignment_id 0 ; Query GL50803_104189-t26_1-p1 ; Align 2441074 1 207
utg37_pilon	exonerate:protein2genome:local	gene	2557616	2558017	695	-	.	gene_id 0 ; sequence GL50803_104193-t26_1-p1 ; gene_orientation .
utg37_pilon	exonerate:protein2genome:local	cds	2557616	2558017	.	-	.
utg37_pilon	exonerate:protein2genome:local	exon	2557616	2558017	.	-	.	insertions 0 ; deletions 0
utg37_pilon	exonerate:protein2genome:local	similarity	2557616	2558017	695	-	.	alignment_id 0 ; Query GL50803_104193-t26_1-p1 ; Align 2558018 1 402
utg37_pilon	exonerate:protein2genome:local	gene	2547721	2548047	551	-	.	gene_id 0 ; sequence GL50803_104196-t26_1-p1 ; gene_orientation .
utg37_pilon	exonerate:protein2genome:local	cds	2547721	2548047	.	-	.
utg37_pilon	exonerate:protein2genome:local	exon	2547721	2548047	.	-	.	insertions 0 ; deletions 1
utg37_pilon	exonerate:protein2genome:local	similarity	2547721	2548047	551	-	.	alignment_id 0 ; Query GL50803_104196-t26_1-p1 ; Align 2548048 1 234 ; Align 2547814 80 93
utg37_pilon	exonerate:protein2genome:local	gene	1378153	1378803	1155	+	.	gene_id 0 ; sequence GL50803_10422-t26_1-p1 ; gene_orientation .
utg37_pilon	exonerate:protein2genome:local	cds	1378153	1378803	.	+	.
utg37_pilon	exonerate:protein2genome:local	exon	1378153	1378803	.	+	.	insertions 0 ; deletions 0
utg37_pilon	exonerate:protein2genome:local	similarity	1378153	1378803	1155	+	.	alignment_id 0 ; Query GL50803_10422-t26_1-p1 ; Align 1378153 1 651
utg299_pilon	exonerate:protein2genome:local	gene	612241	612456	383	+	.	gene_id 0 ; sequence GL50803_104227-t26_1-p1 ; gene_orientation .
utg299_pilon	exonerate:protein2genome:local	cds	612241	612456	.	+	.
utg299_pilon	exonerate:protein2genome:local	exon	612241	612456	.	+	.	insertions 0 ; deletions 0
utg299_pilon	exonerate:protein2genome:local	similarity	612241	612456	383	+	.	alignment_id 0 ; Query GL50803_104227-t26_1-p1 ; Align 612241 1 216
utg37_pilon	exonerate:protein2genome:local	gene	1377594	1378061	829	-	.	gene_id 0 ; sequence GL50803_10423-t26_1-p1 ; gene_orientation .
utg37_pilon	exonerate:protein2genome:local	cds	1377594	1378061	.	-	.
utg37_pilon	exonerate:protein2genome:local	exon	1377594	1378061	.	-	.	insertions 0 ; deletions 0
utg37_pilon	exonerate:protein2genome:local	similarity	1377594	1378061	829	-	.	alignment_id 0 ; Query GL50803_10423-t26_1-p1 ; Align 1378062 1 468
utg37_pilon	exonerate:protein2genome:local	gene	2601388	2602662	2170	+	.	gene_id 0 ; sequence GL50803_104232-t26_1-p1 ; gene_orientation .
utg37_pilon	exonerate:protein2genome:local	cds	2601388	2602662	.	+	.
utg37_pilon	exonerate:protein2genome:local	exon	2601388	2602662	.	+	.	insertions 0 ; deletions 0
utg37_pilon	exonerate:protein2genome:local	similarity	2601388	2602662	2170	+	.	alignment_id 0 ; Query GL50803_104232-t26_1-p1 ; Align 2601388 1 1275
utg37_pilon	exonerate:protein2genome:local	gene	2607881	2609809	3275	-	.	gene_id 0 ; sequence GL50803_104234-t26_1-p1 ; gene_orientation .
utg37_pilon	exonerate:protein2genome:local	cds	2607881	2609809	.	-	.
utg37_pilon	exonerate:protein2genome:local	exon	2607881	2609809	.	-	.	insertions 0 ; deletions 0
utg37_pilon	exonerate:protein2genome:local	similarity	2607881	2609809	3275	-	.	alignment_id 0 ; Query GL50803_104234-t26_1-p1 ; Align 2609810 1 1929
utg37_pilon	exonerate:protein2genome:local	gene	2650144	2651352	2108	-	.	gene_id 0 ; sequence GL50803_104248-t26_1-p1 ; gene_orientation .
utg37_pilon	exonerate:protein2genome:local	cds	2650144	2651352	.	-	.
utg37_pilon	exonerate:protein2genome:local	exon	2650144	2651352	.	-	.	insertions 0 ; deletions 0
utg37_pilon	exonerate:protein2genome:local	similarity	2650144	2651352	2108	-	.	alignment_id 0 ; Query GL50803_104248-t26_1-p1 ; Align 2651353 1 1209
utg37_pilon	exonerate:protein2genome:local	gene	1377002	1377505	850	-	.	gene_id 0 ; sequence GL50803_10425-t26_1-p1 ; gene_orientation .
utg37_pilon	exonerate:protein2genome:local	cds	1377002	1377505	.	-	.
utg37_pilon	exonerate:protein2genome:local	exon	1377002	1377505	.	-	.	insertions 0 ; deletions 0
utg37_pilon	exonerate:protein2genome:local	similarity	1377002	1377505	850	-	.	alignment_id 0 ; Query GL50803_10425-t26_1-p1 ; Align 1377506 1 504
utg37_pilon	exonerate:protein2genome:local	gene	685515	685883	655	+	.	gene_id 0 ; sequence GL50803_104250-t26_1-p1 ; gene_orientation .
utg37_pilon	exonerate:protein2genome:local	cds	685515	685883	.	+	.
utg37_pilon	exonerate:protein2genome:local	exon	685515	685883	.	+	.	insertions 0 ; deletions 0
utg37_pilon	exonerate:protein2genome:local	similarity	685515	685883	655	+	.	alignment_id 0 ; Query GL50803_104250-t26_1-p1 ; Align 685515 1 369
utg37_pilon	exonerate:protein2genome:local	gene	1376734	1376985	417	+	.	gene_id 0 ; sequence GL50803_10427-t26_1-p1 ; gene_orientation .
utg37_pilon	exonerate:protein2genome:local	cds	1376734	1376985	.	+	.
utg37_pilon	exonerate:protein2genome:local	exon	1376734	1376985	.	+	.	insertions 0 ; deletions 0
utg37_pilon	exonerate:protein2genome:local	similarity	1376734	1376985	417	+	.	alignment_id 0 ; Query GL50803_10427-t26_1-p1 ; Align 1376734 1 252
utg37_pilon	exonerate:protein2genome:local	gene	1376020	1376649	1125	-	.	gene_id 0 ; sequence GL50803_10428-t26_1-p1 ; gene_orientation .
utg37_pilon	exonerate:protein2genome:local	cds	1376020	1376649	.	-	.
utg37_pilon	exonerate:protein2genome:local	exon	1376020	1376649	.	-	.	insertions 0 ; deletions 0
utg37_pilon	exonerate:protein2genome:local	similarity	1376020	1376649	1125	-	.	alignment_id 0 ; Query GL50803_10428-t26_1-p1 ; Align 1376650 1 630
utg37_pilon	exonerate:protein2genome:local	gene	1375423	1375977	1009	+	.	gene_id 0 ; sequence GL50803_10429-t26_1-p1 ; gene_orientation .
utg37_pilon	exonerate:protein2genome:local	cds	1375423	1375977	.	+	.
utg37_pilon	exonerate:protein2genome:local	exon	1375423	1375977	.	+	.	insertions 0 ; deletions 0
utg37_pilon	exonerate:protein2genome:local	similarity	1375423	1375977	1009	+	.	alignment_id 0 ; Query GL50803_10429-t26_1-p1 ; Align 1375423 1 555
utg37_pilon	exonerate:protein2genome:local	gene	1374574	1375035	840	+	.	gene_id 0 ; sequence GL50803_10431-t26_1-p1 ; gene_orientation .
utg37_pilon	exonerate:protein2genome:local	cds	1374574	1375035	.	+	.
utg37_pilon	exonerate:protein2genome:local	exon	1374574	1375035	.	+	.	insertions 0 ; deletions 0
utg37_pilon	exonerate:protein2genome:local	similarity	1374574	1375035	840	+	.	alignment_id 0 ; Query GL50803_10431-t26_1-p1 ; Align 1374574 1 462
utg5_pilon	exonerate:protein2genome:local	gene	1227889	1228038	258	+	.	gene_id 0 ; sequence GL50803_104419-t26_1-p1 ; gene_orientation .
utg5_pilon	exonerate:protein2genome:local	cds	1227889	1228038	.	+	.
utg5_pilon	exonerate:protein2genome:local	exon	1227889	1228038	.	+	.	insertions 0 ; deletions 0
utg5_pilon	exonerate:protein2genome:local	similarity	1227889	1228038	258	+	.	alignment_id 0 ; Query GL50803_104419-t26_1-p1 ; Align 1227889 1 150
utg5_pilon	exonerate:protein2genome:local	gene	238175	238900	1221	+	.	gene_id 0 ; sequence GL50803_10444-t26_1-p1 ; gene_orientation .
utg5_pilon	exonerate:protein2genome:local	cds	238175	238900	.	+	.
utg5_pilon	exonerate:protein2genome:local	exon	238175	238900	.	+	.	insertions 0 ; deletions 0
utg5_pilon	exonerate:protein2genome:local	similarity	238175	238900	1221	+	.	alignment_id 0 ; Query GL50803_10444-t26_1-p1 ; Align 238175 1 726
utg5_pilon	exonerate:protein2genome:local	gene	242981	243307	570	+	.	gene_id 0 ; sequence GL50803_10450-t26_1-p1 ; gene_orientation .
utg5_pilon	exonerate:protein2genome:local	cds	242981	243307	.	+	.
utg5_pilon	exonerate:protein2genome:local	exon	242981	243307	.	+	.	insertions 0 ; deletions 0
utg5_pilon	exonerate:protein2genome:local	similarity	242981	243307	570	+	.	alignment_id 0 ; Query GL50803_10450-t26_1-p1 ; Align 242981 1 327
utg37_pilon	exonerate:protein2genome:local	gene	2083875	2084069	326	-	.	gene_id 0 ; sequence GL50803_104506-t26_1-p1 ; gene_orientation .
utg37_pilon	exonerate:protein2genome:local	cds	2083875	2084069	.	-	.
utg37_pilon	exonerate:protein2genome:local	exon	2083875	2084069	.	-	.	insertions 0 ; deletions 0
utg37_pilon	exonerate:protein2genome:local	similarity	2083875	2084069	326	-	.	alignment_id 0 ; Query GL50803_104506-t26_1-p1 ; Align 2084070 1 195
utg5_pilon	exonerate:protein2genome:local	gene	243343	243882	918	-	.	gene_id 0 ; sequence GL50803_10452-t26_1-p1 ; gene_orientation .
utg5_pilon	exonerate:protein2genome:local	cds	243343	243882	.	-	.
utg5_pilon	exonerate:protein2genome:local	exon	243343	243882	.	-	.	insertions 0 ; deletions 0
utg5_pilon	exonerate:protein2genome:local	similarity	243343	243882	918	-	.	alignment_id 0 ; Query GL50803_10452-t26_1-p1 ; Align 243883 1 540
utg5_pilon	exonerate:protein2genome:local	gene	247072	250674	6154	-	.	gene_id 0 ; sequence GL50803_10455-t26_1-p1 ; gene_orientation .
utg5_pilon	exonerate:protein2genome:local	cds	247072	250674	.	-	.
utg5_pilon	exonerate:protein2genome:local	exon	247072	250674	.	-	.	insertions 0 ; deletions 0
utg5_pilon	exonerate:protein2genome:local	similarity	247072	250674	6154	-	.	alignment_id 0 ; Query GL50803_10455-t26_1-p1 ; Align 250675 1 3603
utg5_pilon	exonerate:protein2genome:local	gene	257220	257789	996	-	.	gene_id 0 ; sequence GL50803_10459-t26_1-p1 ; gene_orientation .
utg5_pilon	exonerate:protein2genome:local	cds	257220	257789	.	-	.
utg5_pilon	exonerate:protein2genome:local	exon	257220	257789	.	-	.	insertions 0 ; deletions 0
utg5_pilon	exonerate:protein2genome:local	similarity	257220	257789	996	-	.	alignment_id 0 ; Query GL50803_10459-t26_1-p1 ; Align 257790 1 570
utg5_pilon	exonerate:protein2genome:local	gene	257869	259575	2852	-	.	gene_id 0 ; sequence GL50803_10460-t26_1-p1 ; gene_orientation .
utg5_pilon	exonerate:protein2genome:local	cds	257869	259575	.	-	.
utg5_pilon	exonerate:protein2genome:local	exon	257869	259575	.	-	.	insertions 0 ; deletions 0
utg5_pilon	exonerate:protein2genome:local	similarity	257869	259575	2852	-	.	alignment_id 0 ; Query GL50803_10460-t26_1-p1 ; Align 259576 1 1707
utg299_pilon	exonerate:protein2genome:local	gene	77973	78500	879	+	.	gene_id 0 ; sequence GL50803_104685-t26_1-p1 ; gene_orientation .
utg299_pilon	exonerate:protein2genome:local	cds	77973	78500	.	+	.
utg299_pilon	exonerate:protein2genome:local	exon	77973	78500	.	+	.	insertions 0 ; deletions 0
utg299_pilon	exonerate:protein2genome:local	similarity	77973	78500	879	+	.	alignment_id 0 ; Query GL50803_104685-t26_1-p1 ; Align 77973 1 528
utg37_pilon	exonerate:protein2genome:local	gene	2201179	2201751	1035	+	.	gene_id 0 ; sequence GL50803_10472-t26_1-p1 ; gene_orientation .
utg37_pilon	exonerate:protein2genome:local	cds	2201179	2201751	.	+	.
utg37_pilon	exonerate:protein2genome:local	exon	2201179	2201751	.	+	.	insertions 0 ; deletions 0
utg37_pilon	exonerate:protein2genome:local	similarity	2201179	2201751	1035	+	.	alignment_id 0 ; Query GL50803_10472-t26_1-p1 ; Align 2201179 1 573
utg37_pilon	exonerate:protein2genome:local	gene	2200934	2201518	1051	+	.	gene_id 0 ; sequence GL50803_10473-t26_1-p1 ; gene_orientation .
utg37_pilon	exonerate:protein2genome:local	cds	2200934	2201518	.	+	.
utg37_pilon	exonerate:protein2genome:local	exon	2200934	2201518	.	+	.	insertions 0 ; deletions 0
utg37_pilon	exonerate:protein2genome:local	similarity	2200934	2201518	1051	+	.	alignment_id 0 ; Query GL50803_10473-t26_1-p1 ; Align 2200934 1 585
utg37_pilon	exonerate:protein2genome:local	gene	2200666	2201175	910	+	.	gene_id 0 ; sequence GL50803_10474-t26_1-p1 ; gene_orientation .
utg37_pilon	exonerate:protein2genome:local	cds	2200666	2201175	.	+	.
utg37_pilon	exonerate:protein2genome:local	exon	2200666	2201175	.	+	.	insertions 0 ; deletions 0
utg37_pilon	exonerate:protein2genome:local	similarity	2200666	2201175	910	+	.	alignment_id 0 ; Query GL50803_10474-t26_1-p1 ; Align 2200666 1 510
utg37_pilon	exonerate:protein2genome:local	gene	2200648	2200767	216	-	.	gene_id 0 ; sequence GL50803_10475-t26_1-p1 ; gene_orientation .
utg37_pilon	exonerate:protein2genome:local	cds	2200648	2200767	.	-	.
utg37_pilon	exonerate:protein2genome:local	exon	2200648	2200767	.	-	.	insertions 0 ; deletions 0
utg37_pilon	exonerate:protein2genome:local	similarity	2200648	2200767	216	-	.	alignment_id 0 ; Query GL50803_10475-t26_1-p1 ; Align 2200768 1 120
utg133_pilon	exonerate:protein2genome:local	gene	300574	300804	380	+	.	gene_id 0 ; sequence GL50803_104782-t26_1-p1 ; gene_orientation .
utg133_pilon	exonerate:protein2genome:local	cds	300574	300804	.	+	.
utg133_pilon	exonerate:protein2genome:local	exon	300574	300804	.	+	.	insertions 0 ; deletions 0
utg133_pilon	exonerate:protein2genome:local	similarity	300574	300804	380	+	.	alignment_id 0 ; Query GL50803_104782-t26_1-p1 ; Align 300574 1 231
utg133_pilon	exonerate:protein2genome:local	gene	717638	717766	212	-	.	gene_id 0 ; sequence GL50803_104864-t26_1-p1 ; gene_orientation .
utg133_pilon	exonerate:protein2genome:local	cds	717638	717766	.	-	.
utg133_pilon	exonerate:protein2genome:local	exon	717638	717766	.	-	.	insertions 0 ; deletions 0
utg133_pilon	exonerate:protein2genome:local	similarity	717638	717766	212	-	.	alignment_id 0 ; Query GL50803_104864-t26_1-p1 ; Align 717767 1 129
utg133_pilon	exonerate:protein2genome:local	gene	409685	410266	1027	+	.	gene_id 0 ; sequence GL50803_104866-t26_1-p1 ; gene_orientation .
utg133_pilon	exonerate:protein2genome:local	cds	409685	410266	.	+	.
utg133_pilon	exonerate:protein2genome:local	exon	409685	410266	.	+	.	insertions 0 ; deletions 0
utg133_pilon	exonerate:protein2genome:local	similarity	409685	410266	1027	+	.	alignment_id 0 ; Query GL50803_104866-t26_1-p1 ; Align 409685 1 582
utg133_pilon	exonerate:protein2genome:local	gene	406763	406873	191	+	.	gene_id 0 ; sequence GL50803_104868-t26_1-p1 ; gene_orientation .
utg133_pilon	exonerate:protein2genome:local	cds	406763	406873	.	+	.
utg133_pilon	exonerate:protein2genome:local	exon	406763	406873	.	+	.	insertions 0 ; deletions 0
utg133_pilon	exonerate:protein2genome:local	similarity	406763	406873	191	+	.	alignment_id 0 ; Query GL50803_104868-t26_1-p1 ; Align 406763 1 111
utg133_pilon	exonerate:protein2genome:local	gene	388869	389291	739	-	.	gene_id 0 ; sequence GL50803_104870-t26_1-p1 ; gene_orientation .
utg133_pilon	exonerate:protein2genome:local	cds	388869	389291	.	-	.
utg133_pilon	exonerate:protein2genome:local	exon	388869	389291	.	-	.	insertions 0 ; deletions 0
utg133_pilon	exonerate:protein2genome:local	similarity	388869	389291	739	-	.	alignment_id 0 ; Query GL50803_104870-t26_1-p1 ; Align 389292 1 423
utg133_pilon	exonerate:protein2genome:local	gene	388458	388595	247	-	.	gene_id 0 ; sequence GL50803_104880-t26_1-p1 ; gene_orientation .
utg133_pilon	exonerate:protein2genome:local	cds	388458	388595	.	-	.
utg133_pilon	exonerate:protein2genome:local	exon	388458	388595	.	-	.	insertions 0 ; deletions 0
utg133_pilon	exonerate:protein2genome:local	similarity	388458	388595	247	-	.	alignment_id 0 ; Query GL50803_104880-t26_1-p1 ; Align 388596 1 138
utg133_pilon	exonerate:protein2genome:local	gene	388352	388468	213	-	.	gene_id 0 ; sequence GL50803_104883-t26_1-p1 ; gene_orientation .
utg133_pilon	exonerate:protein2genome:local	cds	388352	388468	.	-	.
utg133_pilon	exonerate:protein2genome:local	exon	388352	388468	.	-	.	insertions 0 ; deletions 0
utg133_pilon	exonerate:protein2genome:local	similarity	388352	388468	213	-	.	alignment_id 0 ; Query GL50803_104883-t26_1-p1 ; Align 388469 1 117
utg37_pilon	exonerate:protein2genome:local	gene	1173353	1173535	333	+	.	gene_id 0 ; sequence GL50803_104910-t26_1-p1 ; gene_orientation .
utg37_pilon	exonerate:protein2genome:local	cds	1173353	1173535	.	+	.
utg37_pilon	exonerate:protein2genome:local	exon	1173353	1173535	.	+	.	insertions 0 ; deletions 0
utg37_pilon	exonerate:protein2genome:local	similarity	1173353	1173535	333	+	.	alignment_id 0 ; Query GL50803_104910-t26_1-p1 ; Align 1173353 1 183
utg37_pilon	exonerate:protein2genome:local	gene	1181187	1181429	433	+	.	gene_id 0 ; sequence GL50803_104914-t26_1-p1 ; gene_orientation .
utg37_pilon	exonerate:protein2genome:local	cds	1181187	1181429	.	+	.
utg37_pilon	exonerate:protein2genome:local	exon	1181187	1181429	.	+	.	insertions 0 ; deletions 0
utg37_pilon	exonerate:protein2genome:local	similarity	1181187	1181429	433	+	.	alignment_id 0 ; Query GL50803_104914-t26_1-p1 ; Align 1181187 1 243
utg37_pilon	exonerate:protein2genome:local	gene	1173827	1174069	433	-	.	gene_id 0 ; sequence GL50803_104914-t26_1-p1 ; gene_orientation .
utg37_pilon	exonerate:protein2genome:local	cds	1173827	1174069	.	-	.
utg37_pilon	exonerate:protein2genome:local	exon	1173827	1174069	.	-	.	insertions 0 ; deletions 0
utg37_pilon	exonerate:protein2genome:local	similarity	1173827	1174069	433	-	.	alignment_id 0 ; Query GL50803_104914-t26_1-p1 ; Align 1174070 1 243
utg37_pilon	exonerate:protein2genome:local	gene	1180949	1181119	310	+	.	gene_id 0 ; sequence GL50803_104917-t26_1-p1 ; gene_orientation .
utg37_pilon	exonerate:protein2genome:local	cds	1180949	1181119	.	+	.
utg37_pilon	exonerate:protein2genome:local	exon	1180949	1181119	.	+	.	insertions 0 ; deletions 0
utg37_pilon	exonerate:protein2genome:local	similarity	1180949	1181119	310	+	.	alignment_id 0 ; Query GL50803_104917-t26_1-p1 ; Align 1180949 1 171
utg37_pilon	exonerate:protein2genome:local	gene	1174137	1174307	310	-	.	gene_id 0 ; sequence GL50803_104917-t26_1-p1 ; gene_orientation .
utg37_pilon	exonerate:protein2genome:local	cds	1174137	1174307	.	-	.
utg37_pilon	exonerate:protein2genome:local	exon	1174137	1174307	.	-	.	insertions 0 ; deletions 0
utg37_pilon	exonerate:protein2genome:local	similarity	1174137	1174307	310	-	.	alignment_id 0 ; Query GL50803_104917-t26_1-p1 ; Align 1174308 1 171
utg37_pilon	exonerate:protein2genome:local	gene	1180834	1180959	216	+	.	gene_id 0 ; sequence GL50803_104920-t26_1-p1 ; gene_orientation .
utg37_pilon	exonerate:protein2genome:local	cds	1180834	1180959	.	+	.
utg37_pilon	exonerate:protein2genome:local	exon	1180834	1180959	.	+	.	insertions 0 ; deletions 0
utg37_pilon	exonerate:protein2genome:local	similarity	1180834	1180959	216	+	.	alignment_id 0 ; Query GL50803_104920-t26_1-p1 ; Align 1180834 1 126
utg37_pilon	exonerate:protein2genome:local	gene	1174297	1174422	216	-	.	gene_id 0 ; sequence GL50803_104920-t26_1-p1 ; gene_orientation .
utg37_pilon	exonerate:protein2genome:local	cds	1174297	1174422	.	-	.
utg37_pilon	exonerate:protein2genome:local	exon	1174297	1174422	.	-	.	insertions 0 ; deletions 0
utg37_pilon	exonerate:protein2genome:local	similarity	1174297	1174422	216	-	.	alignment_id 0 ; Query GL50803_104920-t26_1-p1 ; Align 1174423 1 126
utg5_pilon	exonerate:protein2genome:local	gene	452842	453000	260	+	.	gene_id 0 ; sequence GL50803_104925-t26_1-p1 ; gene_orientation .
utg5_pilon	exonerate:protein2genome:local	cds	452842	453000	.	+	.
utg5_pilon	exonerate:protein2genome:local	exon	452842	453000	.	+	.	insertions 0 ; deletions 0
utg5_pilon	exonerate:protein2genome:local	similarity	452842	453000	260	+	.	alignment_id 0 ; Query GL50803_104925-t26_1-p1 ; Align 452842 1 159
utg5_pilon	exonerate:protein2genome:local	gene	440124	440282	260	-	.	gene_id 0 ; sequence GL50803_104925-t26_1-p1 ; gene_orientation .
utg5_pilon	exonerate:protein2genome:local	cds	440124	440282	.	-	.
utg5_pilon	exonerate:protein2genome:local	exon	440124	440282	.	-	.	insertions 0 ; deletions 0
utg5_pilon	exonerate:protein2genome:local	similarity	440124	440282	260	-	.	alignment_id 0 ; Query GL50803_104925-t26_1-p1 ; Align 440283 1 159
utg226_pilon	exonerate:protein2genome:local	gene	978975	979313	572	-	.	gene_id 0 ; sequence GL50803_104982-t26_1-p1 ; gene_orientation .
utg226_pilon	exonerate:protein2genome:local	cds	978975	979313	.	-	.
utg226_pilon	exonerate:protein2genome:local	exon	978975	979313	.	-	.	insertions 0 ; deletions 0
utg226_pilon	exonerate:protein2genome:local	similarity	978975	979313	572	-	.	alignment_id 0 ; Query GL50803_104982-t26_1-p1 ; Align 979314 1 339
utg226_pilon	exonerate:protein2genome:local	gene	983090	983890	1352	+	.	gene_id 0 ; sequence GL50803_104984-t26_1-p1 ; gene_orientation .
utg226_pilon	exonerate:protein2genome:local	cds	983090	983890	.	+	.
utg226_pilon	exonerate:protein2genome:local	exon	983090	983890	.	+	.	insertions 0 ; deletions 0
utg226_pilon	exonerate:protein2genome:local	similarity	983090	983890	1352	+	.	alignment_id 0 ; Query GL50803_104984-t26_1-p1 ; Align 983090 1 801
utg37_pilon	exonerate:protein2genome:local	gene	231565	232044	796	-	.	gene_id 0 ; sequence GL50803_104994-t26_1-p1 ; gene_orientation .
utg37_pilon	exonerate:protein2genome:local	cds	231565	232044	.	-	.
utg37_pilon	exonerate:protein2genome:local	exon	231565	232044	.	-	.	insertions 0 ; deletions 0
utg37_pilon	exonerate:protein2genome:local	similarity	231565	232044	796	-	.	alignment_id 0 ; Query GL50803_104994-t26_1-p1 ; Align 232045 1 480
utg37_pilon	exonerate:protein2genome:local	gene	2186653	2186778	213	+	.	gene_id 0 ; sequence GL50803_10510-t26_1-p1 ; gene_orientation .
utg37_pilon	exonerate:protein2genome:local	cds	2186653	2186778	.	+	.
utg37_pilon	exonerate:protein2genome:local	exon	2186653	2186778	.	+	.	insertions 0 ; deletions 0
utg37_pilon	exonerate:protein2genome:local	similarity	2186653	2186778	213	+	.	alignment_id 0 ; Query GL50803_10510-t26_1-p1 ; Align 2186653 1 126
utg37_pilon	exonerate:protein2genome:local	gene	2181866	2182957	1899	+	.	gene_id 0 ; sequence GL50803_10516-t26_1-p1 ; gene_orientation .
utg37_pilon	exonerate:protein2genome:local	cds	2181866	2182957	.	+	.
utg37_pilon	exonerate:protein2genome:local	exon	2181866	2182957	.	+	.	insertions 0 ; deletions 0
utg37_pilon	exonerate:protein2genome:local	similarity	2181866	2182957	1899	+	.	alignment_id 0 ; Query GL50803_10516-t26_1-p1 ; Align 2181866 1 1092
utg22_pilon	exonerate:protein2genome:local	gene	2523764	2525626	3246	-	.	gene_id 0 ; sequence GL50803_10521-t26_1-p1 ; gene_orientation .
utg22_pilon	exonerate:protein2genome:local	cds	2523764	2525626	.	-	.
utg22_pilon	exonerate:protein2genome:local	exon	2523764	2525626	.	-	.	insertions 0 ; deletions 0
utg22_pilon	exonerate:protein2genome:local	similarity	2523764	2525626	3246	-	.	alignment_id 0 ; Query GL50803_10521-t26_1-p1 ; Align 2525627 1 1863
utg22_pilon	exonerate:protein2genome:local	gene	1291612	1291737	214	-	.	gene_id 0 ; sequence GL50803_105213-t26_1-p1 ; gene_orientation .
utg22_pilon	exonerate:protein2genome:local	cds	1291612	1291737	.	-	.
utg22_pilon	exonerate:protein2genome:local	exon	1291612	1291737	.	-	.	insertions 0 ; deletions 0
utg22_pilon	exonerate:protein2genome:local	similarity	1291612	1291737	214	-	.	alignment_id 0 ; Query GL50803_105213-t26_1-p1 ; Align 1291738 1 126
utg22_pilon	exonerate:protein2genome:local	gene	2522865	2523716	1460	+	.	gene_id 0 ; sequence GL50803_10522-t26_1-p1 ; gene_orientation .
utg22_pilon	exonerate:protein2genome:local	cds	2522865	2523716	.	+	.
utg22_pilon	exonerate:protein2genome:local	exon	2522865	2523716	.	+	.	insertions 0 ; deletions 0
utg22_pilon	exonerate:protein2genome:local	similarity	2522865	2523716	1460	+	.	alignment_id 0 ; Query GL50803_10522-t26_1-p1 ; Align 2522865 1 852
utg22_pilon	exonerate:protein2genome:local	gene	2521078	2521827	1311	-	.	gene_id 0 ; sequence GL50803_10524-t26_1-p1 ; gene_orientation .
utg22_pilon	exonerate:protein2genome:local	cds	2521078	2521827	.	-	.
utg22_pilon	exonerate:protein2genome:local	exon	2521078	2521827	.	-	.	insertions 0 ; deletions 0
utg22_pilon	exonerate:protein2genome:local	similarity	2521078	2521827	1311	-	.	alignment_id 0 ; Query GL50803_10524-t26_1-p1 ; Align 2521828 1 750
utg5_pilon	exonerate:protein2genome:local	gene	1227939	1228076	250	+	.	gene_id 0 ; sequence GL50803_105246-t26_1-p1 ; gene_orientation .
utg5_pilon	exonerate:protein2genome:local	cds	1227939	1228076	.	+	.
utg5_pilon	exonerate:protein2genome:local	exon	1227939	1228076	.	+	.	insertions 0 ; deletions 0
utg5_pilon	exonerate:protein2genome:local	similarity	1227939	1228076	250	+	.	alignment_id 0 ; Query GL50803_105246-t26_1-p1 ; Align 1227939 1 138
utg37_pilon	exonerate:protein2genome:local	gene	1173238	1173369	220	+	.	gene_id 0 ; sequence GL50803_105248-t26_1-p1 ; gene_orientation .
utg37_pilon	exonerate:protein2genome:local	cds	1173238	1173369	.	+	.
utg37_pilon	exonerate:protein2genome:local	exon	1173238	1173369	.	+	.	insertions 0 ; deletions 0
utg37_pilon	exonerate:protein2genome:local	similarity	1173238	1173369	220	+	.	alignment_id 0 ; Query GL50803_105248-t26_1-p1 ; Align 1173238 1 132
utg22_pilon	exonerate:protein2genome:local	gene	2518980	2519924	1623	-	.	gene_id 0 ; sequence GL50803_10527-t26_1-p1 ; gene_orientation .
utg22_pilon	exonerate:protein2genome:local	cds	2518980	2519924	.	-	.
utg22_pilon	exonerate:protein2genome:local	exon	2518980	2519924	.	-	.	insertions 0 ; deletions 0
utg22_pilon	exonerate:protein2genome:local	similarity	2518980	2519924	1623	-	.	alignment_id 0 ; Query GL50803_10527-t26_1-p1 ; Align 2519925 1 945
utg22_pilon	exonerate:protein2genome:local	gene	2517024	2518298	2152	+	.	gene_id 0 ; sequence GL50803_10529-t26_1-p1 ; gene_orientation .
utg22_pilon	exonerate:protein2genome:local	cds	2517024	2518298	.	+	.
utg22_pilon	exonerate:protein2genome:local	exon	2517024	2518298	.	+	.	insertions 0 ; deletions 0
utg22_pilon	exonerate:protein2genome:local	similarity	2517024	2518298	2152	+	.	alignment_id 0 ; Query GL50803_10529-t26_1-p1 ; Align 2517024 1 1275
utg22_pilon	exonerate:protein2genome:local	gene	2516397	2516927	868	-	.	gene_id 0 ; sequence GL50803_10530-t26_1-p1 ; gene_orientation .
utg22_pilon	exonerate:protein2genome:local	cds	2516397	2516927	.	-	.
utg22_pilon	exonerate:protein2genome:local	exon	2516397	2516927	.	-	.	insertions 0 ; deletions 0
utg22_pilon	exonerate:protein2genome:local	similarity	2516397	2516927	868	-	.	alignment_id 0 ; Query GL50803_10530-t26_1-p1 ; Align 2516928 1 531
utg133_pilon	exonerate:protein2genome:local	gene	438096	438194	183	-	.	gene_id 0 ; sequence GL50803_105309-t26_1-p1 ; gene_orientation .
utg133_pilon	exonerate:protein2genome:local	cds	438096	438194	.	-	.
utg133_pilon	exonerate:protein2genome:local	exon	438096	438194	.	-	.	insertions 0 ; deletions 0
utg133_pilon	exonerate:protein2genome:local	similarity	438096	438194	183	-	.	alignment_id 0 ; Query GL50803_105309-t26_1-p1 ; Align 438195 1 99
utg133_pilon	exonerate:protein2genome:local	gene	1229315	1229518	356	+	.	gene_id 0 ; sequence GL50803_105337-t26_1-p1 ; gene_orientation .
utg133_pilon	exonerate:protein2genome:local	cds	1229315	1229518	.	+	.
utg133_pilon	exonerate:protein2genome:local	exon	1229315	1229518	.	+	.	insertions 0 ; deletions 0
utg133_pilon	exonerate:protein2genome:local	similarity	1229315	1229518	356	+	.	alignment_id 0 ; Query GL50803_105337-t26_1-p1 ; Align 1229315 1 204
utg133_pilon	exonerate:protein2genome:local	gene	1238031	1238234	356	-	.	gene_id 0 ; sequence GL50803_105337-t26_1-p1 ; gene_orientation .
utg133_pilon	exonerate:protein2genome:local	cds	1238031	1238234	.	-	.
utg133_pilon	exonerate:protein2genome:local	exon	1238031	1238234	.	-	.	insertions 0 ; deletions 0
utg133_pilon	exonerate:protein2genome:local	similarity	1238031	1238234	356	-	.	alignment_id 0 ; Query GL50803_105337-t26_1-p1 ; Align 1238235 1 204
utg22_pilon	exonerate:protein2genome:local	gene	2509065	2509495	728	+	.	gene_id 0 ; sequence GL50803_10534-t26_1-p1 ; gene_orientation .
utg22_pilon	exonerate:protein2genome:local	cds	2509065	2509495	.	+	.
utg22_pilon	exonerate:protein2genome:local	exon	2509065	2509495	.	+	.	insertions 0 ; deletions 1 ; frameshifts 2
utg22_pilon	exonerate:protein2genome:local	similarity	2509065	2509495	728	+	.	alignment_id 0 ; Query GL50803_10534-t26_1-p1 ; Align 2509065 3 48 ; Align 2509115 20 381
utg133_pilon	exonerate:protein2genome:local	gene	189259	189399	243	+	.	gene_id 0 ; sequence GL50803_105343-t26_1-p1 ; gene_orientation .
utg133_pilon	exonerate:protein2genome:local	cds	189259	189399	.	+	.
utg133_pilon	exonerate:protein2genome:local	exon	189259	189399	.	+	.	insertions 0 ; deletions 0
utg133_pilon	exonerate:protein2genome:local	similarity	189259	189399	243	+	.	alignment_id 0 ; Query GL50803_105343-t26_1-p1 ; Align 189259 1 141
utg133_pilon	exonerate:protein2genome:local	gene	193784	193924	243	-	.	gene_id 0 ; sequence GL50803_105343-t26_1-p1 ; gene_orientation .
utg133_pilon	exonerate:protein2genome:local	cds	193784	193924	.	-	.
utg133_pilon	exonerate:protein2genome:local	exon	193784	193924	.	-	.	insertions 0 ; deletions 0
utg133_pilon	exonerate:protein2genome:local	similarity	193784	193924	243	-	.	alignment_id 0 ; Query GL50803_105343-t26_1-p1 ; Align 193925 1 141
utg22_pilon	exonerate:protein2genome:local	gene	2502186	2504492	3956	+	.	gene_id 0 ; sequence GL50803_10538-t26_1-p1 ; gene_orientation .
utg22_pilon	exonerate:protein2genome:local	cds	2502186	2504492	.	+	.
utg22_pilon	exonerate:protein2genome:local	exon	2502186	2504492	.	+	.	insertions 0 ; deletions 0
utg22_pilon	exonerate:protein2genome:local	similarity	2502186	2504492	3956	+	.	alignment_id 0 ; Query GL50803_10538-t26_1-p1 ; Align 2502186 1 2307
utg22_pilon	exonerate:protein2genome:local	gene	2499983	2500228	441	+	.	gene_id 0 ; sequence GL50803_10541-t26_1-p1 ; gene_orientation .
utg22_pilon	exonerate:protein2genome:local	cds	2499983	2500228	.	+	.
utg22_pilon	exonerate:protein2genome:local	exon	2499983	2500228	.	+	.	insertions 0 ; deletions 0
utg22_pilon	exonerate:protein2genome:local	similarity	2499983	2500228	441	+	.	alignment_id 0 ; Query GL50803_10541-t26_1-p1 ; Align 2499983 1 246
utg22_pilon	exonerate:protein2genome:local	gene	653292	653444	294	+	.	gene_id 0 ; sequence GL50803_105464-t26_1-p1 ; gene_orientation .
utg22_pilon	exonerate:protein2genome:local	cds	653292	653444	.	+	.
utg22_pilon	exonerate:protein2genome:local	exon	653292	653444	.	+	.	insertions 0 ; deletions 0
utg22_pilon	exonerate:protein2genome:local	similarity	653292	653444	294	+	.	alignment_id 0 ; Query GL50803_105464-t26_1-p1 ; Align 653292 1 153
utg37_pilon	exonerate:protein2genome:local	gene	1323828	1324919	1915	+	.	gene_id 0 ; sequence GL50803_10551-t26_1-p1 ; gene_orientation .
utg37_pilon	exonerate:protein2genome:local	cds	1323828	1324919	.	+	.
utg37_pilon	exonerate:protein2genome:local	exon	1323828	1324919	.	+	.	insertions 0 ; deletions 0
utg37_pilon	exonerate:protein2genome:local	similarity	1323828	1324919	1915	+	.	alignment_id 0 ; Query GL50803_10551-t26_1-p1 ; Align 1323828 1 1092
utg37_pilon	exonerate:protein2genome:local	gene	1324922	1326529	2869	-	.	gene_id 0 ; sequence GL50803_10552-t26_1-p1 ; gene_orientation .
utg37_pilon	exonerate:protein2genome:local	cds	1324922	1326529	.	-	.
utg37_pilon	exonerate:protein2genome:local	exon	1324922	1326529	.	-	.	insertions 0 ; deletions 0
utg37_pilon	exonerate:protein2genome:local	similarity	1324922	1326529	2869	-	.	alignment_id 0 ; Query GL50803_10552-t26_1-p1 ; Align 1326530 1 1608
utg5_pilon	exonerate:protein2genome:local	gene	721648	722202	977	+	.	gene_id 0 ; sequence GL50803_10562-t26_1-p1 ; gene_orientation .
utg5_pilon	exonerate:protein2genome:local	cds	721648	722202	.	+	.
utg5_pilon	exonerate:protein2genome:local	exon	721648	722202	.	+	.	insertions 0 ; deletions 0
utg5_pilon	exonerate:protein2genome:local	similarity	721648	722202	977	+	.	alignment_id 0 ; Query GL50803_10562-t26_1-p1 ; Align 721648 1 555
utg133_pilon	exonerate:protein2genome:local	gene	1224363	1224497	239	+	.	gene_id 0 ; sequence GL50803_105628-t26_1-p1 ; gene_orientation .
utg133_pilon	exonerate:protein2genome:local	cds	1224363	1224497	.	+	.
utg133_pilon	exonerate:protein2genome:local	exon	1224363	1224497	.	+	.	insertions 0 ; deletions 0
utg133_pilon	exonerate:protein2genome:local	similarity	1224363	1224497	239	+	.	alignment_id 0 ; Query GL50803_105628-t26_1-p1 ; Align 1224363 1 135
utg226_pilon	exonerate:protein2genome:local	gene	779918	780055	229	+	.	gene_id 0 ; sequence GL50803_105640-t26_1-p1 ; gene_orientation .
utg226_pilon	exonerate:protein2genome:local	cds	779918	780055	.	+	.
utg226_pilon	exonerate:protein2genome:local	exon	779918	780055	.	+	.	insertions 0 ; deletions 0
utg226_pilon	exonerate:protein2genome:local	similarity	779918	780055	229	+	.	alignment_id 0 ; Query GL50803_105640-t26_1-p1 ; Align 779918 1 138
utg226_pilon	exonerate:protein2genome:local	gene	766484	766621	229	-	.	gene_id 0 ; sequence GL50803_105640-t26_1-p1 ; gene_orientation .
utg226_pilon	exonerate:protein2genome:local	cds	766484	766621	.	-	.
utg226_pilon	exonerate:protein2genome:local	exon	766484	766621	.	-	.	insertions 0 ; deletions 0
utg226_pilon	exonerate:protein2genome:local	similarity	766484	766621	229	-	.	alignment_id 0 ; Query GL50803_105640-t26_1-p1 ; Align 766622 1 138
utg226_pilon	exonerate:protein2genome:local	gene	766899	767015	214	+	.	gene_id 0 ; sequence GL50803_105642-t26_1-p1 ; gene_orientation .
utg226_pilon	exonerate:protein2genome:local	cds	766899	767015	.	+	.
utg226_pilon	exonerate:protein2genome:local	exon	766899	767015	.	+	.	insertions 0 ; deletions 0
utg226_pilon	exonerate:protein2genome:local	similarity	766899	767015	214	+	.	alignment_id 0 ; Query GL50803_105642-t26_1-p1 ; Align 766899 1 117
utg226_pilon	exonerate:protein2genome:local	gene	779524	779640	214	-	.	gene_id 0 ; sequence GL50803_105642-t26_1-p1 ; gene_orientation .
utg226_pilon	exonerate:protein2genome:local	cds	779524	779640	.	-	.
utg226_pilon	exonerate:protein2genome:local	exon	779524	779640	.	-	.	insertions 0 ; deletions 0
utg226_pilon	exonerate:protein2genome:local	similarity	779524	779640	214	-	.	alignment_id 0 ; Query GL50803_105642-t26_1-p1 ; Align 779641 1 117
utg37_pilon	exonerate:protein2genome:local	gene	2663014	2663160	251	+	.	gene_id 0 ; sequence GL50803_105661-t26_1-p1 ; gene_orientation .
utg37_pilon	exonerate:protein2genome:local	cds	2663014	2663160	.	+	.
utg37_pilon	exonerate:protein2genome:local	exon	2663014	2663160	.	+	.	insertions 0 ; deletions 0
utg37_pilon	exonerate:protein2genome:local	similarity	2663014	2663160	251	+	.	alignment_id 0 ; Query GL50803_105661-t26_1-p1 ; Align 2663014 1 147
utg133_pilon	exonerate:protein2genome:local	gene	307821	308069	451	-	.	gene_id 0 ; sequence GL50803_105663-t26_1-p1 ; gene_orientation .
utg133_pilon	exonerate:protein2genome:local	cds	307821	308069	.	-	.
utg133_pilon	exonerate:protein2genome:local	exon	307821	308069	.	-	.	insertions 0 ; deletions 0
utg133_pilon	exonerate:protein2genome:local	similarity	307821	308069	451	-	.	alignment_id 0 ; Query GL50803_105663-t26_1-p1 ; Align 308070 1 249
utg133_pilon	exonerate:protein2genome:local	gene	328897	329004	180	+	.	gene_id 0 ; sequence GL50803_105665-t26_1-p1 ; gene_orientation .
utg133_pilon	exonerate:protein2genome:local	cds	328897	329004	.	+	.
utg133_pilon	exonerate:protein2genome:local	exon	328897	329004	.	+	.	insertions 0 ; deletions 0
utg133_pilon	exonerate:protein2genome:local	similarity	328897	329004	180	+	.	alignment_id 0 ; Query GL50803_105665-t26_1-p1 ; Align 328897 1 108
utg22_pilon	exonerate:protein2genome:local	gene	524659	524826	280	+	.	gene_id 0 ; sequence GL50803_105669-t26_1-p1 ; gene_orientation .
utg22_pilon	exonerate:protein2genome:local	cds	524659	524826	.	+	.
utg22_pilon	exonerate:protein2genome:local	exon	524659	524826	.	+	.	insertions 0 ; deletions 0
utg22_pilon	exonerate:protein2genome:local	similarity	524659	524826	280	+	.	alignment_id 0 ; Query GL50803_105669-t26_1-p1 ; Align 524659 1 168
utg22_pilon	exonerate:protein2genome:local	gene	514174	514341	280	-	.	gene_id 0 ; sequence GL50803_105669-t26_1-p1 ; gene_orientation .
utg22_pilon	exonerate:protein2genome:local	cds	514174	514341	.	-	.
utg22_pilon	exonerate:protein2genome:local	exon	514174	514341	.	-	.	insertions 0 ; deletions 0
utg22_pilon	exonerate:protein2genome:local	similarity	514174	514341	280	-	.	alignment_id 0 ; Query GL50803_105669-t26_1-p1 ; Align 514342 1 168
utg5_pilon	exonerate:protein2genome:local	gene	724376	725431	1840	-	.	gene_id 0 ; sequence GL50803_10568-t26_1-p1 ; gene_orientation .
utg5_pilon	exonerate:protein2genome:local	cds	724376	725431	.	-	.
utg5_pilon	exonerate:protein2genome:local	exon	724376	725431	.	-	.	insertions 0 ; deletions 0
utg5_pilon	exonerate:protein2genome:local	similarity	724376	725431	1840	-	.	alignment_id 0 ; Query GL50803_10568-t26_1-p1 ; Align 725432 1 1056
utg5_pilon	exonerate:protein2genome:local	gene	725510	727024	2624	-	.	gene_id 0 ; sequence GL50803_10569-t26_1-p1 ; gene_orientation .
utg5_pilon	exonerate:protein2genome:local	cds	725510	727024	.	-	.
utg5_pilon	exonerate:protein2genome:local	exon	725510	727024	.	-	.	insertions 0 ; deletions 0
utg5_pilon	exonerate:protein2genome:local	similarity	725510	727024	2624	-	.	alignment_id 0 ; Query GL50803_10569-t26_1-p1 ; Align 727025 1 1515
utg5_pilon	exonerate:protein2genome:local	gene	727055	728116	1833	+	.	gene_id 0 ; sequence GL50803_10570-t26_1-p1 ; gene_orientation .
utg5_pilon	exonerate:protein2genome:local	cds	727055	728116	.	+	.
utg5_pilon	exonerate:protein2genome:local	exon	727055	728116	.	+	.	insertions 0 ; deletions 0
utg5_pilon	exonerate:protein2genome:local	similarity	727055	728116	1833	+	.	alignment_id 0 ; Query GL50803_10570-t26_1-p1 ; Align 727055 1 1062
utg5_pilon	exonerate:protein2genome:local	gene	728133	730430	4043	-	.	gene_id 0 ; sequence GL50803_10571-t26_1-p1 ; gene_orientation .
utg5_pilon	exonerate:protein2genome:local	cds	728133	730430	.	-	.
utg5_pilon	exonerate:protein2genome:local	exon	728133	730430	.	-	.	insertions 0 ; deletions 0
utg5_pilon	exonerate:protein2genome:local	similarity	728133	730430	4043	-	.	alignment_id 0 ; Query GL50803_10571-t26_1-p1 ; Align 730431 1 2298
utg37_pilon	exonerate:protein2genome:local	gene	1183463	1183621	294	+	.	gene_id 0 ; sequence GL50803_105716-t26_1-p1 ; gene_orientation .
utg37_pilon	exonerate:protein2genome:local	cds	1183463	1183621	.	+	.
utg37_pilon	exonerate:protein2genome:local	exon	1183463	1183621	.	+	.	insertions 0 ; deletions 0
utg37_pilon	exonerate:protein2genome:local	similarity	1183463	1183621	294	+	.	alignment_id 0 ; Query GL50803_105716-t26_1-p1 ; Align 1183463 1 159
utg37_pilon	exonerate:protein2genome:local	gene	1171632	1171790	294	-	.	gene_id 0 ; sequence GL50803_105716-t26_1-p1 ; gene_orientation .
utg37_pilon	exonerate:protein2genome:local	cds	1171632	1171790	.	-	.
utg37_pilon	exonerate:protein2genome:local	exon	1171632	1171790	.	-	.	insertions 0 ; deletions 0
utg37_pilon	exonerate:protein2genome:local	similarity	1171632	1171790	294	-	.	alignment_id 0 ; Query GL50803_105716-t26_1-p1 ; Align 1171791 1 159
utg5_pilon	exonerate:protein2genome:local	gene	730508	731482	1693	+	.	gene_id 0 ; sequence GL50803_10572-t26_1-p1 ; gene_orientation .
utg5_pilon	exonerate:protein2genome:local	cds	730508	731482	.	+	.
utg5_pilon	exonerate:protein2genome:local	exon	730508	731482	.	+	.	insertions 0 ; deletions 0
utg5_pilon	exonerate:protein2genome:local	similarity	730508	731482	1693	+	.	alignment_id 0 ; Query GL50803_10572-t26_1-p1 ; Align 730508 1 975
utg5_pilon	exonerate:protein2genome:local	gene	731544	732650	1860	-	.	gene_id 0 ; sequence GL50803_10573-t26_1-p1 ; gene_orientation .
utg5_pilon	exonerate:protein2genome:local	cds	731544	732650	.	-	.
utg5_pilon	exonerate:protein2genome:local	exon	731544	732650	.	-	.	insertions 0 ; deletions 0
utg5_pilon	exonerate:protein2genome:local	similarity	731544	732650	1860	-	.	alignment_id 0 ; Query GL50803_10573-t26_1-p1 ; Align 732651 1 1107
utg299_pilon	exonerate:protein2genome:local	gene	672682	673230	989	+	.	gene_id 0 ; sequence GL50803_105759-t26_1-p1 ; gene_orientation .
utg299_pilon	exonerate:protein2genome:local	cds	672682	673230	.	+	.
utg299_pilon	exonerate:protein2genome:local	exon	672682	673230	.	+	.	insertions 0 ; deletions 0
utg299_pilon	exonerate:protein2genome:local	similarity	672682	673230	989	+	.	alignment_id 0 ; Query GL50803_105759-t26_1-p1 ; Align 672682 1 549
utg5_pilon	exonerate:protein2genome:local	gene	736602	738095	2506	+	.	gene_id 0 ; sequence GL50803_10577-t26_1-p1 ; gene_orientation .
utg5_pilon	exonerate:protein2genome:local	cds	736602	738095	.	+	.
utg5_pilon	exonerate:protein2genome:local	exon	736602	738095	.	+	.	insertions 0 ; deletions 0
utg5_pilon	exonerate:protein2genome:local	similarity	736602	738095	2506	+	.	alignment_id 0 ; Query GL50803_10577-t26_1-p1 ; Align 736602 1 1494
utg37_pilon	exonerate:protein2genome:local	gene	1590428	1591003	1033	-	.	gene_id 0 ; sequence GL50803_105782-t26_1-p1 ; gene_orientation .
utg37_pilon	exonerate:protein2genome:local	cds	1590428	1591003	.	-	.
utg37_pilon	exonerate:protein2genome:local	exon	1590428	1591003	.	-	.	insertions 0 ; deletions 0
utg37_pilon	exonerate:protein2genome:local	similarity	1590428	1591003	1033	-	.	alignment_id 0 ; Query GL50803_105782-t26_1-p1 ; Align 1591004 1 576
utg37_pilon	exonerate:protein2genome:local	gene	2587773	2588144	639	+	.	gene_id 0 ; sequence GL50803_105786-t26_1-p1 ; gene_orientation .
utg37_pilon	exonerate:protein2genome:local	cds	2587773	2588144	.	+	.
utg37_pilon	exonerate:protein2genome:local	exon	2587773	2588144	.	+	.	insertions 0 ; deletions 0
utg37_pilon	exonerate:protein2genome:local	similarity	2587773	2588144	639	+	.	alignment_id 0 ; Query GL50803_105786-t26_1-p1 ; Align 2587773 1 372
utg37_pilon	exonerate:protein2genome:local	gene	2587546	2587725	337	+	.	gene_id 0 ; sequence GL50803_105788-t26_1-p1 ; gene_orientation .
utg37_pilon	exonerate:protein2genome:local	cds	2587546	2587725	.	+	.
utg37_pilon	exonerate:protein2genome:local	exon	2587546	2587725	.	+	.	insertions 0 ; deletions 0
utg37_pilon	exonerate:protein2genome:local	similarity	2587546	2587725	337	+	.	alignment_id 0 ; Query GL50803_105788-t26_1-p1 ; Align 2587546 1 180
utg22_pilon	exonerate:protein2genome:local	gene	1685985	1686095	196	+	.	gene_id 0 ; sequence GL50803_105794-t26_1-p1 ; gene_orientation .
utg22_pilon	exonerate:protein2genome:local	cds	1685985	1686095	.	+	.
utg22_pilon	exonerate:protein2genome:local	exon	1685985	1686095	.	+	.	insertions 0 ; deletions 0
utg22_pilon	exonerate:protein2genome:local	similarity	1685985	1686095	196	+	.	alignment_id 0 ; Query GL50803_105794-t26_1-p1 ; Align 1685985 1 111
utg5_pilon	exonerate:protein2genome:local	gene	1278467	1278796	579	+	.	gene_id 0 ; sequence GL50803_105798-t26_1-p1 ; gene_orientation .
utg5_pilon	exonerate:protein2genome:local	cds	1278467	1278796	.	+	.
utg5_pilon	exonerate:protein2genome:local	exon	1278467	1278796	.	+	.	insertions 0 ; deletions 0
utg5_pilon	exonerate:protein2genome:local	similarity	1278467	1278796	579	+	.	alignment_id 0 ; Query GL50803_105798-t26_1-p1 ; Align 1278467 1 330
utg5_pilon	exonerate:protein2genome:local	gene	1272970	1273299	579	-	.	gene_id 0 ; sequence GL50803_105798-t26_1-p1 ; gene_orientation .
utg5_pilon	exonerate:protein2genome:local	cds	1272970	1273299	.	-	.
utg5_pilon	exonerate:protein2genome:local	exon	1272970	1273299	.	-	.	insertions 0 ; deletions 0
utg5_pilon	exonerate:protein2genome:local	similarity	1272970	1273299	579	-	.	alignment_id 0 ; Query GL50803_105798-t26_1-p1 ; Align 1273300 1 330
utg22_pilon	exonerate:protein2genome:local	gene	514122	514358	414	+	.	gene_id 0 ; sequence GL50803_105803-t26_1-p1 ; gene_orientation .
utg22_pilon	exonerate:protein2genome:local	cds	514122	514358	.	+	.
utg22_pilon	exonerate:protein2genome:local	exon	514122	514358	.	+	.	insertions 0 ; deletions 0
utg22_pilon	exonerate:protein2genome:local	similarity	514122	514358	414	+	.	alignment_id 0 ; Query GL50803_105803-t26_1-p1 ; Align 514122 1 237
utg22_pilon	exonerate:protein2genome:local	gene	524642	524878	414	-	.	gene_id 0 ; sequence GL50803_105803-t26_1-p1 ; gene_orientation .
utg22_pilon	exonerate:protein2genome:local	cds	524642	524878	.	-	.
utg22_pilon	exonerate:protein2genome:local	exon	524642	524878	.	-	.	insertions 0 ; deletions 0
utg22_pilon	exonerate:protein2genome:local	similarity	524642	524878	414	-	.	alignment_id 0 ; Query GL50803_105803-t26_1-p1 ; Align 524879 1 237
utg299_pilon	exonerate:protein2genome:local	gene	559567	559968	691	+	.	gene_id 0 ; sequence GL50803_105806-t26_1-p1 ; gene_orientation .
utg299_pilon	exonerate:protein2genome:local	cds	559567	559968	.	+	.
utg299_pilon	exonerate:protein2genome:local	exon	559567	559968	.	+	.	insertions 0 ; deletions 0
utg299_pilon	exonerate:protein2genome:local	similarity	559567	559968	691	+	.	alignment_id 0 ; Query GL50803_105806-t26_1-p1 ; Align 559567 1 402
utg299_pilon	exonerate:protein2genome:local	gene	547342	547575	441	-	.	gene_id 0 ; sequence GL50803_105823-t26_1-p1 ; gene_orientation .
utg299_pilon	exonerate:protein2genome:local	cds	547342	547575	.	-	.
utg299_pilon	exonerate:protein2genome:local	exon	547342	547575	.	-	.	insertions 0 ; deletions 0
utg299_pilon	exonerate:protein2genome:local	similarity	547342	547575	441	-	.	alignment_id 0 ; Query GL50803_105823-t26_1-p1 ; Align 547576 1 234
utg2413_pilon	exonerate:protein2genome:local	gene	74642	75238	1023	+	.	gene_id 0 ; sequence GL50803_10587-t26_1-p1 ; gene_orientation .
utg2413_pilon	exonerate:protein2genome:local	cds	74642	75238	.	+	.
utg2413_pilon	exonerate:protein2genome:local	exon	74642	75238	.	+	.	insertions 0 ; deletions 0
utg2413_pilon	exonerate:protein2genome:local	similarity	74642	75238	1023	+	.	alignment_id 0 ; Query GL50803_10587-t26_1-p1 ; Align 74642 1 597
utg2413_pilon	exonerate:protein2genome:local	gene	75379	75636	459	+	.	gene_id 0 ; sequence GL50803_10589-t26_1-p1 ; gene_orientation .
utg2413_pilon	exonerate:protein2genome:local	cds	75379	75636	.	+	.
utg2413_pilon	exonerate:protein2genome:local	exon	75379	75636	.	+	.	insertions 0 ; deletions 0
utg2413_pilon	exonerate:protein2genome:local	similarity	75379	75636	459	+	.	alignment_id 0 ; Query GL50803_10589-t26_1-p1 ; Align 75379 1 258
utg37_pilon	exonerate:protein2genome:local	gene	2019259	2019525	453	-	.	gene_id 0 ; sequence GL50803_105903-t26_1-p1 ; gene_orientation .
utg37_pilon	exonerate:protein2genome:local	cds	2019259	2019525	.	-	.
utg37_pilon	exonerate:protein2genome:local	exon	2019259	2019525	.	-	.	insertions 0 ; deletions 0
utg37_pilon	exonerate:protein2genome:local	similarity	2019259	2019525	453	-	.	alignment_id 0 ; Query GL50803_105903-t26_1-p1 ; Align 2019526 1 267
utg133_pilon	exonerate:protein2genome:local	gene	345788	346042	435	+	.	gene_id 0 ; sequence GL50803_105907-t26_1-p1 ; gene_orientation .
utg133_pilon	exonerate:protein2genome:local	cds	345788	346042	.	+	.
utg133_pilon	exonerate:protein2genome:local	exon	345788	346042	.	+	.	insertions 0 ; deletions 0
utg133_pilon	exonerate:protein2genome:local	similarity	345788	346042	435	+	.	alignment_id 0 ; Query GL50803_105907-t26_1-p1 ; Align 345788 1 255
utg133_pilon	exonerate:protein2genome:local	gene	380301	380696	695	+	.	gene_id 0 ; sequence GL50803_105909-t26_1-p1 ; gene_orientation .
utg133_pilon	exonerate:protein2genome:local	cds	380301	380696	.	+	.
utg133_pilon	exonerate:protein2genome:local	exon	380301	380696	.	+	.	insertions 0 ; deletions 0
utg133_pilon	exonerate:protein2genome:local	similarity	380301	380696	695	+	.	alignment_id 0 ; Query GL50803_105909-t26_1-p1 ; Align 380301 1 396
utg133_pilon	exonerate:protein2genome:local	gene	402792	403049	444	-	.	gene_id 0 ; sequence GL50803_105911-t26_1-p1 ; gene_orientation .
utg133_pilon	exonerate:protein2genome:local	cds	402792	403049	.	-	.
utg133_pilon	exonerate:protein2genome:local	exon	402792	403049	.	-	.	insertions 0 ; deletions 0
utg133_pilon	exonerate:protein2genome:local	similarity	402792	403049	444	-	.	alignment_id 0 ; Query GL50803_105911-t26_1-p1 ; Align 403050 1 258
utg133_pilon	exonerate:protein2genome:local	gene	409763	410155	702	-	.	gene_id 0 ; sequence GL50803_105913-t26_1-p1 ; gene_orientation .
utg133_pilon	exonerate:protein2genome:local	cds	409763	410155	.	-	.
utg133_pilon	exonerate:protein2genome:local	exon	409763	410155	.	-	.	insertions 0 ; deletions 0
utg133_pilon	exonerate:protein2genome:local	similarity	409763	410155	702	-	.	alignment_id 0 ; Query GL50803_105913-t26_1-p1 ; Align 410156 1 393
utg133_pilon	exonerate:protein2genome:local	gene	411619	411912	512	+	.	gene_id 0 ; sequence GL50803_105915-t26_1-p1 ; gene_orientation .
utg133_pilon	exonerate:protein2genome:local	cds	411619	411912	.	+	.
utg133_pilon	exonerate:protein2genome:local	exon	411619	411912	.	+	.	insertions 0 ; deletions 0
utg133_pilon	exonerate:protein2genome:local	similarity	411619	411912	512	+	.	alignment_id 0 ; Query GL50803_105915-t26_1-p1 ; Align 411619 1 294
utg133_pilon	exonerate:protein2genome:local	gene	657081	657203	209	+	.	gene_id 0 ; sequence GL50803_105981-t26_1-p1 ; gene_orientation .
utg133_pilon	exonerate:protein2genome:local	cds	657081	657203	.	+	.
utg133_pilon	exonerate:protein2genome:local	exon	657081	657203	.	+	.	insertions 0 ; deletions 0
utg133_pilon	exonerate:protein2genome:local	similarity	657081	657203	209	+	.	alignment_id 0 ; Query GL50803_105981-t26_1-p1 ; Align 657081 1 123
utg299_pilon	exonerate:protein2genome:local	gene	559551	560099	987	-	.	gene_id 0 ; sequence GL50803_105983-t26_1-p1 ; gene_orientation .
utg299_pilon	exonerate:protein2genome:local	cds	559551	560099	.	-	.
utg299_pilon	exonerate:protein2genome:local	exon	559551	560099	.	-	.	insertions 0 ; deletions 0
utg299_pilon	exonerate:protein2genome:local	similarity	559551	560099	987	-	.	alignment_id 0 ; Query GL50803_105983-t26_1-p1 ; Align 560100 1 549
utg226_pilon	exonerate:protein2genome:local	gene	982419	982538	227	+	.	gene_id 0 ; sequence GL50803_106010-t26_1-p1 ; gene_orientation .
utg226_pilon	exonerate:protein2genome:local	cds	982419	982538	.	+	.
utg226_pilon	exonerate:protein2genome:local	exon	982419	982538	.	+	.	insertions 0 ; deletions 0
utg226_pilon	exonerate:protein2genome:local	similarity	982419	982538	227	+	.	alignment_id 0 ; Query GL50803_106010-t26_1-p1 ; Align 982419 1 120
utg2413_pilon	exonerate:protein2genome:local	gene	83290	84662	2377	+	.	gene_id 0 ; sequence GL50803_10605-t26_1-p1 ; gene_orientation .
utg2413_pilon	exonerate:protein2genome:local	cds	83290	84662	.	+	.
utg2413_pilon	exonerate:protein2genome:local	exon	83290	84662	.	+	.	insertions 0 ; deletions 1 ; frameshifts 2
utg2413_pilon	exonerate:protein2genome:local	similarity	83290	84662	2377	+	.	alignment_id 0 ; Query GL50803_10605-t26_1-p1 ; Align 83290 1 1095 ; Align 84387 367 276
utg133_pilon	exonerate:protein2genome:local	gene	1335131	1335436	565	+	.	gene_id 0 ; sequence GL50803_106057-t26_1-p1 ; gene_orientation .
utg133_pilon	exonerate:protein2genome:local	cds	1335131	1335436	.	+	.
utg133_pilon	exonerate:protein2genome:local	exon	1335131	1335436	.	+	.	insertions 0 ; deletions 0
utg133_pilon	exonerate:protein2genome:local	similarity	1335131	1335436	565	+	.	alignment_id 0 ; Query GL50803_106057-t26_1-p1 ; Align 1335131 1 306
utg133_pilon	exonerate:protein2genome:local	gene	1342225	1342530	565	-	.	gene_id 0 ; sequence GL50803_106057-t26_1-p1 ; gene_orientation .
utg133_pilon	exonerate:protein2genome:local	cds	1342225	1342530	.	-	.
utg133_pilon	exonerate:protein2genome:local	exon	1342225	1342530	.	-	.	insertions 0 ; deletions 0
utg133_pilon	exonerate:protein2genome:local	similarity	1342225	1342530	565	-	.	alignment_id 0 ; Query GL50803_106057-t26_1-p1 ; Align 1342531 1 306
utg299_pilon	exonerate:protein2genome:local	gene	872985	873764	1364	+	.	gene_id 0 ; sequence GL50803_10606-t26_1-p1 ; gene_orientation .
utg299_pilon	exonerate:protein2genome:local	cds	872985	873764	.	+	.
utg299_pilon	exonerate:protein2genome:local	exon	872985	873764	.	+	.	insertions 0 ; deletions 0
utg299_pilon	exonerate:protein2genome:local	similarity	872985	873764	1364	+	.	alignment_id 0 ; Query GL50803_10606-t26_1-p1 ; Align 872985 1 780
utg226_pilon	exonerate:protein2genome:local	gene	1696630	1696761	225	-	.	gene_id 0 ; sequence GL50803_106066-t26_1-p1 ; gene_orientation .
utg226_pilon	exonerate:protein2genome:local	cds	1696630	1696761	.	-	.
utg226_pilon	exonerate:protein2genome:local	exon	1696630	1696761	.	-	.	insertions 0 ; deletions 0
utg226_pilon	exonerate:protein2genome:local	similarity	1696630	1696761	225	-	.	alignment_id 0 ; Query GL50803_106066-t26_1-p1 ; Align 1696762 1 132
utg299_pilon	exonerate:protein2genome:local	gene	873924	876710	4704	-	.	gene_id 0 ; sequence GL50803_10608-t26_1-p1 ; gene_orientation .
utg299_pilon	exonerate:protein2genome:local	cds	873924	876710	.	-	.
utg299_pilon	exonerate:protein2genome:local	exon	873924	876710	.	-	.	insertions 0 ; deletions 0
utg299_pilon	exonerate:protein2genome:local	similarity	873924	876710	4704	-	.	alignment_id 0 ; Query GL50803_10608-t26_1-p1 ; Align 876711 1 2787
utg299_pilon	exonerate:protein2genome:local	gene	876902	878170	2168	+	.	gene_id 0 ; sequence GL50803_10609-t26_1-p1 ; gene_orientation .
utg299_pilon	exonerate:protein2genome:local	cds	876902	878170	.	+	.
utg299_pilon	exonerate:protein2genome:local	exon	876902	878170	.	+	.	insertions 0 ; deletions 0
utg299_pilon	exonerate:protein2genome:local	similarity	876902	878170	2168	+	.	alignment_id 0 ; Query GL50803_10609-t26_1-p1 ; Align 876902 1 1269
utg133_pilon	exonerate:protein2genome:local	gene	422203	422304	164	-	.	gene_id 0 ; sequence GL50803_106093-t26_1-p1 ; gene_orientation .
utg133_pilon	exonerate:protein2genome:local	cds	422203	422304	.	-	.
utg133_pilon	exonerate:protein2genome:local	exon	422203	422304	.	-	.	insertions 0 ; deletions 0
utg133_pilon	exonerate:protein2genome:local	similarity	422203	422304	164	-	.	alignment_id 0 ; Query GL50803_106093-t26_1-p1 ; Align 422305 1 102
utg133_pilon	exonerate:protein2genome:local	gene	429730	429921	322	-	.	gene_id 0 ; sequence GL50803_106115-t26_1-p1 ; gene_orientation .
utg133_pilon	exonerate:protein2genome:local	cds	429730	429921	.	-	.
utg133_pilon	exonerate:protein2genome:local	exon	429730	429921	.	-	.	insertions 0 ; deletions 0
utg133_pilon	exonerate:protein2genome:local	similarity	429730	429921	322	-	.	alignment_id 0 ; Query GL50803_106115-t26_1-p1 ; Align 429922 1 192
utg299_pilon	exonerate:protein2genome:local	gene	881546	882469	1663	-	.	gene_id 0 ; sequence GL50803_10612-t26_1-p1 ; gene_orientation .
utg299_pilon	exonerate:protein2genome:local	cds	881546	882469	.	-	.
utg299_pilon	exonerate:protein2genome:local	exon	881546	882469	.	-	.	insertions 0 ; deletions 0
utg299_pilon	exonerate:protein2genome:local	similarity	881546	882469	1663	-	.	alignment_id 0 ; Query GL50803_10612-t26_1-p1 ; Align 882470 1 924
utg133_pilon	exonerate:protein2genome:local	gene	343441	343548	187	-	.	gene_id 0 ; sequence GL50803_106126-t26_1-p1 ; gene_orientation .
utg133_pilon	exonerate:protein2genome:local	cds	343441	343548	.	-	.
utg133_pilon	exonerate:protein2genome:local	exon	343441	343548	.	-	.	insertions 0 ; deletions 0
utg133_pilon	exonerate:protein2genome:local	similarity	343441	343548	187	-	.	alignment_id 0 ; Query GL50803_106126-t26_1-p1 ; Align 343549 1 108
utg133_pilon	exonerate:protein2genome:local	gene	313457	313801	567	-	.	gene_id 0 ; sequence GL50803_106128-t26_1-p1 ; gene_orientation .
utg133_pilon	exonerate:protein2genome:local	cds	313457	313801	.	-	.
utg133_pilon	exonerate:protein2genome:local	exon	313457	313801	.	-	.	insertions 0 ; deletions 0
utg133_pilon	exonerate:protein2genome:local	similarity	313457	313801	567	-	.	alignment_id 0 ; Query GL50803_106128-t26_1-p1 ; Align 313802 1 345
utg5_pilon	exonerate:protein2genome:local	gene	337632	338003	634	-	.	gene_id 0 ; sequence GL50803_10613-t26_1-p1 ; gene_orientation .
utg5_pilon	exonerate:protein2genome:local	cds	337632	338003	.	-	.
utg5_pilon	exonerate:protein2genome:local	exon	337632	338003	.	-	.	insertions 0 ; deletions 0
utg5_pilon	exonerate:protein2genome:local	similarity	337632	338003	634	-	.	alignment_id 0 ; Query GL50803_10613-t26_1-p1 ; Align 338004 1 372
utg133_pilon	exonerate:protein2genome:local	gene	308883	309233	647	-	.	gene_id 0 ; sequence GL50803_106130-t26_1-p1 ; gene_orientation .
utg133_pilon	exonerate:protein2genome:local	cds	308883	309233	.	-	.
utg133_pilon	exonerate:protein2genome:local	exon	308883	309233	.	-	.	insertions 0 ; deletions 0
utg133_pilon	exonerate:protein2genome:local	similarity	308883	309233	647	-	.	alignment_id 0 ; Query GL50803_106130-t26_1-p1 ; Align 309234 1 351
utg133_pilon	exonerate:protein2genome:local	gene	342494	342694	373	-	.	gene_id 0 ; sequence GL50803_106135-t26_1-p1 ; gene_orientation .
utg133_pilon	exonerate:protein2genome:local	cds	342494	342694	.	-	.
utg133_pilon	exonerate:protein2genome:local	exon	342494	342694	.	-	.	insertions 0 ; deletions 0
utg133_pilon	exonerate:protein2genome:local	similarity	342494	342694	373	-	.	alignment_id 0 ; Query GL50803_106135-t26_1-p1 ; Align 342695 1 201
utg133_pilon	exonerate:protein2genome:local	gene	298981	299229	436	-	.	gene_id 0 ; sequence GL50803_106137-t26_1-p1 ; gene_orientation .
utg133_pilon	exonerate:protein2genome:local	cds	298981	299229	.	-	.
utg133_pilon	exonerate:protein2genome:local	exon	298981	299229	.	-	.	insertions 0 ; deletions 0
utg133_pilon	exonerate:protein2genome:local	similarity	298981	299229	436	-	.	alignment_id 0 ; Query GL50803_106137-t26_1-p1 ; Align 299230 1 249
utg133_pilon	exonerate:protein2genome:local	gene	356220	356600	684	-	.	gene_id 0 ; sequence GL50803_106139-t26_1-p1 ; gene_orientation .
utg133_pilon	exonerate:protein2genome:local	cds	356220	356600	.	-	.
utg133_pilon	exonerate:protein2genome:local	exon	356220	356600	.	-	.	insertions 0 ; deletions 0
utg133_pilon	exonerate:protein2genome:local	similarity	356220	356600	684	-	.	alignment_id 0 ; Query GL50803_106139-t26_1-p1 ; Align 356601 1 381
utg299_pilon	exonerate:protein2genome:local	gene	885437	885637	363	+	.	gene_id 0 ; sequence GL50803_10619-t26_1-p1 ; gene_orientation .
utg299_pilon	exonerate:protein2genome:local	cds	885437	885637	.	+	.
utg299_pilon	exonerate:protein2genome:local	exon	885437	885637	.	+	.	insertions 0 ; deletions 0
utg299_pilon	exonerate:protein2genome:local	similarity	885437	885637	363	+	.	alignment_id 0 ; Query GL50803_10619-t26_1-p1 ; Align 885437 1 201
utg226_pilon	exonerate:protein2genome:local	gene	855756	855908	251	-	.	gene_id 0 ; sequence GL50803_10622-t26_1-p1 ; gene_orientation .
utg226_pilon	exonerate:protein2genome:local	cds	855756	855908	.	-	.
utg226_pilon	exonerate:protein2genome:local	exon	855756	855908	.	-	.	insertions 0 ; deletions 0
utg226_pilon	exonerate:protein2genome:local	similarity	855756	855908	251	-	.	alignment_id 0 ; Query GL50803_10622-t26_1-p1 ; Align 855909 1 153
utg37_pilon	exonerate:protein2genome:local	gene	1171715	1171852	263	+	.	gene_id 0 ; sequence GL50803_106224-t26_1-p1 ; gene_orientation .
utg37_pilon	exonerate:protein2genome:local	cds	1171715	1171852	.	+	.
utg37_pilon	exonerate:protein2genome:local	exon	1171715	1171852	.	+	.	insertions 0 ; deletions 0
utg37_pilon	exonerate:protein2genome:local	similarity	1171715	1171852	263	+	.	alignment_id 0 ; Query GL50803_106224-t26_1-p1 ; Align 1171715 1 138
utg37_pilon	exonerate:protein2genome:local	gene	1183401	1183538	263	-	.	gene_id 0 ; sequence GL50803_106224-t26_1-p1 ; gene_orientation .
utg37_pilon	exonerate:protein2genome:local	cds	1183401	1183538	.	-	.
utg37_pilon	exonerate:protein2genome:local	exon	1183401	1183538	.	-	.	insertions 0 ; deletions 0
utg37_pilon	exonerate:protein2genome:local	similarity	1183401	1183538	263	-	.	alignment_id 0 ; Query GL50803_106224-t26_1-p1 ; Align 1183539 1 138
utg226_pilon	exonerate:protein2genome:local	gene	853763	855724	3500	-	.	gene_id 0 ; sequence GL50803_10623-t26_1-p1 ; gene_orientation .
utg226_pilon	exonerate:protein2genome:local	cds	853763	855724	.	-	.
utg226_pilon	exonerate:protein2genome:local	exon	853763	855724	.	-	.	insertions 0 ; deletions 0
utg226_pilon	exonerate:protein2genome:local	similarity	853763	855724	3500	-	.	alignment_id 0 ; Query GL50803_10623-t26_1-p1 ; Align 855725 1 1962
utg226_pilon	exonerate:protein2genome:local	gene	979023	979151	247	+	.	gene_id 0 ; sequence GL50803_106243-t26_1-p1 ; gene_orientation .
utg226_pilon	exonerate:protein2genome:local	cds	979023	979151	.	+	.
utg226_pilon	exonerate:protein2genome:local	exon	979023	979151	.	+	.	insertions 0 ; deletions 0
utg226_pilon	exonerate:protein2genome:local	similarity	979023	979151	247	+	.	alignment_id 0 ; Query GL50803_106243-t26_1-p1 ; Align 979023 1 129
utg226_pilon	exonerate:protein2genome:local	gene	328538	328675	244	-	.	gene_id 0 ; sequence GL50803_106267-t26_1-p1 ; gene_orientation .
utg226_pilon	exonerate:protein2genome:local	cds	328538	328675	.	-	.
utg226_pilon	exonerate:protein2genome:local	exon	328538	328675	.	-	.	insertions 0 ; deletions 0
utg226_pilon	exonerate:protein2genome:local	similarity	328538	328675	244	-	.	alignment_id 0 ; Query GL50803_106267-t26_1-p1 ; Align 328676 1 138
utg299_pilon	exonerate:protein2genome:local	gene	733824	734015	330	+	.	gene_id 0 ; sequence GL50803_106300-t26_1-p1 ; gene_orientation .
utg299_pilon	exonerate:protein2genome:local	cds	733824	734015	.	+	.
utg299_pilon	exonerate:protein2genome:local	exon	733824	734015	.	+	.	insertions 0 ; deletions 0
utg299_pilon	exonerate:protein2genome:local	similarity	733824	734015	330	+	.	alignment_id 0 ; Query GL50803_106300-t26_1-p1 ; Align 733824 1 192
utg226_pilon	exonerate:protein2genome:local	gene	844912	847926	5026	+	.	gene_id 0 ; sequence GL50803_10632-t26_1-p1 ; gene_orientation .
utg226_pilon	exonerate:protein2genome:local	cds	844912	847926	.	+	.
utg226_pilon	exonerate:protein2genome:local	exon	844912	847926	.	+	.	insertions 0 ; deletions 0
utg226_pilon	exonerate:protein2genome:local	similarity	844912	847926	5026	+	.	alignment_id 0 ; Query GL50803_10632-t26_1-p1 ; Align 844912 1 3015
utg37_pilon	exonerate:protein2genome:local	gene	1990664	1991326	1239	-	.	gene_id 0 ; sequence GL50803_106320-t26_1-p1 ; gene_orientation .
utg37_pilon	exonerate:protein2genome:local	cds	1990664	1991326	.	-	.
utg37_pilon	exonerate:protein2genome:local	exon	1990664	1991326	.	-	.	insertions 0 ; deletions 2
utg37_pilon	exonerate:protein2genome:local	similarity	1990664	1991326	1239	-	.	alignment_id 0 ; Query GL50803_106320-t26_1-p1 ; Align 1991327 1 117 ; Align 1991210 42 546
utg226_pilon	exonerate:protein2genome:local	gene	924497	925123	1053	-	.	gene_id 0 ; sequence GL50803_106496-t26_1-p1 ; gene_orientation .
utg226_pilon	exonerate:protein2genome:local	cds	924497	925123	.	-	.
utg226_pilon	exonerate:protein2genome:local	exon	924497	925123	.	-	.	insertions 0 ; deletions 0
utg226_pilon	exonerate:protein2genome:local	similarity	924497	925123	1053	-	.	alignment_id 0 ; Query GL50803_106496-t26_1-p1 ; Align 925124 1 627
utg226_pilon	exonerate:protein2genome:local	gene	925381	925725	606	+	.	gene_id 0 ; sequence GL50803_106498-t26_1-p1 ; gene_orientation .
utg226_pilon	exonerate:protein2genome:local	cds	925381	925725	.	+	.
utg226_pilon	exonerate:protein2genome:local	exon	925381	925725	.	+	.	insertions 0 ; deletions 0
utg226_pilon	exonerate:protein2genome:local	similarity	925381	925725	606	+	.	alignment_id 0 ; Query GL50803_106498-t26_1-p1 ; Align 925381 1 345
utg226_pilon	exonerate:protein2genome:local	gene	766403	766606	394	+	.	gene_id 0 ; sequence GL50803_106510-t26_1-p1 ; gene_orientation .
utg226_pilon	exonerate:protein2genome:local	cds	766403	766606	.	+	.
utg226_pilon	exonerate:protein2genome:local	exon	766403	766606	.	+	.	insertions 0 ; deletions 0
utg226_pilon	exonerate:protein2genome:local	similarity	766403	766606	394	+	.	alignment_id 0 ; Query GL50803_106510-t26_1-p1 ; Align 766403 1 204
utg226_pilon	exonerate:protein2genome:local	gene	779933	780136	394	-	.	gene_id 0 ; sequence GL50803_106510-t26_1-p1 ; gene_orientation .
utg226_pilon	exonerate:protein2genome:local	cds	779933	780136	.	-	.
utg226_pilon	exonerate:protein2genome:local	exon	779933	780136	.	-	.	insertions 0 ; deletions 0
utg226_pilon	exonerate:protein2genome:local	similarity	779933	780136	394	-	.	alignment_id 0 ; Query GL50803_106510-t26_1-p1 ; Align 780137 1 204
utg133_pilon	exonerate:protein2genome:local	gene	369060	369302	433	+	.	gene_id 0 ; sequence GL50803_106529-t26_1-p1 ; gene_orientation .
utg133_pilon	exonerate:protein2genome:local	cds	369060	369302	.	+	.
utg133_pilon	exonerate:protein2genome:local	exon	369060	369302	.	+	.	insertions 0 ; deletions 0
utg133_pilon	exonerate:protein2genome:local	similarity	369060	369302	433	+	.	alignment_id 0 ; Query GL50803_106529-t26_1-p1 ; Align 369060 1 243
utg133_pilon	exonerate:protein2genome:local	gene	435959	436225	480	-	.	gene_id 0 ; sequence GL50803_106533-t26_1-p1 ; gene_orientation .
utg133_pilon	exonerate:protein2genome:local	cds	435959	436225	.	-	.
utg133_pilon	exonerate:protein2genome:local	exon	435959	436225	.	-	.	insertions 0 ; deletions 0
utg133_pilon	exonerate:protein2genome:local	similarity	435959	436225	480	-	.	alignment_id 0 ; Query GL50803_106533-t26_1-p1 ; Align 436226 1 267
utg22_pilon	exonerate:protein2genome:local	gene	708642	708962	578	-	.	gene_id 0 ; sequence GL50803_10655-t26_1-p1 ; gene_orientation .
utg22_pilon	exonerate:protein2genome:local	cds	708642	708962	.	-	.
utg22_pilon	exonerate:protein2genome:local	exon	708642	708962	.	-	.	insertions 0 ; deletions 0
utg22_pilon	exonerate:protein2genome:local	similarity	708642	708962	578	-	.	alignment_id 0 ; Query GL50803_10655-t26_1-p1 ; Align 708963 1 321
utg22_pilon	exonerate:protein2genome:local	gene	710513	712684	4095	+	.	gene_id 0 ; sequence GL50803_10659-t26_1-p1 ; gene_orientation .
utg22_pilon	exonerate:protein2genome:local	cds	710513	712684	.	+	.
utg22_pilon	exonerate:protein2genome:local	exon	710513	712684	.	+	.	insertions 0 ; deletions 0
utg22_pilon	exonerate:protein2genome:local	similarity	710513	712684	4095	+	.	alignment_id 0 ; Query GL50803_10659-t26_1-p1 ; Align 710513 1 2172
utg22_pilon	exonerate:protein2genome:local	gene	713077	716352	5716	-	.	gene_id 0 ; sequence GL50803_10661-t26_1-p1 ; gene_orientation .
utg22_pilon	exonerate:protein2genome:local	cds	713077	716352	.	-	.
utg22_pilon	exonerate:protein2genome:local	exon	713077	716352	.	-	.	insertions 0 ; deletions 0
utg22_pilon	exonerate:protein2genome:local	similarity	713077	716352	5716	-	.	alignment_id 0 ; Query GL50803_10661-t26_1-p1 ; Align 716353 1 3276
utg22_pilon	exonerate:protein2genome:local	gene	718499	719722	2156	-	.	gene_id 0 ; sequence GL50803_10666-t26_1-p1 ; gene_orientation .
utg22_pilon	exonerate:protein2genome:local	cds	718499	719722	.	-	.
[truncated: 39,689 more rows]
